# Supplementary material for: T cell fate following Salmonella infection is determined by a STING-IRF1 signaling axis in mice
Source: Commun Biol. 2019 Dec 11;2:464. doi: 10.1038/s42003-019-0701-2 (PMC6906324; doi:10.1038/s42003-019-0701-2)
Supplement: Supplementary file 2 — Supplementary Data 1 [file 42003_2019_701_MOESM2_ESM.xlsx]

## Sheet: 4588 genes Cuffdiff
gene_id	gene	logFC - WT NT vs WT CDG	logFC -WT CDG vs TMEM173 KO CDG	logFC - WT CDG vs IRF1 KO CDG	logFC - WT CDGvs IRF37 KO CDG
1100001G20Rik	1100001G20Rik	-0.0506079	3.0237	-1.04046	0.500228
1110001J03Rik	1110001J03Rik	-1.1513	0.669474	0.0923029	-0.400856
1110004E09Rik	1110004E09Rik	-1.66214	1.25118	0.523497	0.374037
1110006O24Rik	1110006O24Rik	1.07948	-0.67409	-0.401537	-1.14236
1110007C09Rik	1110007C09Rik	1.14112	-0.19892	-0.541333	0.491457
1110018G07Rik	1110018G07Rik	1.68147	-1.76543	-0.483565	-0.388911
1110019D14Rik	1110019D14Rik	-0.595844	1.21574	-0.593555	-0.129785
1110032F04Rik	1110032F04Rik	0.594352	-3.85524	1.05748	-0.0302298
1110038F14Rik	1110038F14Rik	1.19069	-1.67756	-1.56243	-0.897795
1110051M20Rik	1110051M20Rik	0.737234	-1.04534	-0.472114	-0.711308
1190002F15Rik	1190002F15Rik	-1.20381	1.14547	-0.579291	1.04688
1190002N15Rik	1190002N15Rik	-1.08405	1.31787	0.00593449	1.18728
1300002E11Rik	1300002E11Rik	1.33844	-1.44885	0.0941959	-0.640667
1300002K09Rik	1300002K09Rik	2.03671	-0.850648	-1.16595	-0.634452
1300015D01Rik	1300015D01Rik	0.899398	-0.539899	-1.85264	-1.44666
1500011B03Rik	1500011B03Rik	0.57604	-1.07118	-0.222566	-0.36969
1500012F01Rik	1500012F01Rik	1.36396	-1.91221	-0.525585	-0.526064
1600010M07Rik	1600010M07Rik	-0.435094	2.55249	-1.27222	-1.0813
1600014C10Rik	1600014C10Rik	2.28218	-2.61771	-0.81014	-1.08138
1600014C23Rik	1600014C23Rik	2.82993	-4.44332	-100	0.43115
1600020E01Rik	1600020E01Rik	1.14762	-1.1016	-0.229387	-0.171943
1600029D21Rik	1600029D21Rik	-3.33918	3.05743	1.34674	1.04334
1700001L05Rik	1700001L05Rik	-0.429416	1.41009	-0.376494	0.384389
1700007K13Rik	1700007K13Rik	-0.270885	-1.65679	-0.854117	-0.426114
1700012B09Rik	1700012B09Rik	4.83337	-100	-2.77562	-1.92527
1700020L24Rik	1700020L24Rik	0.275371	1.49982	-0.465224	0.104474
1700025G04Rik	1700025G04Rik	0.484965	0.104802	-1.10736	0.692859
1700026L06Rik	1700026L06Rik	-0.325401	1.50819	-0.894809	-0.188447
1700028J19Rik	1700028J19Rik	-0.390579	0.617186	-0.428746	1.23424
1700030J22Rik	1700030J22Rik	1.14852	-1.93779	-0.396015	-0.438487
1700047M11Rik	1700047M11Rik	-100	100	0	0
1700061G19Rik	1700061G19Rik	-1.11667	1.44	1.31058	0.377394
1700096K18Rik	1700096K18Rik	1.09999	-0.352771	-0.933306	-0.0808498
1700112E06Rik	1700112E06Rik	1.10144	-0.0516977	-1.74769	-0.715137
1700123I01Rik	1700123I01Rik	1.86097	-5.38948	-2.00306	-0.900119
1810011H11Rik	1810011H11Rik	-1.26977	1.6552	-0.322076	-0.156754
1810014B01Rik	1810014B01Rik	-1.42597	1.63162	0.812987	0.846044
1810033B17Rik	1810033B17Rik	0.930251	0.969026	-1.63458	-0.542923
1810034E14Rik	1810034E14Rik	-0.636967	0.450302	1.3233	0.434029
1810043G02Rik	1810043G02Rik	0.457431	-1.02041	-0.92889	-0.901956
2010002M12Rik	2010002M12Rik	3.28635	-2.57164	-0.771174	-0.908432
2010005H15Rik	2010005H15Rik	-0.84003	0.409426	-0.596736	-1.1735
2010015L04Rik	2010015L04Rik	0.233377	-1.66172	-1.11309	-1.13535
2010107G23Rik	2010107G23Rik	1.87332	-3.94537	-0.243382	-0.632481
2010109I03Rik	2010109I03Rik	2.11662	-1.48385	-5.39362	-1.96267
2010111I01Rik	2010111I01Rik	1.08872	-1.16355	-0.0279178	-0.661735
2010300C02Rik	2010300C02Rik	-1.53991	3.1038	-0.646359	1.85496
2210039B01Rik	2210039B01Rik	2.04092	-3.46223	-0.662741	-0.581257
2310014L17Rik	2310014L17Rik	4.89539	-4.95184	-2.96237	-2.41229
2310042D19Rik	2310042D19Rik	3.38281	-2.83315	0.426431	-0.0894189
2410002F23Rik	2410002F23Rik	-1.70552	1.70652	0.358611	0.855778
2410006H16Rik	2410006H16Rik	0.77602	-1.37222	-0.706674	0.0166782
2410017I17Rik	2410017I17Rik	0.872034	-2.21805	-1.52323	-0.147766
2410066E13Rik	2410066E13Rik	-0.65632	1.82639	0.119338	0.441064
2510009E07Rik	2510009E07Rik	-1.7241	2.88278	-0.0110032	-0.310544
2610018G03Rik	2610018G03Rik	-1.31896	1.97425	-0.352167	2.00228
2610035D17Rik	2610035D17Rik	0.886026	-1.87983	-0.420937	-0.446891
2610305D13Rik	2610305D13Rik	-1.87017	2.26785	0.499532	-0.632427
2610318N02Rik	2610318N02Rik	-3.07644	2.77407	1.06359	1.26903
2610507I01Rik	2610507I01Rik	-0.649995	1.6781	-1.66879	-0.240564
2610528A11Rik	2610528A11Rik	2.05182	2.16533	0.421532	-0.729573
2700029M09Rik	2700029M09Rik	-0.399011	1.02186	-0.110671	0.827498
2700060E02Rik	2700060E02Rik	0.554667	-1.0193	-0.192099	-0.122707
2700099C18Rik	2700099C18Rik	-0.815442	1.11504	-0.201839	-0.243157
2810025M15Rik	2810025M15Rik	-1.26684	2.00507	0.547236	0.409024
2810047C21Rik1	2810047C21Rik1	1.42483	-3.83963	-0.883823	-0.743756
2810407C02Rik	2810407C02Rik	-0.187097	1.07948	0.000405032	0.0631031
2810417H13Rik	2810417H13Rik	-1.72382	2.07207	-0.186928	0.548113
2810474O19Rik	2810474O19Rik	1.37563	-1.53183	-0.372502	-0.816402
2900005J15Rik	2900005J15Rik	-1.17654	2.49335	0.811824	0.136514
2900026A02Rik	2900026A02Rik	-0.194043	-1.09244	-1.99532	1.16738
2900041M22Rik	2900041M22Rik	-2.12997	1.54359	0.0109899	-2.47754
3110043O21Rik	3110043O21Rik	1.90038	-2.05439	-0.473704	-0.132027
3110052M02Rik	3110052M02Rik	0.940831	-1.20618	-0.200606	-0.251857
3110062M04Rik	3110062M04Rik	2.63472	-3.27869	-1.53439	-0.394405
3110082I17Rik	3110082I17Rik	-1.28395	1.50966	0.504683	-0.141084
3830403N18Rik	3830403N18Rik	0.185203	1.76403	2.1274	3.82638
4632428N05Rik	4632428N05Rik	-0.258038	1.88726	-0.809399	0.568151
4632434I11Rik	4632434I11Rik	-0.869399	0.964584	-0.0298143	1.08474
4833419F23Rik	4833419F23Rik	1.61302	-1.11932	-0.255089	0.481412
4921525O09Rik	4921525O09Rik	-1.85532	-100	-0.588795	2.77878
4930422G04Rik	4930422G04Rik	-0.880254	1.18987	-0.269099	0.195039
4930427A07Rik	4930427A07Rik	-1.32206	1.46832	-0.0693562	-0.0166757
4930431F12Rik	4930431F12Rik	2.5392	-3.42332	-1.51061	-0.546238
4930453N24Rik	4930453N24Rik	0.608821	-1.04272	-0.643703	-0.0541717
4930486L24Rik	4930486L24Rik	0.363388	-2.44273	-2.65694	1.35413
4930511M06Rik	4930511M06Rik	1.12708	-0.818545	-0.717246	-0.0767956
4930520O04Rik	4930520O04Rik	1.41666	-2.29724	-0.022663	-0.25995
4930523C07Rik	4930523C07Rik	0.624105	-1.06437	0.142619	0.54101
4930526I15Rik	4930526I15Rik	0.619293	-1.34035	0.198705	-0.245715
4930539E08Rik	4930539E08Rik	3.06666	-5.15435	-3.03216	0.594117
4930556M19Rik	4930556M19Rik	-0.751589	-0.182544	1.96854	2.27368
4930558J18Rik	4930558J18Rik	-0.743509	1.51546	-0.891375	-0.707678
4930579G24Rik	4930579G24Rik	-1.15343	1.3861	0.375053	0.706205
4932438H23Rik	4932438H23Rik	0.13638	-1.62179	0.0132066	0.901453
4933404O12Rik	4933404O12Rik	-0.561962	1.05	1.03941	1.02055
4933412E12Rik	4933412E12Rik	1.68113	-4.14338	-3.3309	-0.778009
4933412O06Rik	4933412O06Rik	2.75758	-1.63783	-1.44452	-0.577895
4933430I17Rik	4933430I17Rik	2.34556	-2.74054	0.0294982	-1.75582
4933432I03Rik	4933432I03Rik	3.65337	-5.0422	1.46564	-2.34268
4933433H22Rik	4933433H22Rik	4.49333	-5.77603	-2.29527	-2.91265
5031439G07Rik	5031439G07Rik	-0.946238	1.35638	0.583597	-0.203769
5033406O09Rik	5033406O09Rik	1.15781	-2.0627	-0.546493	-1.16861
5430435G22Rik	5430435G22Rik	0.341333	1.89481	0.683373	0.644613
5730408K05Rik	5730408K05Rik	-2.15178	1.86856	0.448965	1.02924
5730420D15Rik	5730420D15Rik	0.390957	-0.707839	0.0908039	-1.14685
5730508B09Rik	5730508B09Rik	1.21439	-1.51098	0.254066	-0.418972
5830416P10Rik	5830416P10Rik	0.0126883	1.64973	-1.26429	0.18461
5830428M24Rik	5830428M24Rik	-1.06611	0.543861	-1.40795	0.0375532
6030468B19Rik	6030468B19Rik	0.0305217	-1.44961	-1.122	0.282995
6330416G13Rik	6330416G13Rik	-0.485473	0.12485	0.185219	-1.11552
6430531B16Rik	6430531B16Rik	-1.38887	0.175669	1.69119	0.244517
6430548M08Rik	6430548M08Rik	-1.5076	2.28908	-0.0206376	-0.669085
6430571L13Rik	6430571L13Rik	-0.00627645	-1.61511	-0.27798	-0.753293
6430706D22Rik	6430706D22Rik	-0.67045	1.07067	-0.200175	0.0839058
6720401G13Rik	6720401G13Rik	-0.918517	1.18934	0.547281	0.605355
6720456H20Rik	6720456H20Rik	0.0216854	0.293324	0.00269896	-1.16591
6720489N17Rik	6720489N17Rik	-1.55582	2.15152	0.671362	0.568362
8430410A17Rik	8430410A17Rik	-1.4308	1.47964	0.065573	0.200924
8430419L09Rik	8430419L09Rik	-1.06385	0.618344	0.245707	0.199588
8430427H17Rik	8430427H17Rik	0.921163	-0.204579	-1.13879	-0.757633
9030619P08Rik	9030619P08Rik	1.31062	-0.383579	-1.28236	-0.549508
9130008F23Rik	9130008F23Rik	0.671718	-2.78116	1.31149	0.840432
9130015A21Rik	9130015A21Rik	6.81661	-5.88819	-1.69117	-1.40164
9130206I24Rik	9130206I24Rik	-0.924357	1.07048	-0.53093	0.901125
9130230L23Rik	9130230L23Rik	2.93871	-0.423434	-0.0603781	0.657965
9330133O14Rik	9330133O14Rik	-0.259401	1.24539	-0.0440291	-0.424821
9330159M07Rik	9330159M07Rik	1.4195	-1.33275	-0.264366	0.158442
9330175E14Rik	9330175E14Rik	0.468389	-2.45054	-0.464464	0.0148099
9430008C03Rik	9430008C03Rik	-1.48977	1.62416	0.516168	0.558812
9430020K01Rik	9430020K01Rik	-0.0545523	-1.05733	0.957206	1.3636
9430076C15Rik	9430076C15Rik	-0.964917	1.02952	0.613784	0.256894
9530027J09Rik	9530027J09Rik	-1.96306	2.08299	1.15168	1.10933
9530082P21Rik	9530082P21Rik	0.855286	-1.63489	-0.957484	-0.225801
9530091C08Rik	9530091C08Rik	1.01852	-2.24633	0.0928601	-0.275028
9630033F20Rik	9630033F20Rik	-1.05007	0.862289	0.719242	-0.0452397
9830001H06Rik	9830001H06Rik	-0.549806	1.72866	0.705471	0.551165
9830107B12Rik	9830107B12Rik	-2.12342	2.64069	2.0769	1.00379
9930111J21Rik1	9930111J21Rik1	0.888161	-1.3103	-0.036473	-0.0423359
A130049A11Rik	A130049A11Rik	1.21186	-0.37501	0.530692	-0.435744
A230050P20Rik	A230050P20Rik	0.678556	-2.64076	-1.07139	-0.409522
A330023F24Rik	A330023F24Rik	-0.128726	1.9015	0.283536	0.957716
A430107P09Rik	A430107P09Rik	-1.19568	-0.519542	-0.19467	1.32531
A530032D15Rik	A530032D15Rik	3.04019	-4.31202	-2.1276	-0.858242
A530064D06Rik	A530064D06Rik	-1.07026	1.50226	2.48819	1.31316
A530088E08Rik	A530088E08Rik	-1.50216	0.746554	-0.497641	0.999121
A630012P03Rik	A630012P03Rik	100	-7.3342	1.05901	-1.46336
A630033H20Rik	A630033H20Rik	-0.123157	1.62978	1.14168	0.863049
A630072M18Rik	A630072M18Rik	1.17559	-1.83635	-0.0646206	0.124957
A930004D18Rik	A930004D18Rik	-1.88534	1.71877	0.25108	-0.290091
A930024E05Rik	A930024E05Rik	0.51435	-2.15138	-0.360521	-0.365216
AA388235	AA388235	-1.49035	0.764037	0.462449	-0.0113619
AA414768	AA414768	-2.64471	3.27552	1.20613	0.621402
AA467197	AA467197	1.1079	-1.95204	0.253757	-0.184029
Aaed1	Aaed1	-0.656155	1.17035	0.313011	0.15119
Aard	Aard	0.589206	-0.823792	2.07112	-0.309681
Aatf	Aatf	-1.07276	0.721288	0.458563	0.245322
Aatk	Aatk	-0.710329	1.72489	-0.797751	-0.322627
AB124611	AB124611	1.01173	0.0753142	-1.7953	-0.638935
Abca13	Abca13	-0.957756	2.44399	-0.0779814	-0.565048
Abca2	Abca2	-0.807964	1.06844	0.185211	0.591951
Abca5	Abca5	1.03787	-2.19426	-2.24864	-0.756309
Abcb10	Abcb10	-1.29567	1.00679	0.62983	0.572858
Abcb1a	Abcb1a	1.90068	-6.02261	-1.7299	0.770626
Abcb1b	Abcb1b	-0.30953	-0.109079	-0.586263	1.52402
Abcb6	Abcb6	-1.39716	1.79253	0.506716	0.944139
Abcb7	Abcb7	-0.974628	1.26083	0.277879	0.187474
Abcb9	Abcb9	-0.800703	-2.96094	-2.66786	2.25315
Abcc3	Abcc3	-0.918654	1.24965	-0.288718	-0.310073
Abcc5	Abcc5	1.83774	-0.184898	-0.526779	0.135647
Abcd2	Abcd2	-0.667869	1.46494	-0.217223	-0.98469
Abce1	Abce1	-1.37848	1.56128	0.506992	0.326327
Abcg2	Abcg2	-0.651369	1.45153	0.563083	2.03536
Abcg3	Abcg3	-0.366054	-1.22012	-0.941833	-0.160741
Abhd14a	Abhd14a	-1.54677	1.29199	0.558997	0.784433
Abhd14b	Abhd14b	-1.22628	0.809449	0.882866	-0.272659
Abhd15	Abhd15	-0.665749	1.70241	-0.215386	0.105808
Abhd3	Abhd3	1.25456	-1.05353	-1.81591	-0.931348
Abhd5	Abhd5	-0.154544	1.0347	0.268469	-0.00503077
Abhd6	Abhd6	1.36587	-3.10387	-0.651642	-0.277826
Abi3	Abi3	0.339754	-0.0225999	-1.08912	0.0461521
Abi3bp	Abi3bp	-1.44982	-4.1927	-0.0990238	-0.589698
Ablim1	Ablim1	-1.35875	-1.87121	-0.936754	1.91387
Ablim2	Ablim2	2.28263	-3.2905	0.18332	-0.337321
Abp1	Abp1	-2.3183	3.29357	0.506088	1.47042
Abr	Abr	0.741572	-0.452739	-1.05257	0.248814
Abtb2	Abtb2	1.64657	-2.86691	-0.175531	0.283342
Acaa2	Acaa2	-1.25744	1.34311	0.704914	-0.260628
Acaca	Acaca	-0.908151	1.08739	0.532869	0.140878
Acap1	Acap1	-2.08596	1.91363	-0.510647	1.23714
Acap3	Acap3	-1.02411	0.928218	0.00564569	0.189862
Acat1	Acat1	-2.17917	1.84926	0.580693	0.320467
Acat2	Acat2	0.456291	0.0628943	0.697271	-1.19091
Acer3	Acer3	-1.13373	2.1318	0.622495	0.332946
Ache	Ache	1.09104	0.688631	1.71429	2.49282
Acot1	Acot1	-2.42315	3.5077	0.226513	-100
Acot10	Acot10	-0.365378	0.890377	1.12533	1.03016
Acot11	Acot11	-1.32653	1.04197	1.27853	0.673802
Acot6	Acot6	-2.29702	2.39953	2.088	-0.297072
Acp2	Acp2	1.37751	-0.463976	-0.344161	-0.537766
Acp5	Acp5	2.55405	-1.78527	0.917322	-1.04188
Acpl2	Acpl2	-0.0620457	1.05518	-1.28971	-2.67185
Acpp	Acpp	1.14702	0.536131	-0.529396	0.216319
Acsbg1	Acsbg1	-0.0744604	1.4166	-2.18136	1.82231
Acsf2	Acsf2	-0.816073	-0.442591	-0.390405	1.1001
Acsl1	Acsl1	3.00191	-3.51946	-1.57389	-1.01918
Acsl3	Acsl3	-1.84112	2.79521	0.922952	0.494283
Acss1	Acss1	0.492863	-1.40769	0.32752	0.772749
Acss2	Acss2	0.331261	1.47921	-0.222451	1.54288
Acta2	Acta2	-1.31962	3.34155	1.32773	2.26283
Actg2	Actg2	-4.47606	5.25975	-0.178627	0.718169
Actl6a	Actl6a	-1.00684	0.817246	0.258199	0.0423179
Actr3b	Actr3b	-1.18238	1.02878	0.807738	-0.338985
Acvr1	Acvr1	0.179703	0.128891	1.06936	0.427567
Acvrl1	Acvrl1	-2.22213	2.63793	1.00052	2.31493
Acy1	Acy1	-1.96729	1.83287	0.61876	-0.347662
Acyp1	Acyp1	-1.22775	1.84457	0.24415	-0.0162547
Acyp2	Acyp2	2.65422	-2.51746	-1.88805	-2.13588
Ada	Ada	-1.2228	-0.704127	0.0991447	0.452106
Adal	Adal	-0.636156	1.21677	0.26637	0.0212731
Adam10	Adam10	-0.552623	1.01538	-0.0160785	-0.0797198
Adam11	Adam11	-1.92658	2.14684	0.937646	1.08178
Adam15	Adam15	-0.516186	1.09884	0.378376	-0.299874
Adam19	Adam19	0.192022	-1.40319	0.0166432	0.570629
Adam23	Adam23	-0.673295	1.16773	0.033611	-0.593854
Adamts1	Adamts1	3.33606	-0.0370295	-0.0503817	3.54589
Adamts10	Adamts10	-0.62779	1.37281	-0.408412	0.0260567
Adamts14	Adamts14	1.49255	-5.36537	-2.89202	0.801698
Adamts4	Adamts4	3.47083	-5.04986	-0.202205	-0.420139
Adamts6	Adamts6	1.61608	-3.08139	-0.748258	-0.245004
Adamtsl4	Adamtsl4	-0.488018	1.02002	0.103099	0.669063
Adap1	Adap1	1.70515	-2.15423	-0.744839	-0.660734
Adap2	Adap2	1.89265	-1.69217	0.593561	-0.292767
Adar	Adar	1.0797	-1.87341	-0.0675194	-0.175748
Adarb1	Adarb1	0.988319	0.491382	1.80732	-0.121095
Adat1	Adat1	-1.17204	1.15459	0.217841	-0.236461
Adc	Adc	1.89928	-7.22111	-0.294217	-0.768308
Adcy6	Adcy6	1.2269	-1.47887	0.262613	0.270642
Add3	Add3	-1.27027	2.32113	0.415836	0.554104
Adgb	Adgb	4.31476	-2.53097	-2.98464	-1.18786
Adhfe1	Adhfe1	1.72103	-1.3454	-0.918616	-1.06563
Adk	Adk	-1.27057	1.39504	1.01732	0.300235
Adm	Adm	2.51155	-2.3511	-0.167315	1.43807
Adora2a	Adora2a	1.9124	-2.77284	-0.156192	0.054117
Adpgk	Adpgk	-1.18756	2.35336	0.258097	0.0589357
Adprm	Adprm	1.12089	-1.32416	-0.104823	0.00827826
Adra2a	Adra2a	-2.11135	2.8243	-0.0898993	-1.0768
Adrb2	Adrb2	-0.667215	2.68479	-0.975982	0.444787
Adrbk2	Adrbk2	0.344443	-0.0281352	-1.04252	-1.06272
Adsl	Adsl	-1.25416	1.06001	0.601849	0.27185
Adssl1	Adssl1	0.42391	1.22761	-1.07312	0.347934
Adtrp	Adtrp	1.01132	-1.63155	0.190875	-1.20712
Aebp2	Aebp2	0.66223	-1.35483	-0.134751	-0.130929
Aen	Aen	-1.18776	1.11851	0.511706	1.01462
AF251705	AF251705	2.25838	1.63961	-1.41351	0.91575
Afap1	Afap1	0.0261681	-1.12956	0.168707	0.974012
Afap1l2	Afap1l2	3.81891	-4.35836	-0.715796	-1.2849
Aff3	Aff3	0.301414	-1.10558	0.421359	0.484004
Afp	Afp	0.637769	1.39531	-0.0615438	0.769707
Aftph	Aftph	1.18618	-1.26405	-0.173851	-0.248194
Agap1	Agap1	1.15851	0.0298037	-0.869867	-0.464753
Agfg2	Agfg2	-0.500869	1.01826	-0.143397	-0.453682
Agl	Agl	-0.336965	1.04027	-0.369234	0.291994
Agpat1	Agpat1	0.861644	-1.10428	-0.319386	-0.332925
Agpat4	Agpat4	0.0987638	1.2259	-1.08185	0.082898
Agpat9	Agpat9	0.427941	-0.0452503	-0.0672104	1.76328
Agrn	Agrn	2.22662	-2.55064	0.338266	0.52418
Agtrap	Agtrap	1.06243	-0.842045	-0.672007	-0.539305
Ahcy	Ahcy	-1.54782	1.23244	0.401266	0.628732
Ahdc1	Ahdc1	-0.440912	0.114715	-0.389775	1.24783
Ahi1	Ahi1	0.546227	-0.835353	-1.01439	0.65674
Ahr	Ahr	1.24287	0.64558	0.453434	0.513267
AI118078	AI118078	100	-6.08878	1.77624	-2.00251
AI413582	AI413582	1.06851	-1.05253	-1.03363	-0.661004
AI429214	AI429214	1.09697	-1.31303	0.137422	-0.284799
AI464131	AI464131	-1.63847	-0.305084	-0.000611559	-1.33641
AI504432	AI504432	-0.673879	1.81911	0.979443	-0.80215
AI506816	AI506816	-1.81756	1.83079	0.63246	0.807381
AI607873	AI607873	1.97653	-2.95834	0.25003	-0.0499458
AI661453	AI661453	-0.592895	-0.0313199	1.12942	-0.726488
AI836003	AI836003	2.13225	-4.66388	-2.28051	0.516404
AI837181	AI837181	0.780335	-1.27253	0.0336121	-0.125092
AI854517	AI854517	-2.36346	2.45102	0.896736	0.122341
AI987944	AI987944	1.15668	-0.617493	0.162451	-0.599997
Aida	Aida	1.29201	-1.48255	-0.226315	-0.332623
Aif1	Aif1	-0.534656	0.800634	-4.15818	-2.29569
Aifm1	Aifm1	-1.03633	1.21658	0.343141	0.29063
Aifm2	Aifm2	1.01829	-1.22857	-0.895896	-0.786687
Aifm3	Aifm3	-1.3772	-1.39254	0.688139	-1.14367
Aig1	Aig1	1.95257	-2.8075	-2.20778	-0.639102
Aim1	Aim1	0.523079	-1.22641	-0.0708429	0.0547995
Aim1l	Aim1l	-0.984501	-2.21164	-2.828	1.23489
Aimp2	Aimp2	-1.35752	0.801125	0.414509	0.192556
Ajuba	Ajuba	-0.930902	1.35128	0.4784	-0.148827
Ak1	Ak1	-0.949274	0.971012	-0.349531	1.63621
AK129341	AK129341	1.34605	-0.804152	0.00501662	-1.07935
Ak2	Ak2	0.690197	-2.15343	-0.028162	-0.510694
Ak4	Ak4	0.300683	-0.987578	-1.63081	1.53445
Ak8	Ak8	-1.92987	4.30154	0.52506	0.10874
Akap1	Akap1	-1.27958	1.14041	0.638863	0.0731006
Akap13	Akap13	1.0059	-1.01225	0.00225014	0.0526195
Akap2	Akap2	2.57293	-3.71907	-0.377943	-1.07477
Akap5	Akap5	-1.85896	2.93452	1.31818	0.839715
Akap7	Akap7	2.09068	-2.0781	-0.782263	-1.47911
Akr1b8	Akr1b8	-1.09369	3.87086	1.40023	3.83388
Akr1c18	Akr1c18	-0.707101	3.13351	1.42986	1.47892
Akr7a5	Akr7a5	-1.68596	2.02708	0.637346	-0.323463
Akt3	Akt3	1.46694	-1.28662	-0.492736	-0.326789
Alas1	Alas1	1.12423	-0.19432	-0.982984	0.438879
Alb	Alb	-1.83414	-2.78708	3.25606	2.5398
Alcam	Alcam	2.49848	-0.722482	-0.0549951	0.0800502
Aldh1a1	Aldh1a1	1.20207	1.46651	0.893798	2.9548
Aldh1a2	Aldh1a2	-0.477085	-1.68471	1.1846	0.515927
Aldh1a3	Aldh1a3	-4.43293	0.287953	2.56624	0.803396
Aldh1b1	Aldh1b1	-0.0489925	0.242934	1.2995	0.601631
Aldh2	Aldh2	-0.6154	1.12263	0.139756	0.318926
Aldh3a1	Aldh3a1	-3.48809	-2.61781	2.2249	0.645326
Aldh3b1	Aldh3b1	0.595563	0.431426	-0.792991	-1.088
Aldoc	Aldoc	-1.30137	2.24165	-0.267077	0.47754
Alg6	Alg6	-1.08663	1.455	0.138187	-0.0613605
Alg8	Alg8	-1.51137	1.58826	0.0902478	-0.171365
Alox12	Alox12	1.38699	-0.14622	1.06656	1.63783
Alox12e	Alox12e	-3.41661	-1.14704	0.532527	0.780022
Alox15	Alox15	-2.45258	-0.752944	-0.256601	-0.682276
Alox5ap	Alox5ap	-0.736333	1.86596	-0.113032	0.000295717
Alpk2	Alpk2	0.9315	-2.15329	0.670888	-0.182163
Als2	Als2	0.495175	-1.14424	0.256257	-0.157276
Alyref	Alyref	-1.00057	0.712	0.0880445	-0.0531901
Amacr	Amacr	-0.438407	-0.307664	1.03187	-0.0266897
Amigo1	Amigo1	-0.655692	1.49811	0.578075	0.211997
Amigo2	Amigo2	-1.35602	0.410043	0.182276	0.367799
Amn1	Amn1	1.1584	-0.627504	0.0605969	0.191894
Amot	Amot	-0.84273	0.327099	1.24743	0.152573
Amotl1	Amotl1	0.0129389	0.658268	1.87646	0.113712
Amotl2	Amotl2	1.49043	-0.560638	0.632268	-0.989456
Ampd1	Ampd1	-2.79352	1.11945	1.35658	1.98421
Ampd3	Ampd3	1.76589	0.74354	-1.02201	1.67357
Amz1	Amz1	-1.65896	2.68894	0.462283	1.67141
Ang2	Ang2	4.77474	-100	-0.921532	-3.678
Angpt1	Angpt1	1.2734	-1.60065	0.820786	0.52296
Angptl2	Angptl2	1.09804	1.42795	1.4241	2.30765
Angptl4	Angptl4	-0.964794	2.0566	-0.204301	-2.03135
Angptl6	Angptl6	0.580649	-1.37816	-0.752885	-0.424039
Ank	Ank	-1.96427	2.22381	0.946226	0.052508
Ank2	Ank2	1.80227	-1.59484	1.17519	-0.949462
Ankib1	Ankib1	1.13624	-1.55767	-0.451927	-0.327878
Ankle1	Ankle1	-2.31513	3.24231	0.258487	-0.0975525
Ankrd1	Ankrd1	2.11295	-100	2.00538	-3.0086
Ankrd13b	Ankrd13b	-1.17013	2.2195	1.71204	0.0927843
Ankrd22	Ankrd22	0.476369	2.01038	-3.75773	-1.51752
Ankrd24	Ankrd24	4.52361	-3.96213	-0.207408	0.31522
Ankrd26	Ankrd26	-1.12954	1.09983	0.17586	0.274265
Ankrd28	Ankrd28	-0.163887	1.06862	0.282839	0.598313
Ankrd33b	Ankrd33b	1.78258	-1.93301	-0.0287034	0.339812
Ankrd37	Ankrd37	0.153487	-0.356081	-1.84082	1.51404
Ankrd55	Ankrd55	0.254712	0.404821	2.37585	0.227351
Ankrd63	Ankrd63	-1.61811	2.45064	-0.111914	-0.396031
Ankrd66	Ankrd66	-0.0130158	0.761684	1.16911	0.598522
Anln	Anln	-2.06915	2.95993	0.509924	-0.20619
Anp32e	Anp32e	-1.11152	1.45308	0.496768	0.17983
Anxa1	Anxa1	-0.180016	1.24805	1.30499	1.11958
Anxa3	Anxa3	-0.172056	1.02441	0.606042	0.94685
Anxa6	Anxa6	-1.10938	0.417412	0.573947	0.864081
Anxa8	Anxa8	-3.83053	3.02371	4.56262	0.798395
Aoah	Aoah	1.20376	0.878278	-0.352928	-0.0228728
Ap1s2	Ap1s2	-0.501262	1.40401	0.069171	0.149175
Ap1s3	Ap1s3	-1.54791	1.85319	0.30664	0.546869
Ap3m2	Ap3m2	1.65128	-2.09267	-0.387044	0.0677921
Apbb1ip	Apbb1ip	-0.481542	1.24028	-0.325496	0.210125
Apbb2	Apbb2	1.13104	-0.386147	0.528262	0.0156519
Apcdd1	Apcdd1	1.6012	-2.30064	0.291207	-0.536656
Apex1	Apex1	-1.96439	1.84092	0.926538	-0.0243558
Aph1b	Aph1b	-0.692064	2.21199	0.0657164	0.337016
Apitd1	Apitd1	-1.15842	1.41653	-0.00723012	-0.361677
Aplp1	Aplp1	0.401632	-0.515407	0.345024	1.20454
Apobec1	Apobec1	1.8517	-1.28411	-0.557957	0.13704
Apobec3	Apobec3	0.44844	-1.19502	-0.221783	-0.279152
Apobr	Apobr	1.70184	-0.573408	0.647783	-1.0698
Apoc2	Apoc2	2.53052	-1.2952	0.0177836	-1.00421
Apod	Apod	1.90829	-1.83604	2.60337	0.328727
Apoe	Apoe	0.805951	-0.445894	-0.197608	1.31381
Apol10b	Apol10b	0.99583	-5.07167	-6.5561	-1.49515
Apol7c	Apol7c	0.628978	-3.1054	-2.56953	-0.101714
Apol7e	Apol7e	-0.52019	-5.61387	-100	1.49014
Apol9a	Apol9a	6.23232	-100	-2.52161	-3.36394
Apol9b	Apol9b	6.15845	-100	-2.37876	-2.35209
Apoo	Apoo	-1.27468	1.05266	0.143151	0.0736739
Apool	Apool	0.895751	-1.26791	-0.38532	-0.393444
Aqp12	Aqp12	-100	100	100	100
Aqp3	Aqp3	-1.5036	-0.525331	3.18402	0.679027
Aqp9	Aqp9	-0.394757	0.0145934	1.53792	0.379829
Ar	Ar	-0.439587	-0.824367	0.725613	2.34809
Arap2	Arap2	0.559375	-1.42418	0.00698543	0.447403
Arap3	Arap3	0.458493	0.689858	-1.37265	-0.620294
Arc	Arc	0.446923	-1.07416	-0.027119	-0.60141
Arf5	Arf5	1.36227	-1.48583	-0.850095	-1.16956
Arfrp1	Arfrp1	0.8303	-1.1941	-0.178077	0.0251705
Arg1	Arg1	-0.693726	-4.45918	-0.331319	0.895687
Arg2	Arg2	2.82357	-0.734639	-1.47998	0.140959
Arhgap11a	Arhgap11a	-1.11918	1.44113	0.234704	0.197877
Arhgap15	Arhgap15	-2.18546	2.23023	0.0607444	1.2673
Arhgap18	Arhgap18	-0.955398	1.54061	0.452688	0.627547
Arhgap19	Arhgap19	-2.19954	2.696	0.515745	0.639657
Arhgap22	Arhgap22	1.02079	-2.49816	-0.527742	-0.296728
Arhgap24	Arhgap24	0.92535	2.28033	-1.32154	1.35905
Arhgap25	Arhgap25	-0.25512	1.33833	0.622448	0.689327
Arhgap26	Arhgap26	1.1789	0.905404	0.422324	0.569004
Arhgap28	Arhgap28	2.52372	-3.84731	0.168832	-0.732036
Arhgap33	Arhgap33	1.53917	-1.3227	-1.05766	-0.682917
Arhgap4	Arhgap4	-1.03635	1.27998	-0.284783	0.00885462
Arhgap6	Arhgap6	0.116634	-1.14924	0.617076	-0.602184
Arhgap8	Arhgap8	4.78525	-5.08584	-0.676894	0.349801
Arhgap9	Arhgap9	-0.84475	1.22098	0.0488525	-0.114681
Arhgef10	Arhgef10	-0.611349	-0.655761	-1.52539	2.07723
Arhgef10l	Arhgef10l	-0.263097	1.43994	-0.802352	-1.44787
Arhgef12	Arhgef12	0.919851	-1.07937	0.203581	-0.207611
Arhgef18	Arhgef18	-0.337262	1.82808	0.350013	0.871731
Arhgef25	Arhgef25	0.448107	-1.35132	-0.860775	-0.800203
Arhgef3	Arhgef3	1.16386	0.481617	-1.13611	1.13371
Arhgef39	Arhgef39	-1.46159	2.47116	-0.0905931	-0.0725652
Arhgef5	Arhgef5	0.527317	-2.85637	-1.46882	1.32719
Arhgef6	Arhgef6	-1.01207	0.796438	-0.264822	0.349108
Arhgef9	Arhgef9	-0.138433	-0.388843	1.29773	1.41052
Arid5a	Arid5a	1.29236	-2.17272	0.148201	-0.170664
Arid5b	Arid5b	1.78546	-1.28248	-0.683497	0.0698636
Arl11	Arl11	0.857961	0.482128	-1.24749	-0.320946
Arl4a	Arl4a	1.59234	-2.49172	-0.0140706	0.72674
Arl4c	Arl4c	1.81584	-2.2013	-0.0149575	0.0546714
Arl5a	Arl5a	1.21894	-1.23732	0.0811979	-1.23109
Arl5c	Arl5c	2.10041	-1.62239	0.127696	-0.565408
Armc6	Armc6	-1.69509	0.920248	0.546144	-0.339757
Armc8	Armc8	1.18511	-1.42984	-0.157253	-1.16995
Armcx2	Armcx2	-1.01495	-0.094518	1.32951	2.59267
Armcx4	Armcx4	1.44141	-1.44154	-1.39445	1.30217
Armcx6	Armcx6	2.9841	-2.60568	1.20883	1.40148
Arnt2	Arnt2	0.31616	-1.9898	-0.424384	2.19462
Arntl	Arntl	-0.508289	1.00919	0.415795	0.595751
Arrb1	Arrb1	-1.40261	1.81433	0.0393685	0.699748
Arrdc3	Arrdc3	0.0345366	1.32904	0.0997184	0.864883
Arrdc4	Arrdc4	0.411582	-1.04979	-0.330617	0.144796
Arsk	Arsk	-0.650877	1.38371	0.0279954	-0.471341
Art2a-ps	Art2a-ps	-0.0880692	-0.631003	-1.30049	0.380736
Art2b	Art2b	-0.917378	-4.88708	-2.78742	1.59427
Asah1	Asah1	-0.421344	1.09521	-0.0867101	-0.223421
Asah2	Asah2	1.1299	-1.67902	-0.114415	-0.818204
Asap3	Asap3	3.24136	-4.46291	-4.40191	-0.929209
Asb11	Asb11	2.73901	-3.19366	-0.0594165	0.190205
Asb13	Asb13	1.30384	-2.35746	-0.320377	-0.643283
Asb2	Asb2	-1.8777	0.855332	-1.53663	1.88282
Asb4	Asb4	-1.40077	3.0389	1.10284	-0.994282
Ascc3	Ascc3	1.05759	-1.11117	0.114861	-0.193883
Asf1b	Asf1b	-1.60434	1.73265	-0.0101938	0.222808
Asgr2	Asgr2	-4.01806	4.33842	0.723342	0.431763
Aspm	Aspm	-2.13454	2.60715	-0.192795	0.931204
Asprv1	Asprv1	1.15739	4.78351	-0.0326462	0.684402
Asrgl1	Asrgl1	2.1403	-2.82695	-1.50541	-3.14995
Atad2	Atad2	-1.17531	1.68247	-0.0701825	0.137772
Atad3a	Atad3a	-1.79394	1.55142	0.667792	0.0388403
Atad5	Atad5	-1.21889	1.43279	0.210021	0.807782
Atat1	Atat1	1.36458	-1.26563	-0.62918	-0.492054
Atf3	Atf3	1.49595	-2.10864	0.213791	0.140387
Atf5	Atf5	1.13219	-1.53159	-0.495669	-0.0104396
Atg9b	Atg9b	-2.10886	2.48266	0.0549613	1.39301
Atic	Atic	-1.61882	1.61086	0.832241	-0.0116603
Atm	Atm	0.687913	-0.679769	-0.968111	-1.22665
Atmin	Atmin	0.604844	-1.18493	-0.180066	-0.263442
Atp10d	Atp10d	-0.00146594	0.51883	0.532435	2.13484
Atp13a2	Atp13a2	0.980001	1.14258	-0.565218	-0.617198
Atp13a4	Atp13a4	3.77717	-3.57803	-2.0482	3.67196
Atp1a3	Atp1a3	-1.22458	2.84494	1.10654	1.01047
Atp1b3	Atp1b3	1.04904	-0.890833	-0.489696	-0.106364
Atp2a3	Atp2a3	-1.44696	1.72774	0.249162	0.889834
Atp2b4	Atp2b4	0.591486	-2.63522	-1.45034	1.87024
Atp5g1	Atp5g1	-1.11953	0.751586	0.172251	0.0212522
Atp5g3	Atp5g3	-1.08925	0.754371	0.18826	-0.0697483
Atp6v0b	Atp6v0b	1.05418	-0.593818	-0.566828	-0.353845
Atp6v1d	Atp6v1d	1.00432	-1.03977	-0.411139	0.307799
Atp8b4	Atp8b4	-0.972282	2.04751	-0.261205	0.454413
Atp9a	Atp9a	1.03926	0.179134	0.414283	1.16605
Atrnl1	Atrnl1	1.15618	-0.273515	0.276715	-0.0249481
Atxn7l1	Atxn7l1	1.55881	-1.31325	-0.461446	-0.9905
AU040320	AU040320	0.901888	-1.18561	-0.20839	-0.368721
Auh	Auh	0.853847	-1.97526	-0.652702	-0.669396
Aurka	Aurka	-1.96825	1.93366	0.182226	0.18163
Aurkb	Aurkb	-2.04876	1.95918	-0.0618614	0.14771
Avl9	Avl9	1.28997	-1.19274	0.0303682	-0.144036
AW011738	AW011738	4.45687	-5.12851	-0.118412	-0.42606
AW112010	AW112010	1.99216	-4.30117	-3.25774	0.0219877
AW554918	AW554918	-0.806822	1.11173	-0.0685755	0.05881
AY761185	AY761185	1.66053	-100	-100	-100
Azi1	Azi1	-0.615465	1.65395	-0.226319	-0.737132
B230120H23Rik	B230120H23Rik	-0.735006	1.15051	0.0543743	0.588368
B230206H07Rik	B230206H07Rik	1.95632	-2.97451	-2.40975	-0.0156272
B230208H11Rik	B230208H11Rik	-0.0270343	2.34771	-0.0767339	-0.288034
B230217C12Rik	B230217C12Rik	-0.66977	-0.540313	-1.1352	-0.855647
B230378P21Rik	B230378P21Rik	-0.0945461	0.191672	1.71911	-1.41322
B2m	B2m	1.26346	-2.31361	-0.536229	-0.0632874
B3galnt1	B3galnt1	2.01838	-1.44044	-0.45387	0.711363
B3galnt2	B3galnt2	-1.03787	1.1625	0.0974772	0.516138
B3gnt3	B3gnt3	0.411083	-1.57979	-0.402085	-0.724662
B3gnt5	B3gnt5	0.45251	-2.86435	-2.22027	-0.0697064
B3gnt7	B3gnt7	-2.62605	3.05137	0.278623	-0.575357
B3gnt8	B3gnt8	0.640686	1.21549	-1.16181	-0.196625
B4galnt1	B4galnt1	-0.706508	1.01628	0.0403945	0.0588624
B4galt5	B4galt5	1.4346	-1.61077	-0.234295	-0.0509968
B4galt6	B4galt6	-1.34663	2.122	-0.0195597	-0.155743
B630005N14Rik	B630005N14Rik	-0.754597	1.46884	-0.0645328	0.016791
B930041F14Rik	B930041F14Rik	-1.7573	1.21382	0.129866	0.369635
B9d1	B9d1	0.967098	-2.34935	-0.245605	-0.359301
Bach2	Bach2	-0.968184	0.50489	0.310233	1.95039
Bad	Bad	0.888327	-1.01004	-0.331004	-0.93623
Bag2	Bag2	-1.94594	1.89257	1.28771	0.405978
Baiap3	Baiap3	-1.44096	-0.514881	-1.25995	1.35169
Bambi	Bambi	2.32445	-1.67877	-3.19015	-1.6196
Bambi-ps1	Bambi-ps1	2.99394	-3.11143	-1.2111	-0.528858
Bank1	Bank1	-0.455921	2.74439	0.410442	0.383613
Bard1	Bard1	-1.41381	1.65857	-0.44011	0.539582
Basp1	Basp1	1.24879	-1.97113	-0.235234	-0.200835
Batf	Batf	0.434161	-1.17795	-0.0550161	0.180328
Batf2	Batf2	0.905413	-4.15528	-0.658749	-0.148404
Batf3	Batf3	0.76075	-1.90561	0.179408	-0.774773
Bbc3	Bbc3	0.536541	-1.09262	-0.0428092	-0.404773
Bbs7	Bbs7	-0.697978	1.20838	0.753113	1.03138
Bbx	Bbx	1.5424	-2.4064	-0.54766	-0.0789574
BC018242	BC018242	1.36054	-1.44896	-0.841021	-0.215365
BC021614	BC021614	-0.679752	-4.53938	-3.28129	1.93767
BC027231	BC027231	-0.994102	1.35349	0.41878	0.471173
BC028528	BC028528	0.383736	0.904187	-0.198056	-1.04777
BC030867	BC030867	-1.82406	1.76083	-0.135228	-0.23343
BC033916	BC033916	1.46182	-0.900333	1.37456	0.0956676
BC035044	BC035044	-1.8302	1.25346	1.20437	1.46982
BC049352	BC049352	2.95836	-2.32524	0.615615	-1.30052
BC051226	BC051226	2.33757	-2.85375	0.645372	0.0180345
BC052688	BC052688	-0.781381	1.05913	-0.0838399	-0.310075
BC055324	BC055324	-1.22015	1.58239	0.122895	0.183613
BC064078	BC064078	-1.25994	0.757814	-2.26827	1.83615
BC068157	BC068157	0.365317	-2.50329	-2.99428	1.32359
Bc1	Bc1	0	0	0	100
BC100530	BC100530	-1.18113	2.13458	0.529175	-2.29372
BC117090	BC117090	-100	100	0	0
BC147527	BC147527	2.39131	-4.3858	-1.42472	-1.3518
Bcap29	Bcap29	-1.09392	1.71575	0.552284	0.388448
Bcas1	Bcas1	-0.748188	-0.0141535	-0.688649	-2.69241
Bcat1	Bcat1	-0.496333	-1.89126	2.48941	2.62232
Bcl11a	Bcl11a	-1.73923	1.68256	1.67126	2.31793
Bcl11b	Bcl11b	-0.789195	-5.50821	-2.56009	2.09516
Bcl2	Bcl2	-1.16349	1.03888	-0.314959	1.92917
Bcl2a1b	Bcl2a1b	0.461592	-1.02187	0.0540432	-0.115874
Bcl2l11	Bcl2l11	0.830833	-1.52678	-1.21219	-0.296212
Bcl2l14	Bcl2l14	1.4998	-2.04494	-1.06056	-0.672449
Bcl6	Bcl6	-0.375285	1.11027	-0.277462	0.207042
Bcl7a	Bcl7a	-1.02265	1.43357	-0.0134283	0.826391
Bcl9	Bcl9	1.18064	-1.96562	-0.881699	0.196834
Bcl9l	Bcl9l	0.898311	-1.10425	-0.981634	-0.32017
Bco2	Bco2	2.83087	-2.52186	-2.30135	-2.39842
Bdh1	Bdh1	-1.98287	1.83358	1.05956	0.373602
Bend3	Bend3	-1.34959	1.41486	0.808924	0.397657
Bend4	Bend4	0.186257	1.0633	0.368676	1.7007
Bend5	Bend5	-1.32064	-1.58189	-1.24602	2.33997
Bend6	Bend6	0.129429	1.89329	-0.827603	0.919266
Best1	Best1	1.51861	0.986121	-3.85051	0.0444776
Bex6	Bex6	-5.37041	6.15038	2.43814	2.56657
Bfsp1	Bfsp1	0.0785598	1.68204	0.330986	-0.475792
Bgn	Bgn	0	100	100	0
Bhlhb9	Bhlhb9	-1.08024	-0.538893	0.386667	1.61359
Bhlhe41	Bhlhe41	1.41857	0.552224	-0.769111	1.12204
Bin2	Bin2	-1.4114	1.54693	0.556628	0.449651
Birc5	Birc5	-1.8988	1.7535	-0.294486	0.161592
Blvra	Blvra	-0.521508	1.04011	0.318392	-0.186126
Bmp2k	Bmp2k	0.525292	-1.08195	0.283262	-0.270286
Bmp7	Bmp7	-2.31736	-2.76171	1.29407	3.39383
Bmp8a	Bmp8a	0.828933	-0.9572	-0.457827	1.65209
Bmp8b	Bmp8b	9.1046	-10.7609	-1.8114	-9.3434
Bnip3	Bnip3	1.28412	-1.12985	-1.12963	1.46163
Bola3	Bola3	-1.18923	1.18993	0.569494	0.58521
Bora	Bora	-1.60821	1.70374	0.629836	0.472994
Bpi	Bpi	-1.80544	-1.80984	-0.135061	-0.519858
Bpifc	Bpifc	1.24142	-1.18693	-0.46307	1.51344
Brca2	Brca2	-1.7152	2.06574	0.0876735	0.744482
Bri3bp	Bri3bp	-2.01574	2.00543	0.257246	0.270532
Brip1	Brip1	-0.689131	1.061	-0.392177	-0.119729
Brix1	Brix1	-1.11603	0.99901	0.428329	0.209124
Bspry	Bspry	-0.630602	-1.92404	-0.00221403	0.152173
Bst1	Bst1	2.05446	0.143979	-1.90383	0.170677
Bst2	Bst2	3.01457	-4.22564	-0.377706	-0.715241
Btbd11	Btbd11	-1.22687	-3.16159	1.12106	0.374775
Btbd16	Btbd16	1.24645	-1.78735	-0.999311	-1.29917
Btbd3	Btbd3	0.766362	-0.738114	1.59765	-0.705458
Btg2	Btg2	-0.694977	1.1077	0.148515	0.448702
Btla	Btla	4.17259	-1.1454	-0.338925	0.639177
Bub1	Bub1	-1.80451	2.15589	-0.140564	0.348115
Bub1b	Bub1b	-1.29761	1.69824	0.575483	-1.0134
Bzrap1	Bzrap1	0.130241	-0.968908	-1.08858	-0.555996
Bzw2	Bzw2	-2.17345	2.04187	0.698356	0.0705267
C030046E11Rik	C030046E11Rik	1.61438	-1.41082	-0.233689	-0.0976386
C130026I21Rik	C130026I21Rik	2.86401	-3.33786	-1.6122	-0.835051
C130050O18Rik	C130050O18Rik	-0.39401	1.3155	-0.046284	0.0773111
C130083M11Rik	C130083M11Rik	-0.85573	1.47766	0.336648	0.861386
C1qa	C1qa	-1.95989	2.5744	-2.08963	0.759358
C1qb	C1qb	-1.41429	1.91966	-1.74225	0.674484
C1qbp	C1qbp	-1.29959	0.901907	0.415212	-0.136961
C1qc	C1qc	-1.32128	1.25196	-1.97726	1.01194
C1ql3	C1ql3	1.09868	-1.72949	-0.176592	-1.01641
C1qtnf6	C1qtnf6	0.962224	-3.24445	-1.07251	-0.0949975
C1ra	C1ra	1.35932	-1.22792	-1.38314	-1.21447
C1rl	C1rl	1.03706	0.238619	-1.57118	-1.15776
C1s	C1s	1.65098	-1.70965	-0.110053	-1.37695
C2	C2	2.99313	-3.90076	-0.556217	-1.21241
C330027C09Rik	C330027C09Rik	-1.86501	2.14626	0.0765961	0.800902
C3ar1	C3ar1	1.64581	-1.35709	-0.345131	-0.519848
C5ar1	C5ar1	0.894115	0.647914	-1.97774	-0.677467
C5ar2	C5ar2	-0.738345	2.45411	-0.215483	-0.561396
C920006O11Rik	C920006O11Rik	0.73507	0.040856	-1.15044	-0.488996
C920025E04Rik	C920025E04Rik	0.0345285	-1.21348	-0.325439	1.10949
Cables1	Cables1	-0.548303	-0.428696	-1.48188	0.91082
Cabp4	Cabp4	1.8439	-3.26465	-2.19116	-0.555127
Cacna1b	Cacna1b	1.51327	-1.00379	-0.244887	1.05784
Cacna1d	Cacna1d	1.06987	-1.55491	-0.448268	-0.520836
Cacna1f	Cacna1f	-1.60568	0.36353	0.850088	-1.31058
Cacnb1	Cacnb1	1.04553	-0.506374	-0.373426	-0.141015
Cacnb2	Cacnb2	-0.16415	-0.433772	1.8575	-0.00120853
Cacnb3	Cacnb3	1.70237	-2.03651	-0.0516139	-0.259168
Cacnb4	Cacnb4	2.56878	-3.79098	0.678988	-0.990941
Cacng8	Cacng8	-0.242922	-1.14725	-1.34314	-0.908439
Cad	Cad	-2.85946	2.8358	0.651489	0.8668
Cadm4	Cadm4	1.23528	-1.64039	-0.515182	-0.659103
Cadps2	Cadps2	4.82372	-6.48907	-2.60406	-4.09917
Calb2	Calb2	2.75361	-100	-0.815634	-2.51175
Calca	Calca	-1.75419	-100	-0.589597	2.45175
Calcb	Calcb	-2.04597	-0.524441	0.325593	-0.415796
Calcrl	Calcrl	-0.285693	2.11252	0.942143	1.05482
Cald1	Cald1	0.360394	2.43742	1.12847	1.67566
Camk1d	Camk1d	-1.3759	2.601	0.335309	1.1238
Camk2a	Camk2a	1.88968	-1.23908	-1.194	-2.15723
Camk2b	Camk2b	0.170542	-2.19003	-5.34388	-3.83934
Camk2g	Camk2g	-0.57234	0.677231	1.09751	0.339481
Camk2n1	Camk2n1	3.92595	-4.3577	-0.0198856	0.723027
Camk4	Camk4	0.070012	-0.548139	-0.621326	1.84922
Camkk1	Camkk1	-1.42514	0.749122	-0.469296	-0.456981
Camkmt	Camkmt	0.904379	-1.09372	0.458678	-0.640159
Camp	Camp	0.975217	2.70349	-3.22393	-0.514257
Capn10	Capn10	0.610619	-1.45661	0.128065	-0.0712846
Capn11	Capn11	0.306253	-100	-4.65912	-6.39999
Capn2	Capn2	0.279475	0.196724	1.05553	0.690073
Capn5	Capn5	0.513394	-0.938943	-0.466846	1.13556
Caprin2	Caprin2	-0.20073	-1.40587	0.682455	-0.505734
Capsl	Capsl	1.43913	-4.53381	0.603582	-1.66474
Car13	Car13	2.44829	-3.21022	0.0750989	-0.6655
Car2	Car2	1.03466	-1.34956	0.0906723	1.01451
Car3	Car3	0.127406	-2.72751	0.384683	3.52905
Car5b	Car5b	-2.4234	1.63031	0.900262	0.688459
Card10	Card10	-1.80832	1.68527	-0.307176	0.275175
Card11	Card11	-1.7624	1.3131	0.0521796	-0.223407
Carhsp1	Carhsp1	1.55625	-1.61126	0.642673	-0.0802294
Carm1	Carm1	-1.1034	0.708113	0.260955	0.269448
Casc5	Casc5	-2.03264	2.43759	0.115461	0.687033
Caskin2	Caskin2	0.533986	-1.23277	-0.294648	-0.85696
Casp1	Casp1	1.66375	-2.29049	-1.19256	-0.623388
Casp12	Casp12	2.2	-4.53868	-7.78735	-1.98279
Casp3	Casp3	0.553752	-1.81658	-0.0293111	-0.599775
Casp4	Casp4	2.64012	-3.86568	-0.626287	-0.322601
Casp6	Casp6	0.105812	-1.00641	-0.296895	-0.73234
Casp7	Casp7	0.942685	-0.786022	-1.21375	-0.747271
Casr	Casr	-0.278438	-2.42753	0.459327	-1.45583
Cass4	Cass4	-1.19304	0.952775	1.01144	0.316801
Cat	Cat	0.299663	0.263682	0.225885	1.28748
Cav1	Cav1	1.17463	-0.404328	2.28123	-1.05346
Cav2	Cav2	0.0293009	1.34025	1.67186	-0.95713
Cbfa2t3	Cbfa2t3	-1.56974	1.1762	0.269164	0.178102
Cbfb	Cbfb	-0.991856	1.59443	0.398154	0.311963
Cblb	Cblb	0.975812	-1.08445	-0.545492	0.504853
Cbln1	Cbln1	2.0751	-1.53923	-1.45276	-3.97126
Cbr3	Cbr3	-0.0806028	1.12468	1.27687	1.16386
Cbx2	Cbx2	-1.46842	1.67456	0.848738	1.02778
Cbx3	Cbx3	-0.957898	1.15432	-0.0375185	0.0995198
Cbx5	Cbx5	-1.37166	1.51139	-0.0219268	0.164949
Cbx6	Cbx6	-0.730684	-0.348373	-0.638288	1.2257
Cbx7	Cbx7	0.49374	-1.24137	-0.245371	-0.782974
Cbx8	Cbx8	-0.488329	1.03863	0.231273	0.360079
Cc2d2a	Cc2d2a	-0.190765	1.12255	0.836586	0.178091
Ccbe1	Ccbe1	3.56732	-0.111971	1.37422	0.027978
Ccdc102a	Ccdc102a	-1.93192	1.16877	-0.55954	0.839041
Ccdc109b	Ccdc109b	-0.769644	1.44818	0.185346	-0.4152
Ccdc11	Ccdc11	1.37024	-2.99829	0.0374727	-2.69553
Ccdc112	Ccdc112	-1.32877	1.1704	1.01228	0.327984
Ccdc114	Ccdc114	0.606516	-1.01567	-0.801413	-0.21431
Ccdc116	Ccdc116	-2.88745	2.54521	1.0072	0.680697
Ccdc120	Ccdc120	0.667024	-1.12143	-0.336268	-1.31132
Ccdc122	Ccdc122	-0.153798	0.540524	0.241111	1.24967
Ccdc125	Ccdc125	0.542031	1.51586	-1.07624	-0.544151
Ccdc136	Ccdc136	-0.928591	-4.32637	-2.40083	1.6489
Ccdc15	Ccdc15	-1.06663	1.31026	0.0766611	0.541652
Ccdc157	Ccdc157	1.39981	-1.80094	-0.263761	0.234903
Ccdc162	Ccdc162	-2.29328	1.08302	-1.54422	-2.83257
Ccdc173	Ccdc173	2.07122	-2.50827	-0.363995	0.233124
Ccdc18	Ccdc18	-0.728609	1.02402	0.094883	0.623679
Ccdc19	Ccdc19	-1.093	0.259198	0.165552	0.0640998
Ccdc23	Ccdc23	1.42021	-1.13553	0.127932	-0.259584
Ccdc58	Ccdc58	-1.1997	0.944553	-0.0564867	0.66129
Ccdc6	Ccdc6	0.901129	-1.33091	-0.472879	-0.0654461
Ccdc64	Ccdc64	-0.507738	-1.05954	-0.148857	0.982945
Ccdc69	Ccdc69	-1.49795	1.51796	-0.423647	0.335213
Ccdc71l	Ccdc71l	1.12677	-1.28742	-0.0599647	-0.148974
Ccdc8	Ccdc8	1.41494	-1.19846	1.6808	2.00921
Ccdc80	Ccdc80	-2.04449	3.09881	2.2522	-0.170735
Ccdc82	Ccdc82	1.50209	-1.70106	-0.0706155	-0.875851
Ccdc85a	Ccdc85a	-0.304029	2.05923	1.03576	-0.624663
Ccdc85b	Ccdc85b	-0.743476	1.00947	-0.260488	0.688904
Ccdc88c	Ccdc88c	-1.51751	1.58386	-0.0361344	1.27889
Ccdc92	Ccdc92	-0.856812	-1.85349	-0.285038	0.925988
Ccin	Ccin	1.40109	-1.83691	-0.313446	-0.509464
Ccl1	Ccl1	-5.06184	1.25726	0.66047	1.92269
Ccl12	Ccl12	1.75054	-4.71918	-0.0410794	-1.06371
Ccl2	Ccl2	1.96381	-1.53156	0.141177	-1.16592
Ccl24	Ccl24	-1.18879	-7.64021	-0.108342	0.412688
Ccl3	Ccl3	-0.317876	0.750053	1.22388	2.17711
Ccl4	Ccl4	0.0908598	-0.2773	0.765162	1.46597
Ccl5	Ccl5	5.52211	-7.20184	-0.20237	-1.90189
Ccl6	Ccl6	0.0662788	1.45469	0.598057	0.789477
Ccl7	Ccl7	2.29924	-5.08716	0.223277	-0.940715
Ccl8	Ccl8	4.79652	-7.54513	1.38656	-1.32074
Ccl9	Ccl9	0.771193	0.116195	1.0578	-0.0326338
Ccna2	Ccna2	-1.92641	2.21599	0.130919	0.351042
Ccnb1	Ccnb1	-2.2496	2.2703	0.2263	0.235345
Ccnb2	Ccnb2	-2.07735	2.20903	-0.240879	0.311454
Ccnd1	Ccnd1	-0.892325	-0.187073	0.934945	-1.99886
Ccnd2	Ccnd2	1.05252	-2.52499	0.279194	-1.12802
Ccne1	Ccne1	2.04089	-2.29797	-2.36021	-2.83766
Ccne2	Ccne2	-1.30924	1.87113	0.142715	0.359501
Ccnf	Ccnf	-1.68775	1.94641	-0.261218	0.302114
Ccng2	Ccng2	2.00019	-1.67182	-0.561197	-0.707608
Ccnh	Ccnh	-1.25025	1.3489	0.0599751	0.417306
Ccno	Ccno	-0.0437307	1.4475	0.859846	0.931776
Ccr2	Ccr2	-4.35105	5.23411	3.19248	0.508019
Ccr4	Ccr4	-0.257962	-1.95607	-0.438341	0.358692
Ccr5	Ccr5	-0.746632	1.07922	0.497737	0.251377
Ccr6	Ccr6	-100	100	100	100
Ccr7	Ccr7	2.2457	-3.45779	-0.29378	-0.0577704
Ccr8	Ccr8	-2.23775	-100	-1.13986	3.19129
Ccr9	Ccr9	-1.35474	-0.123661	1.15054	0.194029
Ccrl2	Ccrl2	4.38432	-3.8626	-2.4688	0.141152
Ccrn4l	Ccrn4l	0.0659295	0.313193	1.3827	0.639431
Ccsap	Ccsap	-1.67684	1.95851	0.116505	0.557786
Ccser2	Ccser2	0.956372	-1.26767	0.0748245	0.109287
Cd101	Cd101	-0.628559	3.18522	0.402735	0.479426
Cd14	Cd14	3.29168	-0.261865	-3.81273	-1.10206
Cd160	Cd160	-1.30811	-1.75591	-1.24146	1.85256
Cd177	Cd177	-0.866301	4.10838	-0.292344	-1.5028
Cd180	Cd180	1.21843	-0.506351	-1.12598	-0.836352
Cd19	Cd19	-0.891566	3.09247	0.157829	1.64332
Cd1d1	Cd1d1	1.28101	-1.96608	-1.57981	-1.45829
Cd1d2	Cd1d2	2.3315	-3.4811	-2.19598	-1.49722
Cd2	Cd2	-0.293534	-1.20314	-1.08703	0.447914
Cd200	Cd200	2.65577	-4.81376	0.107464	0.262349
Cd200r1	Cd200r1	-1.96285	2.89405	1.56278	0.723654
Cd200r2	Cd200r2	0.171669	1.65368	-0.987228	-0.618118
Cd200r3	Cd200r3	-0.684187	0.926555	2.72829	1.02066
Cd200r4	Cd200r4	0.431395	1.80196	-1.32627	0.0930505
Cd209a	Cd209a	-100	100	100	100
Cd209c	Cd209c	0.450622	1.1089	-0.464934	-0.826962
Cd22	Cd22	-0.254888	1.92774	-0.209947	0.56995
Cd226	Cd226	-0.9404	-0.953379	1.96128	0.733788
Cd244	Cd244	-0.171869	0.557507	-1.89333	1.18934
Cd247	Cd247	-0.0346435	-4.10939	-1.67349	1.35672
Cd24a	Cd24a	-1.81666	2.25437	0.0758753	0.461808
Cd274	Cd274	2.21447	-2.45806	-0.421763	0.486956
Cd276	Cd276	-0.274153	3.50596	-2.34383	0.154181
Cd28	Cd28	0.484123	-4.32707	-3.45213	2.41497
Cd300lb	Cd300lb	-0.724282	2.24956	1.11224	1.34797
Cd300ld	Cd300ld	0.589812	2.22916	-0.343366	1.3519
Cd300lf	Cd300lf	1.69712	-1.12688	-1.13291	-0.894207
Cd302	Cd302	0.627785	1.20346	-0.561569	-0.864377
Cd33	Cd33	0.565391	1.82193	-1.65145	0.180097
Cd34	Cd34	0.0651121	-1.25872	0.327384	0.288504
Cd36	Cd36	-2.39925	2.98325	1.02645	1.68883
Cd38	Cd38	1.99881	-1.01083	-3.34967	-0.794757
Cd3d	Cd3d	-0.626849	-4.91447	-3.47868	1.72044
Cd3e	Cd3e	-0.762385	-9.04275	-3.49713	2.1093
Cd3eap	Cd3eap	-0.998441	1.22839	0.614759	0.0265894
Cd3g	Cd3g	-0.510808	-6.66391	-3.57	1.72159
Cd40	Cd40	3.54536	-5.41931	0.0823329	-0.502246
Cd47	Cd47	0.881399	-1.24132	-0.220176	-0.276212
Cd5	Cd5	-2.57981	-0.902868	-1.11119	2.41487
Cd55	Cd55	0.121087	-0.241211	-0.128732	1.23122
Cd59a	Cd59a	-0.361486	0.749484	0.970098	-2.64639
Cd5l	Cd5l	-0.908866	1.23696	3.64708	4.68225
Cd6	Cd6	-2.40803	2.48807	-0.781813	1.68902
Cd69	Cd69	2.52821	-3.90901	-0.116789	-0.377855
Cd70	Cd70	2.87212	-4.78935	-0.680284	0.554801
Cd79a	Cd79a	-2.21238	4.04913	1.6597	3.45115
Cd80	Cd80	1.89761	-2.38069	-0.0750953	-0.758324
Cd81	Cd81	-0.616505	2.1878	1.08929	1.11654
Cd82	Cd82	0.952316	-1.249	-0.480691	0.289428
Cd83	Cd83	1.18091	-2.34884	-0.0279862	0.0937721
Cd84	Cd84	-0.700768	1.03631	0.690526	0.472417
Cd86	Cd86	1.83079	-2.79018	-0.0433455	-0.283339
Cd8a	Cd8a	-0.402997	-5.3196	-3.56552	1.87971
Cd8b1	Cd8b1	-0.794648	-5.28765	-3.56325	1.63086
Cd93	Cd93	0.543217	1.36538	-0.860537	0.976672
Cd96	Cd96	-0.117675	-7.03317	-3.01589	2.05272
Cd99l2	Cd99l2	-1.08808	1.34543	0.298857	0.303219
Cdc20	Cdc20	-2.88338	2.65673	0.464964	0.638956
Cdc23	Cdc23	-1.12943	1.49378	0.168021	0.102886
Cdc25a	Cdc25a	-1.12689	1.18848	0.274757	0.544861
Cdc25c	Cdc25c	-1.76198	2.15555	-0.178776	0.24961
Cdc42ep2	Cdc42ep2	0.955609	-1.1663	-0.262776	-0.582678
Cdc42ep4	Cdc42ep4	1.35593	-1.56223	-0.750366	-0.174954
Cdc45	Cdc45	-1.47428	1.45477	-0.476801	0.521412
Cdc6	Cdc6	-1.80623	1.95766	0.117891	0.576484
Cdc7	Cdc7	-1.47278	1.92272	-0.148735	0.350213
Cdca2	Cdca2	-1.77412	2.22874	0.196789	0.804812
Cdca3	Cdca3	-1.85732	2.14676	0.0468471	0.10563
Cdca5	Cdca5	-1.5601	1.56325	-0.024837	0.0825552
Cdca7	Cdca7	-3.13297	3.38348	1.04601	0.63506
Cdca7l	Cdca7l	-1.26333	1.69754	-0.124017	0.062968
Cdca8	Cdca8	-1.94092	1.97688	0.177865	-0.106016
Cdcp1	Cdcp1	2.87063	-4.87807	1.48827	-1.32459
Cdh1	Cdh1	-3.02629	1.93367	1.21714	0.351248
Cdh17	Cdh17	-1.17775	0.283593	-1.02717	0.275331
Cdh2	Cdh2	-1.36368	0.531768	1.27731	0.132908
Cdk1	Cdk1	-1.6293	1.76578	0.174305	0.0678705
Cdk14	Cdk14	0.874215	-0.374215	-0.205053	-1.02099
Cdk18	Cdk18	-0.305634	1.14877	0.344224	0.108569
Cdk2	Cdk2	-0.864874	1.05524	0.179257	-0.420943
Cdk4	Cdk4	-1.33561	1.10051	0.175612	0.101547
Cdk5r1	Cdk5r1	1.90442	-2.72637	0.168144	0.0796658
Cdkl2	Cdkl2	-1.52031	1.58093	1.45538	1.38858
Cdkn1a	Cdkn1a	1.00566	-1.99102	0.268012	0.104261
Cdkn1c	Cdkn1c	1.36122	-1.26891	0.220656	0.14497
Cdkn2a	Cdkn2a	0.358971	-6.17018	0.624166	-0.0881345
Cdkn2b	Cdkn2b	0.56405	-3.45512	0.659118	-0.128478
Cdkn2c	Cdkn2c	-1.83743	2.51491	0.274199	1.40839
Cdkn3	Cdkn3	-2.23813	2.48984	-0.0413855	0.114899
Cdr2	Cdr2	-1.06734	0.772384	0.3475	0.43316
Cdyl2	Cdyl2	1.11757	-0.578962	-0.977135	-0.378381
Ceacam1	Ceacam1	-0.821089	2.03201	0.50501	-0.335787
Ceacam10	Ceacam10	-1.22447	4.1574	-0.402881	-1.11049
Ceacam15	Ceacam15	-1.41415	1.50485	2.7316	2.51541
Ceacam16	Ceacam16	0.30289	0.615404	-1.20054	0.0503734
Cebpa	Cebpa	-1.67825	2.52701	0.429209	0.794959
Cebpb	Cebpb	1.78082	-1.29968	-1.707	-0.2574
Cebpd	Cebpd	-1.25634	1.89958	1.35474	0.484673
Cebpe	Cebpe	-1.30808	0.665837	0.669163	0.13118
Cebpz	Cebpz	-1.64347	1.58465	0.553173	0.293203
Celf5	Celf5	0.0830002	-2.21464	-0.746968	-0.733202
Celf6	Celf6	1.64209	-2.9159	0.0374511	1.20637
Celsr1	Celsr1	-1.59695	-0.30073	-0.240396	1.8266
Cenpa	Cenpa	-1.51109	1.62698	-0.140171	0.856876
Cenpe	Cenpe	-1.44036	1.90749	-0.0922867	0.627972
Cenpf	Cenpf	-2.10742	2.67276	-0.287569	0.718012
Cenph	Cenph	-1.28235	1.33484	-0.297641	0.505714
Cenpi	Cenpi	-0.991249	1.43769	0.517103	0.503473
Cenpk	Cenpk	-1.049	1.1423	-0.558152	-0.197438
Cenpm	Cenpm	-1.22392	1.23138	-0.31607	0.0247027
Cenpn	Cenpn	-1.2094	1.30132	-0.388234	-0.308426
Cenpp	Cenpp	-1.04172	1.32376	0.155493	0.110797
Cenpq	Cenpq	-0.853563	1.51789	-0.219343	0.215106
Cenpv	Cenpv	-1.22768	0.732822	-0.414621	-0.305192
Cenpw	Cenpw	-1.33727	0.864907	0.390525	0.810558
Cep128	Cep128	-0.936391	1.27805	0.248292	0.0644264
Cep55	Cep55	-1.84229	1.99879	0.186033	-0.0944592
Cep68	Cep68	-1.19187	0.879011	0.60991	-0.332967
Cep70	Cep70	-0.70003	1.45959	0.0558453	0.0573076
Cep78	Cep78	-0.546299	1.16409	-0.120851	-0.378258
Cers4	Cers4	-0.13829	-2.32306	-0.607203	1.37256
Cetn4	Cetn4	0.919715	-1.41739	-0.290329	0.205601
Cfb	Cfb	4.48322	-3.7757	-3.38476	-1.79939
Cflar	Cflar	1.70806	-2.55007	0.0584279	0.130124
Cgnl1	Cgnl1	0.158232	2.03293	0.284687	-0.00657101
Cgref1	Cgref1	-1.01016	1.03196	-0.195655	1.68713
Ch25h	Ch25h	1.6677	-1.61846	1.63915	0.511748
Chaf1a	Chaf1a	-1.11499	0.975094	0.114424	-0.0837605
Chchd10	Chchd10	-2.31662	1.15411	0.551738	0.372826
Chchd4	Chchd4	-1.69367	1.43616	0.920842	0.480677
Chchd7	Chchd7	0.690187	-1.54211	0.756816	0.163848
Chd3	Chd3	-0.672549	0.479029	0.145436	1.14537
Chd7	Chd7	0.442747	-1.42122	-0.228378	-0.245702
Chek1	Chek1	-1.41412	1.67228	-0.12472	0.0179787
Chek2	Chek2	-1.45438	1.68017	0.309555	0.240985
Chi3l1	Chi3l1	1.13456	0.675942	-1.02898	-0.416529
Chi3l3	Chi3l3	0	-2.82913	0.0797955	0.265621
Chi3l4	Chi3l4	-0.275458	-2.86389	0.79008	0.840039
Chml	Chml	-0.98701	1.4549	0.439525	-0.440998
Chmp4b	Chmp4b	1.23428	-1.4771	-0.0514141	-0.258719
Chmp5	Chmp5	0.984546	-1.07384	-0.0490073	-0.311362
Chn2	Chn2	-3.25393	3.10113	0.531797	0.218044
Chpt1	Chpt1	1.76119	-2.15304	-0.77074	-0.385158
Chrna5	Chrna5	-0.298388	-0.578281	3.25783	2.44889
Chrnb1	Chrnb1	-1.3719	0.883596	1.53236	1.3541
Chst1	Chst1	-0.150605	4.26726	0.0912441	-0.040438
Chst13	Chst13	-1.12958	0.848253	0.534868	0.574834
Chst2	Chst2	-1.55943	-4.02998	-3.4011	1.18196
Chst3	Chst3	-0.0712215	1.38698	0.578636	1.55828
Chst7	Chst7	-1.25821	0.551398	0.571635	-0.441924
Chsy1	Chsy1	-0.77962	0.91868	-0.353532	1.30192
Chtf18	Chtf18	-1.41372	1.51971	-0.0527738	0.297778
Ciapin1	Ciapin1	0.711697	-1.00259	-0.317115	-0.639985
Cib2	Cib2	0.177083	1.90091	-1.11489	-0.675412
Ciita	Ciita	0.576018	-1.2869	-1.49779	-1.02576
Cinp	Cinp	-1.31681	1.35795	0.414875	0.441753
Cirh1a	Cirh1a	-1.17077	0.911435	0.588406	0.21356
Cish	Cish	0.746392	-1.12486	0.146029	-0.129477
Cit	Cit	-1.55328	1.61756	-0.228597	0.625266
Cited4	Cited4	2.30381	-5.42334	0.739206	-1.11324
Ckap2	Ckap2	-2.18758	2.48188	0.125982	1.19069
Ckap2l	Ckap2l	-2.08737	2.40709	0.408247	0.308161
Ckb	Ckb	-4.01137	3.29532	0.977842	1.75255
Cks1b	Cks1b	-1.99878	1.86794	0.0873127	0.273406
Cks2	Cks2	-0.993642	1.40153	0.252565	0.331263
Clcf1	Clcf1	1.76672	0.172566	-0.00642752	2.40067
Clcn7	Clcn7	1.6135	-1.30624	-0.880017	-0.725384
Cldn1	Cldn1	-2.88177	1.05185	-1.31736	-1.32801
Cldn10	Cldn10	-0.880717	1.95993	0.562041	1.64707
Cldn11	Cldn11	0.0391822	-100	2.26108	2.95764
Cldn15	Cldn15	-0.0225494	1.53359	-0.820423	-1.13451
Cldn23	Cldn23	100	-100	1.38158	-0.559515
Cldn25	Cldn25	0.825624	-1.22213	0.231412	-0.367999
Clec10a	Clec10a	-2.72897	3.26571	0.0823629	0.457388
Clec12a	Clec12a	-1.35229	2.18329	-0.108712	-0.784101
Clec1a	Clec1a	1.131	1.09209	-2.51483	0.0898343
Clec1b	Clec1b	0.623469	1.00957	0.639488	1.86768
Clec2d	Clec2d	0.826329	-1.01808	-0.0468429	0.1835
Clec2l	Clec2l	-1.30772	2.16926	2.28027	2.58858
Clec4a1	Clec4a1	-0.132092	0.302839	-1.52067	0.249292
Clec4a2	Clec4a2	-2.90064	3.90283	2.01474	0.629225
Clec4a3	Clec4a3	-1.65646	1.31662	0.896608	-0.266881
Clec4a4	Clec4a4	-0.704252	2.17089	0.050334	0.00195478
Clec4b1	Clec4b1	-6.50917	7.01192	4.362	1.57065
Clec4b2	Clec4b2	-2.36026	-1.9386	-1.26413	0.128422
Clec4d	Clec4d	2.92912	-0.275522	-2.28905	0.167288
Clec4e	Clec4e	4.21033	-2.07035	-2.49541	-0.635068
Clec4n	Clec4n	-0.393643	2.20616	-0.684818	1.23387
Clec5a	Clec5a	-1.06997	1.56197	0.0713994	0.400139
Clec7a	Clec7a	1.19488	-0.915705	-1.19769	0.194252
Clec9a	Clec9a	-1.11297	2.28215	-0.884143	2.20301
Clhc1	Clhc1	-2.44344	2.32611	0.657311	0.123555
Clic4	Clic4	1.49516	-2.05468	0.210689	0.00337549
Clic5	Clic5	6.15603	-10.0759	-8.48175	-0.908671
Clip2	Clip2	0.463235	-1.19947	-0.769975	0.251423
Clmp	Clmp	4.91994	-2.04716	-0.978621	-0.250987
Clnk	Clnk	-0.244429	-5.11431	-1.78315	1.99161
Clock	Clock	-0.378329	1.24203	0.522732	0.585573
Clspn	Clspn	-1.85165	2.1104	-0.194408	0.614294
Clstn1	Clstn1	0.557408	-1.1593	-0.0257711	0.189362
Cltb	Cltb	-1.10718	1.19494	0.0196078	0.20308
Clu	Clu	2.78231	-1.62935	1.25068	-1.28854
Cluh	Cluh	-2.65738	2.22532	1.01293	-0.0223819
Clybl	Clybl	-1.77814	1.49999	0.702813	0.522157
Cma1	Cma1	-0.445794	-5.05977	1.84944	2.06541
Cmah	Cmah	-1.65743	2.26537	0.489976	0.94962
Cmklr1	Cmklr1	1.13252	0.707955	-1.17085	-0.554855
Cmpk2	Cmpk2	5.80727	-7.80739	-1.80536	-1.26509
Cnih4	Cnih4	0.486581	-0.156048	-1.02125	-0.712754
Cnksr1	Cnksr1	3.81095	-4.05474	1.32532	2.50349
Cnn3	Cnn3	1.10838	-5.47956	-0.713839	-0.103093
Cnnm4	Cnnm4	-1.00751	1.90733	0.549618	0.0402504
Cnot4	Cnot4	1.12308	-1.17936	-0.51967	-0.629397
Cnp	Cnp	0.807283	-2.06051	0.0518652	-0.132136
Cnr2	Cnr2	-1.06482	0.963066	-0.381654	-0.283045
Cobll1	Cobll1	-1.127	0.111107	0.915589	1.1452
Coch	Coch	3.39169	-4.35563	-1.34006	-0.97815
Col1a1	Col1a1	0.0615371	2.88537	0.103174	-0.250087
Col1a2	Col1a2	8.35115	-3.59515	-2.71063	-7.55542
Col23a1	Col23a1	0.505063	-2.27451	-2.00582	-1.59361
Col25a1	Col25a1	100	-8.17846	-4.16262	-100
Col27a1	Col27a1	3.32856	-3.6182	-0.198279	-0.522606
Col4a2	Col4a2	1.88806	-2.0149	-1.71215	-1.13051
Col5a1	Col5a1	0.344345	1.65343	0.621318	2.15914
Col6a2	Col6a2	0.932376	-2.24923	-1.99905	1.73076
Col9a3	Col9a3	0.861757	-2.52517	-0.260816	-0.118437
Colec12	Colec12	1.4342	-0.109105	0.448603	-0.471405
Colq	Colq	0.397505	-2.82271	-0.212826	1.14041
Comt	Comt	-1.33002	1.2955	0.537868	-0.21825
Coprs	Coprs	-0.931151	1.09034	0.917639	0.383168
Coro1a	Coro1a	-1.64138	1.84652	0.137648	0.655191
Cotl1	Cotl1	-1.59903	1.96007	0.425254	0.304715
Cox10	Cox10	-1.11735	0.632288	0.342185	-0.0348936
Cox17	Cox17	0.903254	-1.37754	-0.237346	-0.637096
Cox6a2	Cox6a2	0.232699	-0.849421	0.511635	1.60635
Cox7a1	Cox7a1	-2.36171	0.957588	1.35021	0.652408
Cp	Cp	0.871796	-2.69053	-1.95104	-0.711586
Cpa3	Cpa3	0.100731	0.109269	0.555103	1.69534
Cpd	Cpd	1.11007	0.653297	0.104312	-0.63771
Cpeb1	Cpeb1	-2.39591	3.15222	2.63616	3.55581
Cpeb2	Cpeb2	0.957467	-1.41278	1.09915	-0.317811
Cpeb3	Cpeb3	1.84382	-1.14312	-0.482938	-0.504352
Cpeb4	Cpeb4	1.65884	-1.75209	-0.15997	0.779619
Cped1	Cped1	2.41073	-0.94478	-1.63605	-3.40503
Cpne2	Cpne2	1.69812	-2.21967	0.240997	-0.459135
Cpne6	Cpne6	1.10595	-2.07244	0.38185	-0.815006
Cpox	Cpox	1.68459	-1.76336	0.291971	-1.31649
Cpt1c	Cpt1c	0.129403	-1.12794	-0.525557	-0.681152
Crabp2	Crabp2	-1.9268	-0.699363	0.28115	2.51644
Crat	Crat	-0.697803	1.282	0.30666	-0.0786943
Creb3l1	Creb3l1	-0.0800156	-0.00588916	1.3073	0.0636293
Creb3l4	Creb3l4	1.55739	-1.67149	-0.203621	-0.75327
Crebrf	Crebrf	1.29979	-1.42068	-0.334353	-0.31181
Creg2	Creg2	-0.744551	3.30458	-0.0294628	-0.600248
Creld1	Creld1	0.453513	-1.04557	-0.208689	-0.31679
Crem	Crem	0.68739	-1.64015	-0.580313	0.149602
Crhbp	Crhbp	1.89032	-3.02196	-0.656142	2.06968
Crim1	Crim1	1.69138	-2.22911	-3.25862	-0.315081
Crip1	Crip1	-1.08702	1.09416	1.36032	0.331794
Crip2	Crip2	-1.22961	-1.02302	-0.525369	0.685651
Crispld2	Crispld2	-0.474167	0.885038	1.3145	0.0115637
Crtam	Crtam	-2.20453	-3.03614	-2.52021	2.21075
Crxos1	Crxos1	1.54672	-2.50624	1.21083	-1.10476
Cryab	Cryab	0.526034	-0.474883	-1.63506	2.30486
Crygn	Crygn	100	-4.90519	-0.45518	-1.95548
Cryl1	Cryl1	-0.972053	1.54566	0.539485	-0.623741
Csad	Csad	0.976794	-1.24677	-0.0344473	-0.539536
Csda	Csda	-1.54113	1.44262	1.1639	0.524695
Cse1l	Cse1l	-1.21233	1.24464	0.655696	0.304629
Csf1	Csf1	-0.395368	-1.2458	0.655156	0.649204
Csf1r	Csf1r	-0.159213	2.06744	-0.764536	-0.330583
Csf2	Csf2	-0.683039	-100	-1.97313	2.97364
Csf2rb2	Csf2rb2	1.13994	-0.647502	0.155873	0.237702
Csf3	Csf3	1.42838	-0.271704	-1.03366	3.13109
Csf3r	Csf3r	1.10507	1.40931	-0.630927	0.273138
Csgalnact1	Csgalnact1	1.10086	-1.75909	-0.728999	-1.7585
Csprs	Csprs	4.44461	-4.46033	-1.33423	-0.84348
Csrnp1	Csrnp1	2.02307	-2.86447	-0.0431992	-0.0441524
Csrp1	Csrp1	1.185	-1.60081	-1.06992	-0.374889
Csrp2	Csrp2	-1.73678	2.59923	0.945571	1.01948
Csrp3	Csrp3	-0.30165	-0.0452689	0.850891	2.18801
Cst3	Cst3	1.12323	-1.8234	-0.120654	-0.675336
Cst7	Cst7	2.31891	-4.03138	-1.26533	-0.119478
Ctdspl	Ctdspl	-1.30889	2.60553	0.36523	-0.152652
Ctgf	Ctgf	0.759558	4.17271	1.18847	-1.99034
Ctif	Ctif	1.25846	-1.58976	0.242764	-0.174733
Ctla2a	Ctla2a	0.519837	-1.12165	-0.216623	1.98611
Ctla2b	Ctla2b	0.118943	-1.33578	-0.993781	1.49418
Ctla4	Ctla4	2.28373	-7.51927	-5.43234	2.40604
Ctnnbip1	Ctnnbip1	-0.729121	1.55796	0.33702	-0.355532
Ctps	Ctps	-2.24789	2.28538	0.954413	0.49851
Ctrl	Ctrl	0.114378	-2.11171	-0.410035	-0.832505
Ctsb	Ctsb	1.43906	-1.00243	0.14822	0.00872581
Ctsc	Ctsc	-0.113961	0.484841	-1.3865	-0.990844
Ctse	Ctse	-1.48811	1.59918	0.728672	1.6244
Ctsg	Ctsg	-0.0766796	1.40358	1.28534	1.55321
Ctsh	Ctsh	0.984167	0.235555	-1.40439	-0.710132
Ctsk	Ctsk	3.06713	-2.08807	0.39943	0.0878078
Ctsw	Ctsw	-0.618242	-6.6113	-3.02675	2.05796
Ctsz	Ctsz	1.17923	-1.35188	0.00753487	-0.651355
Cul7	Cul7	1.22403	-2.24861	0.06309	-0.75797
Cul9	Cul9	1.09469	-1.44115	-0.198672	-0.514627
Cx3cl1	Cx3cl1	0.570537	-1.16988	-0.7019	-0.807198
Cx3cr1	Cx3cr1	-0.109874	4.2073	1.46211	2.03215
Cxcl1	Cxcl1	1.90023	-3.01683	0.718559	2.29212
Cxcl10	Cxcl10	5.42906	-9.01784	-1.10045	-1.71634
Cxcl14	Cxcl14	-0.836731	3.31963	1.39852	0.395601
Cxcl16	Cxcl16	1.69171	-1.69464	-0.939748	-0.216005
Cxcl2	Cxcl2	1.85768	-0.2404	-1.00336	1.51703
Cxcl3	Cxcl3	2.37419	0.962331	-2.18924	1.00487
Cxcl5	Cxcl5	0.236403	2.61336	-0.593592	4.01729
Cxcl9	Cxcl9	1.26726	-10.1184	-1.75974	-0.57234
Cxcr2	Cxcr2	-3.33014	1.18296	1.19978	-0.61343
Cxcr5	Cxcr5	3.79265	-3.30087	-0.989958	-1.14196
Cxcr6	Cxcr6	0.346237	-5.45364	-1.44956	2.31342
Cxx1a	Cxx1a	-0.682656	-0.00697005	0.92066	1.01603
Cxx1c	Cxx1c	-0.7148	0.791236	0.386389	1.50046
Cxxc5	Cxxc5	-0.574949	2.28527	0.825385	1.10042
Cyb5r1	Cyb5r1	-0.779205	1.78952	0.00470988	0.39097
Cyb5rl	Cyb5rl	-1.39111	1.88972	0.885959	-0.103526
Cybb	Cybb	1.53149	0.656443	-1.06618	-0.274318
Cyfip2	Cyfip2	0.136063	-0.430063	-1.18288	0.565866
Cyp1b1	Cyp1b1	3.1267	-4.51178	1.01508	-0.183662
Cyp20a1	Cyp20a1	-1.27911	1.88288	0.673694	0.311212
Cyp26a1	Cyp26a1	0.720612	-1.19404	-0.832987	0.093617
Cyp26b1	Cyp26b1	2.46567	-2.46385	0.755751	0.459047
Cyp27a1	Cyp27a1	-0.722863	1.8731	0.0849302	0.813346
Cyp2j6	Cyp2j6	1.31878	-0.391426	1.02644	-0.270506
Cyp2r1	Cyp2r1	-0.147394	1.26654	-0.409548	0.0817228
Cyp2s1	Cyp2s1	-4.84588	2.37178	-1.63759	-1.85127
Cyp4f13	Cyp4f13	1.07539	-0.522306	-0.255109	-0.307592
Cyp4f16	Cyp4f16	-1.30261	2.02301	-0.503524	-1.01446
Cyp4f39	Cyp4f39	-1.09518	3.08186	-0.57451	0.406646
Cyp4v3	Cyp4v3	1.16089	-0.584803	-0.685756	-0.341294
Cyp51	Cyp51	-0.533028	1.53297	-0.368525	0.0564983
Cyr61	Cyr61	-1.03626	2.41199	2.05552	-1.38952
Cysltr1	Cysltr1	-1.00513	1.84255	0.484768	-0.85898
Cysltr2	Cysltr2	0.828895	-3.96548	-4.9552	1.47007
Cystm1	Cystm1	0.783942	-2.89277	-0.333632	0.481175
Cyth1	Cyth1	1.09944	-1.43923	-0.114053	-0.0655703
Cyth4	Cyth4	-0.770239	1.19278	0.853729	-0.206715
Cytip	Cytip	1.04016	-1.59421	-0.306506	-0.0132846
D030028A08Rik	D030028A08Rik	-2.00303	2.19502	0.386308	0.268945
D10Bwg1379e	D10Bwg1379e	-1.28244	-0.453459	0.424209	1.71491
D130040H23Rik	D130040H23Rik	1.84423	-1.99285	0.142018	-0.753836
D17Wsu92e	D17Wsu92e	1.11163	-1.69374	-0.0664014	-0.368648
D19Bwg1357e	D19Bwg1357e	-1.28443	1.32265	0.631452	0.514314
D330023K18Rik	D330023K18Rik	1.45781	-0.244767	-0.281255	-0.148451
D330045A20Rik	D330045A20Rik	-0.157215	2.87051	-0.150975	-0.153589
D330050G23Rik	D330050G23Rik	1.23703	-1.64551	0.332692	-0.728062
D3Bwg0562e	D3Bwg0562e	-1.02791	-0.32488	-0.0276141	1.73741
D5Ertd605e	D5Ertd605e	-0.801407	-0.241966	1.77116	0.936616
D630023F18Rik	D630023F18Rik	-0.670092	1.53783	0.464251	0.566459
D630039A03Rik	D630039A03Rik	-1.18736	-2.51446	0.539558	0.0172884
D6Wsu163e	D6Wsu163e	-1.02886	1.27543	0.785371	0.183812
D8Ertd82e	D8Ertd82e	0.308294	0.37764	-0.00893932	1.11229
D930048N14Rik	D930048N14Rik	-0.436765	1.6905	-0.700585	-0.106382
Daam1	Daam1	1.26926	-1.36809	-0.228358	0.201115
Dab2	Dab2	0.440803	-0.481529	-1.12212	-1.2781
Dab2ip	Dab2ip	0.263382	-0.258548	1.20483	2.24932
Dach1	Dach1	1.65145	-0.127545	-1.61249	-0.366738
Dact2	Dact2	0.429646	-1.52437	0.589086	0.068043
Dact3	Dact3	-0.652521	-0.472332	-0.477566	1.96996
Dagla	Dagla	0.617597	1.648	0.356363	0.769064
Daglb	Daglb	-3.00753	3.63447	1.59836	-0.0538767
Dancr	Dancr	-1.52098	1.46223	0.48058	0.658305
Dapk1	Dapk1	-0.523905	1.68102	0.556108	-0.325744
Dapk2	Dapk2	0.130505	-1.32912	-1.31529	0.854071
Daxx	Daxx	2.20013	-2.8262	-0.169695	-0.217465
Dbf4	Dbf4	-0.913175	1.10634	-0.178993	-0.0242654
Dbndd2	Dbndd2	2.1602	-3.39797	0.0564368	-1.03574
Dcaf12l1	Dcaf12l1	100	-100	-4.53783	-6.21391
Dcaf15	Dcaf15	0.597167	-1.07421	-0.73358	-0.375187
Dcbld2	Dcbld2	2.738	-1.49817	-0.0467276	-0.44423
Dclk1	Dclk1	-2.65841	-1.99371	0.688923	-1.19115
Dclre1b	Dclre1b	-1.16378	1.51268	0.218995	-0.202156
Dcps	Dcps	-1.024	0.693003	0.168931	0.0580021
Dctd	Dctd	-2.43845	2.31357	1.34514	0.216555
Dctpp1	Dctpp1	-1.88581	1.97782	0.465258	0.289961
Dcxr	Dcxr	0.430333	-1.31058	-0.671415	-0.876467
Ddhd1	Ddhd1	0.412135	-0.98147	0.0933716	-1.38446
Ddhd2	Ddhd2	-0.878267	1.04079	0.383845	0.226416
Ddit3	Ddit3	2.08902	-2.53881	-0.101117	-0.276744
Ddit4	Ddit4	0.458501	-1.9914	-1.39709	1.58099
Ddx11	Ddx11	-1.14108	1.06939	0.194356	0.418093
Ddx18	Ddx18	-1.069	0.831881	0.41002	0.0613726
Ddx21	Ddx21	-1.32394	1.15749	0.450952	0.1886
Ddx26b	Ddx26b	-0.717186	1.46049	-0.270349	0.0768916
Ddx31	Ddx31	-1.09387	1.17455	0.429823	0.261478
Ddx39	Ddx39	-1.01832	0.734093	0.211308	0.0214829
Ddx4	Ddx4	1.67823	-2.12281	2.57929	-1.16969
Ddx51	Ddx51	-1.17305	1.30937	0.471482	0.0878624
Ddx58	Ddx58	2.10785	-3.32977	-0.0569224	-0.296537
Ddx60	Ddx60	3.54252	-5.44501	-0.901443	-0.872441
Deb1	Deb1	-1.07122	1.15979	0.100566	0.301094
Degs1	Degs1	-0.81597	1.25424	0.738342	0.484918
Dek	Dek	-0.71115	1.23724	0.0104639	-0.0223379
Dennd1a	Dennd1a	1.269	-1.13534	0.00639648	-0.596908
Dennd2a	Dennd2a	2.66472	-0.617804	-1.03046	0.347379
Dennd2c	Dennd2c	-1.27611	2.07291	0.515319	2.09101
Dennd3	Dennd3	2.16767	-2.1574	-0.393564	-0.541625
Dennd5a	Dennd5a	1.30049	-1.3405	0.24382	-0.191502
Depdc1a	Depdc1a	-2.40921	3.08082	0.113313	1.11542
Depdc1b	Depdc1b	-2.0495	3.16344	0.470322	0.813224
Depdc7	Depdc7	1.18721	0.219905	-0.22614	-0.138728
Deptor	Deptor	0.616132	1.13696	1.95302	-2.54876
Derl3	Derl3	0.233311	-0.0607392	-1.98049	-0.840912
Dexi	Dexi	0.779156	-1.36105	-0.540197	-0.844727
Dgat1	Dgat1	0.924129	-0.383536	-1.28746	0.30504
Dgat2	Dgat2	1.32265	0.405256	-0.806627	-1.03358
Dgat2l6	Dgat2l6	2.15174	-100	3.88045	1.98611
Dgcr8	Dgcr8	-0.692992	1.07114	0.43505	0.0139535
Dgka	Dgka	0.931589	-2.27839	0.182965	-0.254448
Dgkg	Dgkg	0.465139	1.16789	-0.164466	0.109631
Dgkh	Dgkh	2.2372	-1.8224	0.298354	0.750617
Dgkk	Dgkk	-3.89249	3.7188	-0.432245	-0.518371
Dhcr24	Dhcr24	-1.30844	2.82766	0.431387	0.316405
Dhcr7	Dhcr7	-2.1241	1.73786	0.53753	0.212857
Dhfr	Dhfr	-0.720678	1.05906	-0.46837	-0.269091
Dhodh	Dhodh	-1.21552	1.02466	0.750546	-0.00274196
Dhrs13	Dhrs13	-1.22254	1.30173	0.51636	-0.272632
Dhrs7	Dhrs7	-0.406097	1.05416	-0.096962	-0.13023
Dhrs9	Dhrs9	-1.68963	2.53961	1.93369	0.552045
Dhx58	Dhx58	2.79318	-4.31334	0.243323	-0.0768081
Diap3	Diap3	-1.23778	1.49926	0.0670308	0.500035
Diexf	Diexf	-1.6442	1.61843	0.537027	0.309091
Dimt1	Dimt1	-1.27832	1.06917	0.467116	0.280969
Dio1	Dio1	2.15903	-4.58318	-0.642342	-1.57555
Dio2	Dio2	3.10415	-3.48963	-1.52001	-0.609764
Dip2c	Dip2c	-1.12917	1.28718	0.469036	-0.693029
Diras2	Diras2	-0.232795	1.42793	-0.029344	1.79737
Dis3	Dis3	-1.54788	1.55018	0.461968	0.397165
Dkc1	Dkc1	-2.85838	2.73558	1.05514	0.631737
Dlc1	Dlc1	1.76046	-3.81338	0.737299	1.18787
Dlg3	Dlg3	0.806131	1.37653	0.955378	2.06807
Dlg4	Dlg4	1.23464	-2.44137	-1.92446	0.672758
Dlg5	Dlg5	0.0857155	-5.31871	1.04631	-0.811296
Dlgap3	Dlgap3	2.02954	-4.01595	0.0709121	0.581522
Dlgap5	Dlgap5	-1.21217	1.25505	-0.399658	-0.000984464
Dll1	Dll1	3.21972	-5.01675	-0.943956	-0.43448
Dll4	Dll4	3.13708	-7.29675	0.168502	1.19233
Dmpk	Dmpk	-2.72952	3.79207	-0.794004	0.547419
Dmrta2	Dmrta2	-1.00265	1.25634	0.262517	0.928015
Dna2	Dna2	-1.93087	2.91005	-0.0997556	-0.481853
Dnaja4	Dnaja4	0.950033	-1.52723	0.0971158	0.733184
Dnajb2	Dnajb2	1.16996	-1.4893	-0.0927346	0.253436
Dnajb4	Dnajb4	1.36934	-0.645106	0.127363	0.653755
Dnajb5	Dnajb5	-0.775016	1.11535	0.550035	0.613846
Dnajb6	Dnajb6	1.03204	-1.43953	-0.153594	-0.0994629
Dnajc15	Dnajc15	-0.73634	1.18882	-0.0336641	0.267138
Dnajc19	Dnajc19	-1.01656	1.23014	0.160865	0.236237
Dnajc25	Dnajc25	-0.470849	1.02075	-0.0261929	-0.0240962
Dnajc28	Dnajc28	0.242401	1.312	-0.841848	-0.425683
Dnajc9	Dnajc9	-0.910101	1.0923	-0.153993	0.487086
Dnase1l3	Dnase1l3	4.03435	-8.17023	-2.69285	-2.23976
Dnase2a	Dnase2a	-1.40343	1.80028	0.450069	-0.0406455
Dnm3	Dnm3	3.88265	-3.71511	-0.403263	-1.56778
Dnmt3l	Dnmt3l	1.53534	-0.311524	-1.72577	0.503376
Dnph1	Dnph1	-2.88601	3.00651	1.51492	0.718911
Dock10	Dock10	0.9472	-1.42533	0.151684	0.225665
Dock4	Dock4	-0.4093	0.175153	-1.94357	-0.500617
Dock5	Dock5	-0.523465	2.03228	0.151389	0.133789
Dock6	Dock6	0.802202	-1.47502	0.131518	-0.120708
Dok1	Dok1	1.6393	-1.483	0.000576116	-0.95076
Dok2	Dok2	-2.13995	2.58543	1.28904	0.152028
Dok3	Dok3	0.779572	1.10556	-0.962434	0.191766
Dok7	Dok7	4.62596	-1.43855	-0.639212	1.29355
Dpcd	Dpcd	0.865511	-1.21106	-0.364976	-0.345869
Dpep2	Dpep2	-1.22428	4.30421	1.51229	0.0922127
Dpep3	Dpep3	-1.43536	6.15651	3.02639	0.990014
Dpf2	Dpf2	0.752916	-1.12192	-0.0633778	-0.164717
Dpf3	Dpf3	1.43347	-1.10365	-0.228579	-1.45357
Dpp7	Dpp7	-0.880616	1.63572	-0.111412	0.293158
Dpy19l3	Dpy19l3	0.22598	-1.76486	-0.333138	-0.0441656
Dpys	Dpys	0.782693	-0.595969	-2.30351	-0.419179
Dpysl5	Dpysl5	-0.424411	1.88495	-1.07253	-1.68317
Dram1	Dram1	0.358573	0.668984	-1.82409	-0.0679645
Dscaml1	Dscaml1	-0.631162	0.00293536	1.46298	1.88585
Dscc1	Dscc1	-1.59629	1.60756	-0.17649	0.236185
Dsn1	Dsn1	-0.961143	1.04278	-0.168336	0.15209
Dst	Dst	0.427116	1.28586	-0.169453	0.671812
Dtd1	Dtd1	0.256794	-0.705191	-0.742389	-1.13363
Dtd2	Dtd2	0.019665	-0.138374	0.218045	-1.04226
Dtl	Dtl	-1.31828	1.58689	-0.239875	0.275133
Dtnb	Dtnb	0.646043	-1.12064	-0.315061	0.381695
Dtx2	Dtx2	0.739364	-1.02951	0.086489	0.0881295
Dtx3l	Dtx3l	1.43727	-2.9502	-0.459719	-0.177008
Dtymk	Dtymk	-1.1295	1.28123	0.203908	-0.048473
Dus4l	Dus4l	-1.70094	1.67568	1.00319	0.181838
Dusp1	Dusp1	1.96543	-2.21865	0.469343	0.0750705
Dusp10	Dusp10	-0.286184	-1.64878	-1.10481	1.93516
Dusp13	Dusp13	1.82927	-2.93341	-0.931387	2.72193
Dusp14	Dusp14	3.05713	-5.81819	0.00350582	0.0203139
Dusp18	Dusp18	1.07248	-0.184841	-0.865899	0.527889
Dusp2	Dusp2	-0.409978	-1.79986	-0.359011	1.57099
Dusp28	Dusp28	1.48434	-2.20902	-0.632971	-0.705279
Dusp4	Dusp4	0.869852	-5.13091	-0.893523	0.0428311
Dusp5	Dusp5	0.468456	-1.85672	-0.353017	-0.0353046
Dusp6	Dusp6	0.225253	0.71235	-1.54019	0.36836
Dusp7	Dusp7	-1.01913	1.11096	0.215621	-0.120218
Dusp8	Dusp8	2.8793	-4.77615	0.00582354	0.390676
Dusp9	Dusp9	-1.42179	1.0212	0.54778	2.17158
Dut	Dut	-1.72895	1.45544	0.294366	0.999625
Dync1h1	Dync1h1	0.717167	-1.06038	-0.0643924	-0.0916552
Dync2li1	Dync2li1	0.72222	-1.49857	-0.0393355	-0.431184
Dyrk1b	Dyrk1b	1.57641	-2.27317	-0.247034	-0.895029
Dyrk2	Dyrk2	1.02256	-1.07802	-0.197839	-0.0484909
Dyrk3	Dyrk3	-1.92964	2.74772	1.31878	1.30905
Dzip1	Dzip1	-0.174141	-1.16349	-0.0964377	0.30198
E030030I06Rik	E030030I06Rik	1.07595	-0.166609	-0.442809	0.0914662
E130012A19Rik	E130012A19Rik	-0.558917	-1.08742	-0.0416733	-0.00845033
E130102H24Rik	E130102H24Rik	1.98439	-2.85851	-0.665901	-0.412622
E130311K13Rik	E130311K13Rik	0.979756	-1.09744	-0.0834537	-0.122896
E230029C05Rik	E230029C05Rik	-1.46599	1.23121	-0.899392	-0.787179
E2f2	E2f2	-1.60569	2.45526	0.267774	0.317287
E2f5	E2f5	0.970104	-1.0877	0.240256	-1.02176
E2f6	E2f6	-1.088	1.39632	0.270149	-0.0458299
E2f7	E2f7	-1.32266	2.04648	-0.219845	0.317245
E2f8	E2f8	-1.58622	2.0826	0.27219	0.353254
E330023G01Rik	E330023G01Rik	1.92947	-1.52423	0.252363	0.764673
Eaf2	Eaf2	1.00091	-2.15392	-0.479349	-0.983054
Ear1	Ear1	-0.0174001	-2.99753	-2.77862	-1.30232
Ear11	Ear11	0.359009	-4.14875	1.26623	-0.390091
Ear2,Ear3	Ear2,Ear3	-1.1632	-0.334774	-0.178015	-0.459743
Ear5	Ear5	-1.88635	0.161095	1.16815	0.993344
Ear6,Ear7	Ear6,Ear7	0.0746183	-2.58761	-2.16597	-0.684433
Ebi3	Ebi3	2.7389	-2.61716	-0.708344	-0.570863
Ebpl	Ebpl	-1.26934	1.10277	0.234728	0.0793104
Ece1	Ece1	0.351816	-1.12198	0.971433	0.0957944
Echdc3	Echdc3	-0.81984	1.70632	1.15837	1.74301
Eci2	Eci2	-0.775161	1.77633	0.646129	0.606246
Ect2	Ect2	-1.46023	1.88866	0.180611	0.323978
Eda2r	Eda2r	1.04502	-2.34619	0.920577	-0.30015
Edil3	Edil3	0.417948	-2.32741	-0.0955427	-0.166982
Edn1	Edn1	0.539012	-3.13827	-0.0238029	1.94817
Ednrb	Ednrb	4.84316	-2.21169	2.7001	2.18328
Eef1a2	Eef1a2	-1.44148	2.96787	0.852346	-0.254776
Eef1d	Eef1d	-1.01277	0.680666	0.29534	0.140392
Eepd1	Eepd1	0.27042	1.33482	-0.850126	-0.286075
Efcab11	Efcab11	-0.966296	1.46061	-0.414904	-0.316024
Efcab2	Efcab2	1.4646	-1.78143	-0.332695	-0.133997
Efcab4a	Efcab4a	-1.24115	1.54518	0.515738	-0.555678
Efcab4b	Efcab4b	-1.08064	1.11094	0.797148	0.745572
Efcc1	Efcc1	2.43888	-3.9294	-1.54043	0.130647
Efhd2	Efhd2	0.461266	-2.43651	0.237955	-0.489896
Efna5	Efna5	1.12203	-2.24733	-0.917792	-0.600448
Efnb2	Efnb2	1.20949	-0.100732	-0.462927	0.45192
Efr3b	Efr3b	-1.75052	3.31022	0.855679	0.445123
Egfl6	Egfl6	3.54001	-6.00429	1.64461	-1.28944
Egfl7	Egfl7	-1.39458	1.14156	1.61868	1.78205
Egfr	Egfr	1.47766	1.20268	0.0369278	0.0525435
Egln3	Egln3	0.320115	-0.861565	-1.25335	2.32671
Egr1	Egr1	0.549743	-0.0435777	-0.546229	1.4102
Egr2	Egr2	-0.907671	1.0693	1.05502	0.483097
Egr3	Egr3	-1.09823	1.71283	-0.491014	1.13591
Ehbp1	Ehbp1	1.12288	-0.390604	-0.45438	0.116582
Ehd1	Ehd1	1.39687	-1.55073	-0.138986	-0.237266
Ehd3	Ehd3	-1.71317	-0.124285	1.65149	2.53473
Eid1	Eid1	-0.631485	1.02066	0.528252	-0.130309
Eif2ak2	Eif2ak2	1.17966	-2.08708	0.107354	0.0499327
Eif2b2	Eif2b2	1.29777	-1.51321	0.531066	-0.953813
Eif2b3	Eif2b3	-1.30797	1.16206	0.432138	0.163767
Eif2c3	Eif2c3	1.13664	-1.16201	0.310499	0.339355
Eif4ebp1	Eif4ebp1	0.0972658	-0.0570507	0.181601	1.07114
Elavl4	Elavl4	-3.33875	1.30855	-0.212422	-3.46474
Elfn1	Elfn1	-0.247631	-2.56256	0.567373	2.86824
Ell2	Ell2	1.39581	-2.00482	-0.417315	-0.109777
Ell3	Ell3	-0.556072	0.829674	1.28769	2.84166
Elmo2	Elmo2	-1.16679	1.40935	0.372805	0.6214
Elovl5	Elovl5	-0.930853	1.32726	0.214515	-0.00603179
Elovl6	Elovl6	-0.926144	2.0724	0.928916	0.879024
Elovl7	Elovl7	-1.29429	2.78019	0.371645	0.400069
Elp4	Elp4	-1.02885	0.647799	0.384768	0.0415907
Emb	Emb	-0.766648	1.63759	-0.507227	0.233408
Emg1	Emg1	-1.2169	0.906344	0.168575	0.0581734
Emid1	Emid1	-0.143203	-1.54526	-0.550613	1.36255
Emilin2	Emilin2	-0.675802	1.71249	0.093223	1.13356
Emp1	Emp1	2.27243	-0.888753	1.73927	2.24425
Emp2	Emp2	-1.1369	0.947901	0.180944	0.226908
Emr4	Emr4	0.685509	1.8649	-1.00948	-1.35778
En2	En2	-0.0918018	-1.97388	-0.00332073	-0.672068
Enah	Enah	0.09415	1.33846	-0.507648	-0.833498
Enc1	Enc1	-0.194892	-1.55864	-0.74145	-0.0828465
Endog	Endog	-1.44468	0.494857	0.159378	-0.0318469
Eng	Eng	1.34251	-2.69781	-1.80192	-0.239988
Engase	Engase	-1.47542	1.39976	0.505715	0.0488042
Eno2	Eno2	0.982855	-0.61505	-0.484739	1.35663
Eno3	Eno3	-2.16886	1.3357	0.399803	0.263587
Eno4	Eno4	1.21219	-1.25114	0.778468	1.29517
Enoph1	Enoph1	-1.22172	1.17663	0.489247	-0.309731
Enpp1	Enpp1	0.520652	1.20058	-0.526193	1.08376
Enpp2	Enpp2	3.60086	-6.31774	-0.210933	-1.67645
Enpp4	Enpp4	2.29212	-4.0523	-1.3074	-0.509559
Enpp5	Enpp5	2.13655	-2.14049	-2.37499	0.0371082
Entpd1	Entpd1	-0.126764	-0.924334	-1.17654	1.17735
Entpd5	Entpd5	-0.379993	1.01041	0.325672	0.366809
Eomes	Eomes	-1.8415	-7.59887	-1.93243	1.50595
Epas1	Epas1	-0.0945296	-4.76768	-2.90963	1.63767
Epb4.1l1	Epb4.1l1	-0.353072	1.19384	0.351826	-0.0869958
Epb4.1l3	Epb4.1l3	-0.463976	4.73046	1.34479	1.88475
Epb4.1l5	Epb4.1l5	0.224474	-1.46942	0.367522	1.33699
Epb4.9	Epb4.9	0.37565	-1.23966	-1.19369	2.15082
Epcam	Epcam	-1.9744	0.798475	0.961446	-0.271095
Epdr1	Epdr1	0.175601	-0.936465	2.20964	0.577938
Epha2	Epha2	-2.69598	1.81655	0.1399	1.61493
Ephx1	Ephx1	-1.62127	1.40313	0.382553	0.59642
Epor	Epor	0.230976	0.662711	2.00092	2.8229
Eps8l1	Eps8l1	0.746025	-1.49209	-1.93945	-0.941979
Eps8l2	Eps8l2	2.32746	-4.15327	-2.92497	0.0670839
Epsti1	Epsti1	2.29604	-3.00807	-0.530802	-0.201074
Ept1	Ept1	-0.863446	1.05247	0.281529	-0.0105785
Epx	Epx	-0.165841	-1.46928	-2.23163	-0.700025
Erap1	Erap1	-0.100585	-0.581198	-1.09253	-0.195845
Erc2	Erc2	-0.393604	-0.856699	3.0366	0.402952
Ercc6l	Ercc6l	-1.4166	1.79835	-0.089772	-0.225839
Ercc8	Ercc8	-1.1187	0.92153	0.309013	0.115452
Erdr1	Erdr1	-0.346087	0.299172	1.91192	0.775211
Erg	Erg	-0.242666	2.07766	-0.146015	0.15024
Erh	Erh	-1.00559	0.736307	0.294073	-0.100748
Erlin1	Erlin1	1.03739	-0.258828	-0.188652	-0.264056
Ero1l	Ero1l	0.381151	-0.241124	-0.68835	1.99478
Esam	Esam	-0.735934	0.73811	1.16972	2.34126
Esco2	Esco2	-1.95991	2.72819	0.0734574	1.02936
Esd	Esd	1.59309	-0.301848	-0.558881	0.40569
Espl1	Espl1	-2.11778	2.29786	-0.0156657	0.51427
Espn	Espn	0.0352876	-1.26244	-1.73439	-0.994736
Esr1	Esr1	1.05063	-0.778864	-0.678326	-0.161045
Esyt3	Esyt3	-1.9192	3.74781	1.11565	1.26449
Etfb	Etfb	-1.13755	0.978309	0.448435	-0.0593635
Etl4	Etl4	-1.53042	2.19827	1.74742	0.876045
Etnk1	Etnk1	1.62663	-2.21392	-0.413131	-0.162775
Etnk2	Etnk2	1.64338	-2.93084	0.0178797	-0.206731
Etohi1	Etohi1	-0.846115	1.35447	0.605393	0.825271
Ets1	Ets1	-0.623977	-1.28373	-1.69588	2.08119
Etv3	Etv3	1.44135	-1.84144	-0.0614211	-0.0601408
Etv4	Etv4	0.197278	-0.657501	1.20398	0.406628
Etv5	Etv5	-1.44907	1.77188	0.0922579	0.405662
Eva1b	Eva1b	1.11763	-1.87245	-0.310654	-1.17574
Evi2a	Evi2a	-0.100366	1.25828	0.254033	-0.237917
Evi2b	Evi2b	-1.48132	2.44881	0.332537	0.13281
Exo1	Exo1	-1.97711	2.00389	0.448837	0.4478
Exo5	Exo5	1.05075	-1.63019	0.00865949	-1.20766
Exoc3l4	Exoc3l4	2.00282	-2.49122	-1.84108	-0.656392
Exosc2	Exosc2	-1.13007	1.12967	0.491972	-0.0857024
Exosc7	Exosc7	-1.12827	0.989885	0.440764	-0.117045
Exosc8	Exosc8	-1.21074	1.2255	0.12108	0.242575
Extl1	Extl1	0.903795	-1.88583	-0.0128623	0.469715
Eya2	Eya2	-0.324586	-2.58049	-0.451808	1.50326
F10	F10	1.06668	-0.517972	-0.766914	0.321515
F11r	F11r	1.24282	1.13877	-0.207193	0.186405
F13a1	F13a1	0.169564	6.35148	2.14576	3.82944
F2r	F2r	-0.881249	-2.41976	-1.20424	1.71247
F2rl1	F2rl1	1.28358	-5.10257	-2.34274	-1.12291
F2rl2	F2rl2	-2.49522	3.46945	0.238418	1.18556
F2rl3	F2rl3	-2.01799	1.087	2.04238	2.42328
F3	F3	-1.08384	2.23716	1.93057	2.03132
F5	F5	-1.30819	1.93373	0.325497	0.746443
F630028O10Rik	F630028O10Rik	-0.106935	3.16326	-0.147802	0.388015
F7	F7	0.563775	0.207589	0.505026	-1.03401
F730043M19Rik	F730043M19Rik	1.09792	-1.26232	-1.06872	-0.507915
F830016B08Rik	F830016B08Rik	2.39183	-7.16818	-5.2007	-1.04823
F9	F9	-0.309526	0.397396	-1.56087	-2.23099
Faah	Faah	1.68647	-3.1015	1.49024	0.528072
Fabp3	Fabp3	4.62975	-5.47849	-0.813651	-2.10759
Fabp4	Fabp4	0.238337	-3.19514	0.640832	-0.0550573
Fads1	Fads1	-1.16203	2.22116	-0.917768	-0.17518
Fads2	Fads2	-1.69111	2.52324	0.178656	0.950959
Fads3	Fads3	-1.89213	2.73259	1.52235	2.00314
Fah	Fah	0.140954	-1.27187	0.198173	0.72321
Faim3	Faim3	-0.859762	2.28424	1.0483	2.77728
Fam101b	Fam101b	-1.1269	2.40512	0.526074	0.308336
Fam102a	Fam102a	-1.15763	-0.311437	-0.958427	1.6928
Fam102b	Fam102b	1.35053	0.263606	-0.535238	0.603281
Fam105a	Fam105a	-1.60826	2.43812	0.0713454	0.425641
Fam107b	Fam107b	-0.642988	1.15295	-0.441536	1.30573
Fam109b	Fam109b	-1.35933	2.52661	0.893841	0.980501
Fam110c	Fam110c	3.24635	-2.4213	1.87132	1.87692
Fam111a	Fam111a	-1.32178	1.78905	-0.0532936	0.214424
Fam114a1	Fam114a1	1.10051	-0.237257	-1.062	0.469513
Fam115a	Fam115a	-0.67382	-0.624016	-0.200781	-1.21001
Fam115c	Fam115c	-0.220289	-6.0261	0.152406	-1.6253
Fam117a	Fam117a	-0.717125	1.07019	-0.298321	0.431089
Fam122b	Fam122b	-1.00183	0.340836	0.191365	0.261638
Fam124a	Fam124a	-1.13926	-1.53977	1.86053	2.20843
Fam126a	Fam126a	1.45555	-1.58158	-0.26848	-0.592611
Fam129a	Fam129a	1.02593	-1.03044	0.321577	0.242453
Fam132a	Fam132a	-1.42285	1.26209	0.910758	0.574322
Fam161a	Fam161a	-1.01026	1.14112	0.161118	-0.0520772
Fam161b	Fam161b	0.646073	-1.21915	-0.226443	-0.477159
Fam162a	Fam162a	-0.89706	0.746214	-0.225282	1.17895
Fam162b	Fam162b	2.65845	-100	-0.431793	0.214547
Fam167a	Fam167a	2.28046	-0.673347	-1.81866	1.05861
Fam169b	Fam169b	0.287696	-1.61807	0.263028	-0.168892
Fam174b	Fam174b	-0.402046	-0.698908	0.605124	1.6173
Fam175a	Fam175a	-1.20679	1.42786	0.316735	0.159772
Fam185a	Fam185a	-1.69913	0.262437	0.0605388	0.315331
Fam195a	Fam195a	-1.74172	0.959995	0.382991	-0.763055
Fam198a	Fam198a	-1.32162	-2.02366	0.278908	-1.62989
Fam198b	Fam198b	-1.26292	2.36845	0.747883	1.79429
Fam19a3	Fam19a3	-0.596258	-1.41937	-3.24034	2.2367
Fam210a	Fam210a	-0.966609	1.16814	0.0720787	0.291017
Fam211a	Fam211a	1.33634	-0.880767	-1.84583	-1.13457
Fam212a	Fam212a	0.713798	-1.65762	0.474704	-0.420212
Fam212b	Fam212b	-1.3049	0.732718	0.000771319	0.995863
Fam213a	Fam213a	-1.07974	1.13354	0.0664839	1.22667
Fam213b	Fam213b	-1.10761	1.86298	1.0375	0.642348
Fam214b	Fam214b	1.10917	-0.916116	0.0163464	0.355491
Fam217b	Fam217b	-1.43484	2.33196	0.542208	0.904037
Fam221a	Fam221a	-0.524701	0.414186	0.236694	1.02862
Fam26e	Fam26e	2.4801	-4.76518	1.15969	-0.356606
Fam26f	Fam26f	1.14345	-5.92218	-2.10312	-0.5636
Fam46c	Fam46c	2.02759	-3.95433	-1.13441	0.170126
Fam53c	Fam53c	1.53145	-1.47813	-0.0301494	-0.580225
Fam60a	Fam60a	0.49301	-1.4288	0.107888	-0.430818
Fam64a	Fam64a	-1.89556	2.31351	-0.188119	0.651557
Fam65b	Fam65b	-0.842185	2.42985	0.0572315	1.03012
Fam69b	Fam69b	-2.41412	1.75993	0.81228	-0.124297
Fam71b	Fam71b	-0.508154	-2.87551	-2.18363	1.70944
Fam71f2	Fam71f2	3.12696	-2.47789	-0.568868	2.01483
Fam72a	Fam72a	-2.1685	1.81121	1.29989	0.745791
Fam78a	Fam78a	-1.35698	1.21942	0.196787	1.31514
Fam78b	Fam78b	-2.35418	4.52898	2.86348	1.63575
Fam83d	Fam83d	-1.70734	1.98675	-0.514644	0.666978
Fam83h	Fam83h	-0.332236	-1.05724	0.620205	0.447124
Fam89a	Fam89a	2.08429	-3.68624	-1.56767	0.300202
Fam96b	Fam96b	0.382723	-1.14312	-0.303949	-0.14047
Fam98a	Fam98a	-1.02865	0.911835	0.529591	-0.0110813
Fancb	Fancb	-1.81796	2.28607	-0.120157	0.326517
Fancd2	Fancd2	-1.45225	1.77814	0.169211	0.574
Fanci	Fanci	-1.24053	1.44872	-0.561744	0.443044
Fancl	Fancl	-1.26513	1.08089	-0.0305601	0.327601
Fancm	Fancm	-1.12302	1.6071	-0.0671046	0.300709
Farsb	Farsb	-1.2349	1.13779	0.527635	0.238018
Fas	Fas	1.07869	-0.453322	-0.00776632	0.0715156
Fasl	Fasl	-0.186673	-6.78694	-4.59211	1.68129
Fasn	Fasn	-1.58898	1.56507	0.459924	0.493108
Fbl	Fbl	-1.64091	1.69822	0.798759	0.275126
Fblim1	Fblim1	0.70216	0.624017	0.620393	1.11833
Fbln5	Fbln5	6.7536	-100	2.35884	-0.871147
Fbn1	Fbn1	2.41005	-3.99209	-3.91799	-0.619487
Fbp1	Fbp1	-2.7124	-3.18367	5.7371	2.22523
Fbxl19	Fbxl19	0.945708	-1.34014	-0.152713	-0.421638
Fbxl5	Fbxl5	1.04895	-0.163747	-0.909759	0.397185
Fbxo10	Fbxo10	-0.2931	1.27379	0.436597	0.389348
Fbxo17	Fbxo17	2.5852	-2.80559	0.360972	-1.60643
Fbxo36	Fbxo36	1.18987	-1.228	0.239174	-0.569995
Fbxo40	Fbxo40	1.03531	-2.91146	1.18568	-1.51621
Fbxo44	Fbxo44	0.187079	-1.16327	0.3596	0.521903
Fbxo48	Fbxo48	-1.19908	1.69079	-0.331532	0.338208
Fbxo5	Fbxo5	-1.6453	1.92063	-0.104655	0.350311
Fbxo7	Fbxo7	0.794262	-1.09502	-0.628646	-0.149841
Fbxw17	Fbxw17	1.20418	-1.80001	0.0120057	-0.455571
Fbxw9	Fbxw9	0.555534	-1.1669	-0.108977	-0.44533
Fcer1a	Fcer1a	0.543671	-0.880085	0.534714	2.30425
Fcgr1	Fcgr1	1.1525	-0.468364	-0.208389	-0.914673
Fcgr2b	Fcgr2b	0.0943329	1.3592	-0.714281	-0.413431
Fcgr4	Fcgr4	3.1706	-3.83999	-1.24261	-1.12895
Fcgrt	Fcgrt	-0.722172	1.12547	-0.392073	-1.04491
Fchsd1	Fchsd1	1.00542	-1.35607	-0.208779	-0.375191
Fchsd2	Fchsd2	0.695506	-1.97512	0.266366	-0.229956
Fcnb	Fcnb	1.38518	3.00837	-3.11828	-5.33592
Fcrl1	Fcrl1	0.311721	2.82526	0.216486	2.37284
Fcrl6	Fcrl6	-0.675169	-4.60342	-5.10084	1.48454
Fcrlb	Fcrlb	2.10438	1.31426	-0.0343106	-0.216652
Fcrls	Fcrls	-6.06086	5.92604	3.73224	1.83342
Fdps	Fdps	-0.437318	1.11602	-0.0799998	0.00207744
Fezf2	Fezf2	-2.85357	1.56559	2.92369	0.206511
Ffar4	Ffar4	0.213725	0.143084	2.82284	0.618016
Fgd3	Fgd3	-0.287736	1.32853	-0.669349	0.204804
Fgd4	Fgd4	-0.349479	1.45358	-0.450415	0.107886
Fgd6	Fgd6	-0.135505	0.488844	1.01956	0.394877
Fgf1	Fgf1	0.233643	-0.54339	0.409844	1.42157
Fgf13	Fgf13	-0.589258	3.11026	-0.364933	0.177304
Fgfbp3	Fgfbp3	3.83157	-4.67556	-1.68696	-0.487357
Fgfr1	Fgfr1	-1.49809	0.729006	0.748086	0.460448
Fgfrl1	Fgfrl1	1.49237	-1.31347	-0.581397	-0.49756
Fgl2	Fgl2	1.54461	-3.55278	-1.46848	-0.239744
Fgr	Fgr	-1.25951	2.82271	0.108317	-0.214436
Fh1	Fh1	-1.74434	1.12491	0.364414	-0.319565
Fhl2	Fhl2	-1.79075	0.883971	-0.240376	0.198344
Fhod3	Fhod3	4.97294	-4.89328	-2.95744	-4.7265
Fignl1	Fignl1	-1.8912	2.00451	0.0626826	0.411452
Fignl2	Fignl2	2.24796	-2.18365	-0.967955	0.0143682
Filip1l	Filip1l	1.15495	-0.43746	-0.0201067	-0.0848218
Fitm2	Fitm2	-1.18118	1.20621	0.717081	0.185085
Fkbp11	Fkbp11	-2.91368	3.43152	1.31196	1.85352
Fkbp1a	Fkbp1a	1.07623	-1.34956	0.228335	-0.416322
Fkbp1b	Fkbp1b	-0.280779	1.09505	0.279678	0.452542
Fkbp3	Fkbp3	-1.40161	1.3316	0.33002	0.228966
Fkbp4	Fkbp4	-1.11483	0.758485	0.395185	-0.0595013
Fkbp5	Fkbp5	-1.49672	0.872759	0.371911	0.435643
Fkbp9	Fkbp9	0.548585	-0.086414	1.81914	0.804886
Fkbpl	Fkbpl	1.08383	-0.213048	-0.291281	-0.310325
Flna	Flna	-1.05854	1.76844	0.794679	0.624853
Flnb	Flnb	1.56763	-2.82713	0.462465	0.392226
Flnc	Flnc	-0.262276	1.14673	-2.07315	-1.71456
Flrt3	Flrt3	1.74853	-1.48861	-0.549604	0.0403996
Flt1	Flt1	-1.47806	-1.0455	-0.52898	0.122569
Flt3	Flt3	-0.109547	0.563192	0.994661	1.23246
Flt3l	Flt3l	0.0606548	-1.00505	-0.0892479	-0.237885
Flt4	Flt4	3.94909	-6.04572	-0.698771	-0.913049
Fmnl2	Fmnl2	1.6003	-3.05125	-1.0261	-0.543249
Fmo5	Fmo5	-0.538729	2.33247	0.804212	0.251627
Fn1	Fn1	-4.9411	9.00502	4.61002	4.08217
Fndc3a	Fndc3a	1.98234	-1.50241	-0.308942	0.0994487
Fndc5	Fndc5	-0.0502786	1.34642	-0.590997	0.129032
Fndc7	Fndc7	3.1048	-3.16539	-0.183714	-0.304924
Focad	Focad	-0.148567	-1.45561	-1.61311	1.29961
Fos	Fos	2.35074	-0.956474	-0.515869	0.581122
Fosb	Fosb	1.38624	-0.510733	-0.501503	1.76755
Foxf2	Foxf2	0.00511103	2.43971	1.95521	2.33488
Foxm1	Foxm1	-1.4184	1.66704	-0.272342	-0.0220005
Foxn3	Foxn3	0.45699	-1.2872	-0.621248	-0.0686627
Foxo1	Foxo1	0.540779	-1.37885	-0.111903	0.588533
Foxp4	Foxp4	1.22313	-1.1823	0.00732539	-0.110225
Foxred2	Foxred2	-0.359384	1.9957	-0.202677	-0.144665
Fpgs	Fpgs	-2.23408	1.81201	0.905372	0.657479
Fpr1	Fpr1	1.84701	-0.225792	-2.69585	-0.805693
Fpr2	Fpr2	1.86686	-0.864177	-3.58701	-1.09986
Frat2	Frat2	1.31529	0.316187	0.325038	-0.304476
Frmd4a	Frmd4a	1.27152	-0.524614	0.265958	0.42384
Frmd4b	Frmd4b	0.649249	-2.52148	0.328631	-0.0859078
Frmd7	Frmd7	-0.407471	1.63104	-0.281505	1.7109
Frs3	Frs3	1.05354	-1.43095	0.224772	-0.165355
Fry	Fry	-0.79802	1.63986	0.988357	-0.153007
Fscn1	Fscn1	1.94651	-2.16151	0.379567	0.702377
Fsd1l	Fsd1l	-1.32612	2.61523	1.41758	0.936478
Fst	Fst	-1.12209	2.97682	0.148303	-2.26169
Fstl1	Fstl1	4.80619	-1.97116	-0.573994	-0.0718035
Fth1	Fth1	2.1144	-1.10376	-1.80449	-0.118553
Ftsj3	Ftsj3	-1.48075	1.35944	0.614938	0.147143
Ftsjd2	Ftsjd2	1.04593	-1.53191	-0.00034629	-0.0902233
Ftx	Ftx	-0.426494	1.07404	0.399572	-0.0372311
Fuk	Fuk	0.989903	-1.07518	-0.202184	-0.746201
Fuom	Fuom	-1.36395	1.16359	0.496698	-0.37687
Furin	Furin	1.05236	-1.80691	-0.198032	0.973529
Fut4	Fut4	-1.48666	0.839508	0.414334	0.144444
Fut7	Fut7	-1.05355	1.81245	0.0745688	0.789947
Fut8	Fut8	1.10394	-1.58798	-0.32727	-0.220283
Fxyd2	Fxyd2	5.57817	-1.91388	-0.613244	-0.709311
Fyb	Fyb	0.97883	-0.746132	-2.024	0.341388
Fyco1	Fyco1	1.32569	-1.38694	0.298661	-0.563837
Fzd1	Fzd1	2.68606	-0.19998	-3.14597	0.159151
Fzd4	Fzd4	-0.258808	3.01146	1.53112	-0.102357
G0s2	G0s2	-0.0553679	1.18706	-0.127713	-0.352478
G2e3	G2e3	-0.843074	1.64192	-0.05901	0.124256
G530011O06Rik	G530011O06Rik	4.1473	-2.95052	-0.483312	0.666766
Gab1	Gab1	1.4427	0.0971037	-0.313634	0.0809032
Gab3	Gab3	-1.09365	1.68056	-1.28623	0.406005
Gabbr1	Gabbr1	-0.530407	1.37866	-0.381364	0.591596
Gabra4	Gabra4	-1.56356	-0.115477	2.16545	1.32413
Gadd45a	Gadd45a	1.25565	-1.26363	-0.605232	0.351389
Gadd45b	Gadd45b	1.79389	-2.94605	-0.234263	-0.049438
Gadd45g	Gadd45g	0.722386	-1.53191	-0.897479	0.778419
Gal	Gal	0.459539	1.53637	-1.42096	-1.79524
Gal3st2	Gal3st2	3.64152	-3.21014	-1.11812	-0.606434
Galk1	Galk1	-1.0338	0.43012	-0.0406765	0.627174
Galnt12	Galnt12	-1.15604	1.26058	0.898199	0.610894
Galnt14	Galnt14	-1.89545	3.11461	2.72649	-1.42121
Galnt3	Galnt3	-1.82897	3.83976	0.273712	-0.101843
Galnt4	Galnt4	-0.90269	1.50499	-0.0869573	0.104372
Galnt6	Galnt6	-0.174624	-0.0740692	0.230525	1.61638
Galnt9	Galnt9	-2.03004	7.12663	3.16984	1.56527
Gapt	Gapt	-0.809353	1.34965	-0.325448	-0.263957
Gar1	Gar1	-1.65245	1.63471	0.731436	0.0552341
Gart	Gart	-1.91791	1.89264	0.784873	0.0265024
Gas7	Gas7	-0.379591	1.97386	-0.360146	0.0126541
Gata1	Gata1	0.578462	-1.03024	-0.204863	0.950652
Gata2	Gata2	0.393643	-0.41578	0.29703	1.58876
Gata3	Gata3	-0.572675	-3.28467	-2.38978	1.11772
Gatc	Gatc	-1.015	1.13219	0.391823	-0.185896
Gatm	Gatm	-1.30811	-0.775884	1.77801	0.167516
Gatsl3	Gatsl3	0.190215	-1.91611	-0.636079	0.349374
Gbe1	Gbe1	1.17516	0.286473	-0.816115	0.852678
Gbgt1	Gbgt1	2.15335	-0.310163	-1.06001	-3.34393
Gbp1	Gbp1	0.322154	-1.50055	-2.76158	-2.50816
Gbp10	Gbp10	3.16146	-9.44412	-4.3641	-0.0978537
Gbp11	Gbp11	2.17727	-6.80574	-7.19829	-0.770451
Gbp2	Gbp2	1.43827	-4.00374	-1.67028	-0.512136
Gbp3	Gbp3	2.48667	-3.66063	-1.42889	-0.93156
Gbp4	Gbp4	2.00685	-7.57685	-3.58905	-0.0565653
Gbp5	Gbp5	2.78885	-4.95552	-0.829598	-0.80428
Gbp6	Gbp6	1.95257	-7.93423	-2.42332	-0.222009
Gbp7	Gbp7	1.23778	-1.96704	-1.63447	-0.301484
Gbp8	Gbp8	1.58424	-4.93308	-4.02172	0.190436
Gbp9	Gbp9	1.94554	-4.8942	-1.81554	-0.28239
Gcat	Gcat	-3.15921	2.78118	0.665651	0.280107
Gcc1	Gcc1	1.42958	-1.50593	-0.892739	-0.86604
Gch1	Gch1	1.10147	-0.968973	0.0732074	0.593246
Gclm	Gclm	0.0854151	1.21009	-0.278774	0.938115
Gcm1	Gcm1	-0.729066	-1.70338	-0.588433	3.47082
Gcnt1	Gcnt1	-1.07256	3.04526	1.31966	1.63041
Gcnt2	Gcnt2	-0.112806	1.61284	0.683347	0.914053
Gcnt4	Gcnt4	-1.17098	1.18976	1.15832	0.767842
Gcsh	Gcsh	-1.75208	2.04967	0.564829	-0.0089748
Gda	Gda	-0.412199	1.39615	-0.168551	-0.124815
Gde1	Gde1	1.64203	-1.01954	-0.944387	0.837147
Gdf11	Gdf11	4.28946	-6.74515	-1.38671	-3.1332
Gdf15	Gdf15	1.50324	-0.0781004	-1.79213	1.75514
Gdpd1	Gdpd1	2.30768	-1.01724	-1.31326	-0.85405
Gdpd5	Gdpd5	-1.67687	1.85546	-0.360619	1.50424
Gem	Gem	1.5935	-3.63705	-1.24414	1.16522
Gemin2	Gemin2	-0.969797	1.16445	0.277707	0.48065
Gemin4	Gemin4	-1.56268	1.51333	0.750308	0.241071
Gemin5	Gemin5	-1.37316	0.971997	0.832484	0.0323557
Gemin6	Gemin6	-1.63724	1.67108	0.274334	-0.0171135
Gemin8	Gemin8	0.608393	-1.22488	-0.354708	-0.647577
Gen1	Gen1	-1.49658	1.80703	0.137434	0.374443
Gfi1	Gfi1	-0.648344	-0.98138	-0.421086	1.56938
Gfi1b	Gfi1b	0.587347	1.32051	0.540978	0.0645535
Gfm1	Gfm1	-1.20148	0.878	0.513298	0.164481
Gfod1	Gfod1	-0.692616	1.64458	0.138764	0.548372
Gfpt2	Gfpt2	2.48411	-3.18408	1.03412	0.663705
Gfra2	Gfra2	-2.84037	1.12394	2.03435	0.391205
Ggt5	Ggt5	-0.84204	3.0776	0.474243	0.918698
Ghitm	Ghitm	0.857294	-1.11287	-0.245323	-0.257882
Ghr	Ghr	8.67976	-6.57355	-3.24979	-4.33851
Gimap1	Gimap1	-0.800423	-2.84091	0.840073	0.196837
Gimap3	Gimap3	-0.759666	-3.17823	-3.50818	1.98527
Gimap4	Gimap4	-1.41134	-5.33144	-2.71655	1.80685
Gimap5	Gimap5	-1.54634	-2.97798	1.06914	0.381418
Gimap6	Gimap6	-0.582174	-4.25464	-0.173615	1.25393
Gimap7	Gimap7	-0.91605	-6.59262	-3.23616	1.93616
Gimap8	Gimap8	-1.17892	-4.22875	-0.47238	1.15203
Gimap9	Gimap9	-0.675822	-2.85593	-0.196125	0.313968
Gins1	Gins1	-1.23995	1.54436	-0.354334	-0.606743
Gipc3	Gipc3	1.00203	-1.93198	-0.099804	0.408266
Git1	Git1	0.753191	-1.02402	0.00437699	-0.374014
Gja1	Gja1	0.644576	0.287347	0.192013	1.76664
Gja5	Gja5	4.22845	-1.94443	-0.00413342	-1.71112
Gla	Gla	1.95427	-1.41727	-0.48991	0.437506
Glipr1	Glipr1	-0.353695	0.963993	-1.3872	0.113024
Glipr2	Glipr2	0.846835	-1.93956	0.246418	0.0414324
Glo1	Glo1	-1.21051	1.05349	0.417768	0.119826
Glrp1	Glrp1	1.68287	-2.07831	-2.21553	-1.26455
Glrx	Glrx	0.414253	-1.12958	-0.75899	-0.634325
Gls2	Gls2	1.09908	-2.5372	-0.580998	0.634266
Glt1d1	Glt1d1	-3.06086	2.00939	0.720619	1.1945
Glt25d1	Glt25d1	-0.65438	1.01746	0.330556	-0.110821
Gltpd1	Gltpd1	1.53328	-2.06787	-0.144997	-0.53291
Gm10336	Gm10336	-1.26862	2.01419	0.475413	0.429504
Gm10451	Gm10451	-1.63417	0.747664	1.57157	2.13674
Gm10825	Gm10825	0.940831	-0.6787	0.806851	1.25936
Gm10872	Gm10872	4.36673	-2.35355	-2.83138	0.199197
Gm11435	Gm11435	3.01473	-3.56179	-1.19669	-1.21328
Gm11545	Gm11545	-3.16333	3.56822	1.8858	0.562134
Gm11992	Gm11992	1.55305	-1.97932	-2.43046	-1.06511
Gm12185	Gm12185	0.476472	-6.13798	-3.66253	-0.336712
Gm12216	Gm12216	0.817913	-2.51554	-3.19195	0.769657
Gm12250	Gm12250	0.979847	-5.49514	-2.68139	-0.422931
Gm12504	Gm12504	-1.23184	1.51546	0.532315	0.418934
Gm12505	Gm12505	1.37809	-0.0788288	-1.59823	-0.642763
Gm12942	Gm12942	1.17692	-0.97106	0.276904	-0.477995
Gm13034	Gm13034	-0.487986	1.09351	-0.109378	0.197842
Gm13152	Gm13152	-0.489344	0.614915	0.0375143	-1.0253
Gm13238	Gm13238	0.252336	0.242474	-0.00409709	-1.17186
Gm13546	Gm13546	0.499813	-2.28224	-0.224764	-0.594333
Gm13889	Gm13889	6.50148	-7.88695	-0.696048	0.789763
Gm14305	Gm14305	-0.605379	0.792242	0.570017	1.61798
Gm14322	Gm14322	-0.774327	1.21305	1.21793	2.07901
Gm14403	Gm14403	-0.892647	1.08719	0.768491	1.9214
Gm14420	Gm14420	-0.636028	0.870609	0.677096	1.20489
Gm14446	Gm14446	8.41086	-8.95181	-1.87813	-2.52853
Gm14548	Gm14548	-2.88351	4.01988	2.78998	1.76604
Gm15056	Gm15056	5.94155	-8.04592	-6.85119	-2.33268
Gm15663	Gm15663	0.631145	-1.62189	0.536183	0.267352
Gm16197	Gm16197	1.13414	-1.30974	-0.169915	0.0908731
Gm16701	Gm16701	-100	100	100	100
Gm17296	Gm17296	-1.4559	1.48197	0.566414	-0.40181
Gm17384	Gm17384	0.875257	-3.85724	-0.024094	-0.311679
Gm1821	Gm1821	0.92743	-1.22451	-0.16979	-0.0856248
Gm19510	Gm19510	-5.10877	2.64085	1.57935	2.57851
Gm19705	Gm19705	2.33212	-1.53676	-3.84742	-0.648289
Gm20594	Gm20594	0.884933	-1.41724	0.114437	0.463837
Gm20748	Gm20748	-0.0672602	1.1617	-0.610605	-0.557387
Gm2382	Gm2382	1.23002	-1.54892	0.0296096	0.0706691
Gm266	Gm266	1.14372	-0.234408	-0.391056	-2.59359
Gm2694	Gm2694	2.09563	-1.85232	-1.17777	-4.89325
Gm2a	Gm2a	-0.835328	1.30089	0.609169	0.792971
Gm3002	Gm3002	1.25164	-2.86355	0.158451	1.32046
Gm3258	Gm3258	0.676678	-1.22449	-0.427458	-0.833014
Gm3604	Gm3604	-0.856918	1.16994	0.702872	0.192545
Gm4841	Gm4841	2.53152	-11.639	-5.76335	-1.28161
Gm4951	Gm4951	1.84655	-8.64711	-3.5635	-0.754729
Gm4956	Gm4956	0.154708	-2.55446	-1.48837	-0.168096
Gm5077	Gm5077	3.9296	-4.21857	1.93294	-5.03749
Gm5086	Gm5086	-2.16624	1.03883	0.101142	-0.177469
Gm5150	Gm5150	-2.60989	3.57146	2.00431	1.40284
Gm5431	Gm5431	2.64223	-3.80905	-0.629403	-0.600453
Gm5483	Gm5483	-1.03808	1.40604	-0.132875	-0.586338
Gm5577	Gm5577	-1.12983	2.30089	-1.66253	0.406092
Gm5918	Gm5918	1.44983	-1.76503	-0.220589	-0.276875
Gm6034	Gm6034	2.4008	-3.88543	-0.613351	0.000847636
Gm6194	Gm6194	0.851116	-1.22555	-0.933253	0.0146369
Gm6377	Gm6377	1.57216	0.385423	0.396012	-0.513221
Gm6548	Gm6548	0.917308	-1.98534	0.043037	-0.132359
Gm6904	Gm6904	4.57562	-6.63626	-0.499659	-1.59544
Gm7120	Gm7120	-0.78118	0.347073	1.79884	0.491636
Gm7609	Gm7609	2.47848	-3.36558	-0.543486	-0.664204
Gm7694	Gm7694	-2.40911	3.53004	0.505033	0.672778
Gm8221	Gm8221	0.796581	-3.51158	-3.93959	-0.0749423
Gm8580	Gm8580	-1.08285	0.907075	0.457249	0.890866
Gm8615	Gm8615	-0.707997	2.76786	0.105609	-0.104942
Gm8773	Gm8773	1.57255	-3.43651	0.91271	-0.716315
Gm9199	Gm9199	0.593343	-3.50305	-4.4619	1.46719
Gm9705	Gm9705	-3.72416	2.65902	1.36545	-2.02204
Gm9733	Gm9733	-1.15743	3.03941	0.0890015	-0.592766
Gm9895	Gm9895	0.378002	-2.10011	-0.457059	-1.03204
Gmds	Gmds	-1.84889	1.93318	0.544046	0.665266
Gmnn	Gmnn	-1.38147	1.51523	-0.0628418	-0.162725
Gmppb	Gmppb	0.581384	-1.16363	0.0070344	-0.0987182
Gna13	Gna13	1.00747	-1.22668	-0.39528	0.0806619
Gna15	Gna15	-1.75753	1.83721	0.403441	0.606309
Gnat3	Gnat3	-3.77802	2.81467	1.86625	2.57915
Gnaz	Gnaz	1.18146	-0.435657	1.14316	2.19866
Gnb4	Gnb4	0.784325	-1.39539	-0.016776	0.0348632
Gne	Gne	-1.07215	0.479382	0.509756	0.558571
Gng10	Gng10	-1.3948	2.16709	0.387837	-0.110965
Gng11	Gng11	2.55891	-3.49463	-1.26661	-1.87075
Gng12	Gng12	0.329548	-1.05442	-1.09522	-0.233369
Gng4	Gng4	0.820835	-3.79758	-0.256362	0.793995
Gngt2	Gngt2	0.147624	0.22258	-1.20564	-0.0250173
Gnl3	Gnl3	-1.96563	1.92042	0.902791	0.653181
Gns	Gns	1.29009	-1.04731	-0.169402	-0.349516
Golga7b	Golga7b	-100	100	100	100
Golim4	Golim4	-0.61069	1.36694	0.248035	0.330089
Got2	Got2	-1.47807	0.777569	0.152744	0.109007
Gp1ba	Gp1ba	0.568447	0.637106	1.63353	2.57816
Gp1bb	Gp1bb	1.40863	-0.0978905	1.21227	1.87946
Gp49a	Gp49a	1.06162	-0.42488	-0.432782	0.527331
Gp5	Gp5	0.116717	0.904213	2.66013	3.27728
Gp6	Gp6	3.51879	-3.526	-2.35908	-0.803695
Gp9	Gp9	0.815519	0.718727	2.15926	2.70061
Gpatch4	Gpatch4	-1.23176	0.991468	0.674191	-0.459712
Gpd1l	Gpd1l	-1.58885	2.14133	0.816901	0.257931
Gpd2	Gpd2	1.32624	-1.16042	0.0169752	-0.339009
Gphn	Gphn	0.783134	-1.16882	-0.855619	-0.459639
Gpm6b	Gpm6b	0.834388	-3.46461	0.136614	-0.0323476
Gpnmb	Gpnmb	2.88994	-2.12957	0.559563	0.963889
Gpr113	Gpr113	-1.04747	-0.932235	-0.395642	-1.26603
Gpr114	Gpr114	-2.10178	1.28952	-3.76658	2.6759
Gpr126	Gpr126	2.38411	-0.796939	-0.0716982	0.0957005
Gpr128	Gpr128	1.40307	-3.06559	1.20605	0.181169
Gpr132	Gpr132	1.01189	-1.59778	-0.385684	-0.510501
Gpr137b	Gpr137b	1.36586	0.337576	-0.511689	0.236112
Gpr137b-ps	Gpr137b-ps	1.06596	-0.196657	-0.390211	0.0488263
Gpr141	Gpr141	1.17349	0.138484	-1.20921	-0.371054
Gpr15	Gpr15	1.44799	-2.94855	0.302122	-0.823163
Gpr150	Gpr150	-4.67704	3.91689	2.65787	1.65344
Gpr155	Gpr155	-1.43579	1.409	-1.26794	1.94295
Gpr160	Gpr160	-1.37174	2.23222	0.223358	-0.0696094
Gpr162	Gpr162	3.64731	-3.41853	-2.69673	-2.08994
Gpr171	Gpr171	0.101704	-0.23042	-1.35977	0.763973
Gpr174	Gpr174	-0.538467	-2.24967	-1.40935	2.44878
Gpr176	Gpr176	2.64854	-1.00627	0.996299	-0.529867
Gpr18	Gpr18	1.37195	-2.05085	-2.86185	0.874836
Gpr31b	Gpr31b	3.49224	-4.3903	-2.99152	1.10632
Gpr33	Gpr33	0.226162	-4.9493	0.409498	-0.506546
Gpr34	Gpr34	-0.86038	0.284938	-0.750164	1.28708
Gpr35	Gpr35	-1.45261	0.549701	1.00197	0.0117282
Gpr4	Gpr4	3.74754	-2.95247	-1.23076	-0.581639
Gpr55	Gpr55	-0.138916	-0.879717	0.153219	-1.00269
Gpr56	Gpr56	0.366581	-0.425851	0.727356	2.01096
Gpr65	Gpr65	0.717312	-1.06057	-0.18338	0.294266
Gpr68	Gpr68	-0.570715	1.04515	-0.725389	0.921932
Gpr84	Gpr84	-0.197262	0.769297	-1.08464	-0.895295
Gpr97	Gpr97	-0.134345	1.70191	-0.0853581	0.79345
Gprc5a	Gprc5a	0.959142	-1.50934	0.270129	1.00962
Gprin3	Gprin3	-0.925909	-2.22141	-1.86344	1.96666
Gpsm2	Gpsm2	-0.885665	2.73384	0.857536	0.757163
Gpx7	Gpx7	-0.810948	0.281132	1.09674	2.63733
Gramd1b	Gramd1b	1.5126	-1.15532	-0.705306	-0.73874
Gramd2	Gramd2	-3.32729	1.86546	1.43959	-0.91191
Gramd3	Gramd3	1.30237	-1.00167	-1.05775	1.61727
Gramd4	Gramd4	-0.924252	1.15703	0.33148	0.572346
Grap	Grap	1.43591	-3.65077	0.651435	-0.719077
Grap2	Grap2	-0.591938	0.571835	-1.44827	1.89372
Grasp	Grasp	0.563367	-0.565832	0.143876	2.19108
Grcc10	Grcc10	1.00118	-1.46615	-0.245157	-0.31388
Gria3	Gria3	-0.717032	-0.282326	0.0672006	1.4521
Grid1	Grid1	1.0471	-2.89665	1.00081	-1.56288
Grik5	Grik5	0.748569	-0.725174	-1.34287	-0.583236
Grina	Grina	2.62263	-2.53044	-1.62847	-0.128925
Grk5	Grk5	-0.789298	1.72371	0.174287	-0.112034
Grk6	Grk6	-0.831782	1.19472	0.0209297	0.157874
Grtp1	Grtp1	-0.22231	-1.67798	-0.537882	-0.53173
Grwd1	Grwd1	-2.2488	1.96616	1.10807	0.258036
Gsdmd	Gsdmd	0.999158	-1.17082	-0.41115	-0.482522
Gsg2	Gsg2	-1.39649	1.2885	-0.0997084	-0.0171093
Gsr	Gsr	0.0611571	1.32375	-0.520252	0.32945
Gss	Gss	-0.0538638	0.573157	0.779166	1.93011
Gsta2	Gsta2	3.19731	-100	0.55798	2.85123
Gsta3	Gsta3	1.20183	2.53217	0.21331	1.29868
Gstk1	Gstk1	-1.04022	1.6227	0.933512	1.20032
Gstm1	Gstm1	1.24118	0.531574	-0.705284	0.480663
Gstm2	Gstm2	2.14823	0.646075	-1.13826	-0.00104061
Gstm5	Gstm5	-1.53656	-0.0661193	0.147494	0.632963
Gsto1	Gsto1	1.0823	-0.82138	0.179223	0.144147
Gstt1	Gstt1	1.50465	0.0678271	-0.60082	-2.05457
Gstt3	Gstt3	1.62555	-1.51847	-0.834862	-2.15954
Gstt4	Gstt4	2.76657	-0.602512	-2.38176	-100
Gtdc2	Gtdc2	-1.56533	0.73005	1.30642	0.0484353
Gtf2i	Gtf2i	-1.0245	1.10511	0.285557	0.339354
Gtf3a	Gtf3a	-1.34597	1.0516	0.472965	0.370716
Gtpbp2	Gtpbp2	1.72091	-2.24159	-1.02767	-0.393071
Gtse1	Gtse1	-1.03746	0.936708	0.183899	1.08453
Gucd1	Gucd1	2.06209	-1.73745	-0.291017	-0.249844
Gucy1a3	Gucy1a3	0.203742	1.42757	1.98379	3.38291
Gucy1b3	Gucy1b3	1.45077	0.781403	1.3015	2.21936
Gucy2c	Gucy2c	-0.660079	-2.42996	-1.16367	-0.0958641
Guf1	Guf1	-1.19833	1.12184	0.160524	0.184866
Guk1	Guk1	-0.244903	-0.0882253	1.23968	-0.658087
Gusb	Gusb	-0.656649	1.10737	0.236622	-0.277116
Gvin1	Gvin1	0.628927	-2.97371	-0.20679	0.039013
Gxylt1	Gxylt1	-0.533214	1.20914	0.132388	0.397949
Gyk	Gyk	-0.537273	0.169296	0.735235	1.04744
Gypc	Gypc	3.09915	-3.42288	0.726808	-1.0218
Gzma	Gzma	-0.0874532	-100	-5.29161	1.45228
Gzmb	Gzmb	0.0667081	-12.132	-4.17183	1.88435
Gzmc	Gzmc	0.0639182	-100	-5.08097	0.916912
Gzmd	Gzmd	0.955261	-100	-5.79195	0.613983
Gzme	Gzme	1.38826	-100	-6.38012	1.16425
Gzmf	Gzmf	1.48675	-100	-7.64269	0.6696
Gzmg	Gzmg	1.51229	-100	-6.74397	0.277175
H1f0	H1f0	-0.409927	1.02316	0.0949483	-0.260368
H1foo	H1foo	2.85153	-100	-1.15691	-1.75588
H1fx	H1fx	0.314513	0.483555	-1.11229	-1.16059
H2-Aa	H2-Aa	0.466179	-0.355491	-1.62344	-0.266457
H2-Ab1	H2-Ab1	0.453405	-0.305839	-1.42556	-0.369656
H2-D1	H2-D1	1.60332	-2.53272	-0.122529	-0.271913
H2-DMa	H2-DMa	-0.654477	0.809023	-1.56845	-0.531777
H2-DMb1	H2-DMb1	-0.298384	0.370536	-1.13727	-0.637636
H2-DMb2	H2-DMb2	-0.525995	-0.696271	-1.39801	-0.798558
H2-Eb1	H2-Eb1	0.684018	-0.530263	-2.25905	-0.358953
H2-Eb2	H2-Eb2	-0.613938	1.58366	-2.19184	-0.0700982
H2-K1	H2-K1	1.65027	-3.00847	-0.533246	-0.388892
H2-K2	H2-K2	1.73689	-1.75053	-0.502392	0.105165
H2-M2	H2-M2	4.14435	-2.21479	0.308413	-1.19954
H2-M3	H2-M3	1.17394	-1.97545	-0.614116	-0.440388
H2-Oa	H2-Oa	1.26604	-2.75434	-2.07449	-0.836077
H2-Ob	H2-Ob	-1.337	1.2923	-2.08852	0.879065
H2-Q1	H2-Q1	-0.205295	1.05942	-0.353341	-0.349656
H2-Q10	H2-Q10	0.872158	-3.69398	-0.665233	-0.051832
H2-Q2	H2-Q2	1.91758	-4.15353	-0.385136	-0.38432
H2-Q4	H2-Q4	2.1109	-4.00554	-0.909779	-0.405271
H2-Q5	H2-Q5	1.55925	-3.43717	-0.781665	-0.0167027
H2-Q7,H2-Q9	H2-Q7,H2-Q9	1.829	-4.98346	-0.810636	-0.200235
H2-Q8	H2-Q8	2.36342	-4.94938	-0.653621	-0.545559
H2-T10	H2-T10	1.77627	-3.27239	-0.606958	-0.315654
H2-T22,H2-T9	H2-T22,H2-T9	2.31806	-4.10644	-0.0710862	-0.448272
H2-T23	H2-T23	1.25624	-2.8958	-0.286295	0.0451114
H2-T24	H2-T24	1.82697	-3.35398	0.112029	-0.0537952
H2-T9	H2-T9	2.12643	-4.19424	-0.144269	-0.400122
H2afx	H2afx	-1.65308	1.65472	0.550407	0.516643
H2afy	H2afy	0.861931	-1.00258	0.123049	-0.337654
Haao	Haao	-3.41751	3.35403	-0.468677	0.969145
Hal	Hal	1.2649	2.20105	0.742373	0.101313
Hap1	Hap1	2.10665	-1.14032	0.220666	0.308689
Has1	Has1	100	-4.464	-2.42084	-0.374363
Haus1	Haus1	-1.29002	1.18781	0.31688	0.0206368
Haus4	Haus4	-1.26494	1.48241	0.253084	-0.0457555
Haus8	Haus8	-0.733583	1.15174	0.199171	-0.0910919
Havcr2	Havcr2	0.622549	-3.2186	-0.926722	0.426108
Hbb-b1,Hbb-b2	Hbb-b1,Hbb-b2	1.8357	-4.6349	1.18947	1.01394
Hbb-y	Hbb-y	-1.65548	1.70306	3.10028	1.1614
Hbegf	Hbegf	0.983585	-0.941195	0.900884	1.33014
Hbp1	Hbp1	1.213	-0.676968	-0.0348751	-0.261867
Hcn3	Hcn3	-0.359429	0.893482	1.09713	1.07641
Hdac10	Hdac10	-0.382839	0.349821	1.31003	0.105761
Hdac11	Hdac11	1.34084	-2.35063	-0.328727	0.545366
Hdac9	Hdac9	-0.791676	2.14879	-0.0980095	-0.47579
Hdc	Hdc	4.51877	-4.42268	-0.874934	-2.18423
Hddc3	Hddc3	-1.40715	1.62348	0.80361	3.76775
Hdgfrp3	Hdgfrp3	-0.141516	1.1752	-1.03755	-0.630852
Heatr1	Heatr1	-1.28133	1.25628	0.607408	0.151263
Heatr3	Heatr3	-1.80796	1.733	0.825297	0.189312
Hebp1	Hebp1	-0.8505	1.18017	0.5217	0.260231
Hebp2	Hebp2	-2.92592	-1.03864	1.56022	0.407679
Heg1	Heg1	-1.46452	1.65199	0.791799	1.18274
Hells	Hells	-1.78908	1.91066	0.401794	0.623023
Helz2	Helz2	2.61395	-3.24294	-0.345241	0.36938
Hemk1	Hemk1	0.308559	-1.26876	0.822958	0.462777
Hepacam2	Hepacam2	-1.4356	1.23352	-0.056249	-1.44347
Herc6	Herc6	2.52174	-4.38714	-0.615483	-0.407505
Herpud1	Herpud1	-1.53013	2.12345	0.00996248	0.496289
Hes7	Hes7	3.59684	-100	-0.869711	-0.135478
Hfe	Hfe	-0.325323	-2.7035	-0.562853	-1.71194
Hgf	Hgf	0.0421988	-0.517347	0.269477	1.20876
Hgfac	Hgfac	-1.65215	4.11082	0.864976	0.440044
Hgs	Hgs	0.85515	-1.00068	-0.168968	-0.251341
Hgsnat	Hgsnat	1.09753	0.374499	0.0721956	0.0785734
Hhex	Hhex	0.631151	-0.812587	-1.01294	-1.59058
Hhip	Hhip	-5.32405	2.80931	1.29413	0.90296
Hiat1	Hiat1	-0.360082	1.13443	0.228802	0.0807018
Hibch	Hibch	-0.339726	1.63772	0.0796673	1.03501
Hic1	Hic1	-1.16588	-0.0891032	0.00580091	1.18954
Hid1	Hid1	0.985832	-6.35811	-0.410956	1.15042
Hilpda	Hilpda	3.22751	-3.11888	-1.4058	1.32085
Hint1	Hint1	-1.11109	1.29615	0.242236	0.40146
Hip1r	Hip1r	-0.26535	0.00613757	-1.16443	0.69342
Hipk1	Hipk1	-0.81697	1.18825	0.18659	-0.0700373
Hipk2	Hipk2	0.392998	-1.11572	0.254674	-0.31142
Hirip3	Hirip3	-2.2245	2.15132	0.487771	0.456425
Hist1h1c	Hist1h1c	0.878654	-2.76083	0.0432812	-0.918532
Hist2h2be	Hist2h2be	-0.995854	1.36931	0.680614	0.336418
Hist2h3c1	Hist2h3c1	0.256298	0.651909	1.56123	0.0959516
Hist3h2a	Hist3h2a	1.21766	-0.962697	0.130613	0.183056
Hivep2	Hivep2	-0.888513	1.19549	-0.352456	0.539714
Hk1	Hk1	0.59876	-1.6259	-1.17161	0.135088
Hk2	Hk2	0.751324	-1.2651	-0.0900901	0.641014
Hk3	Hk3	1.58474	-2.0219	-0.512483	-0.220426
Hlx	Hlx	-1.07384	0.579197	0.0255443	-0.215913
Hmga1	Hmga1	1.01505	-1.52246	-0.375697	-0.422145
Hmga2-ps1	Hmga2-ps1	-2.04052	1.23659	0.940794	0.79887
Hmgb1	Hmgb1	-1.1533	1.3518	0.163399	-0.166616
Hmgb1-rs17	Hmgb1-rs17	-1.25969	1.46028	0.0116101	0.100622
Hmgb2	Hmgb2	-1.5154	1.75216	0.0231117	0.530129
Hmgb3	Hmgb3	-2.30558	2.41491	0.514999	0.311712
Hmgn1	Hmgn1	-1.42291	1.57828	0.375473	0.412839
Hmgn2	Hmgn2	-0.500759	1.08969	-0.150242	0.0949605
Hmgn3	Hmgn3	1.28334	-1.58746	-0.387473	0.325484
Hmmr	Hmmr	-2.11326	2.49702	0.344058	0.492507
Hmox1	Hmox1	2.30045	-1.88143	-1.48346	1.34327
Hn1l	Hn1l	-0.705956	1.00042	0.188258	-0.354666
Hnmt	Hnmt	-0.687579	2.71788	-0.446544	0.00833681
Hnrnpr	Hnrnpr	-0.808963	1.05262	0.131663	0.00274168
Homer1	Homer1	-0.264931	1.06001	0.834164	0.390313
Hook1	Hook1	-1.74569	1.95666	0.65814	0.856392
Hook2	Hook2	1.29704	-2.22388	-0.771549	-0.487565
Hopx	Hopx	0.108775	-0.174659	-1.52294	-0.76834
Hoxb3	Hoxb3	1.94714	-1.27474	-1.70953	-1.84476
Hoxb4	Hoxb4	1.3182	-1.577	-0.453098	-0.899776
Hp	Hp	1.49291	0.496894	-1.47357	-1.33211
Hpcal4	Hpcal4	1.16979	-5.07576	0.0463065	-1.40185
Hps3	Hps3	-0.654767	1.15559	0.0621294	-0.144982
Hpse	Hpse	1.0775	-1.67989	-1.37655	-0.262558
Hr	Hr	-6.28516	7.31762	1.55977	3.07779
Hrc	Hrc	1.24771	-3.28878	-2.39407	1.14035
Hrh2	Hrh2	-0.305762	-0.450614	-3.48954	-0.0854123
Hs6st1	Hs6st1	-0.948264	1.16104	0.76837	0.291116
Hsd11b1	Hsd11b1	0.421797	2.17429	-1.5296	0.172353
Hsd11b2	Hsd11b2	-2.05051	2.04997	0.356707	-0.320312
Hsd17b11	Hsd17b11	1.38046	-0.934395	0.660081	0.313394
Hsd17b4	Hsd17b4	-1.05128	1.24421	0.370157	-0.173119
Hsd17b7	Hsd17b7	-0.695738	1.34315	0.449705	0.191192
Hsd3b7	Hsd3b7	0.0400154	-1.02256	-0.233911	0.164145
Hsf2	Hsf2	1.07101	-1.20182	0.351141	0.00329679
Hsf4	Hsf4	-0.476061	-0.239455	0.0961816	1.33881
Hsh2d	Hsh2d	1.225	-2.16834	-0.101924	-0.0639542
Hspa1a	Hspa1a	3.66496	-4.06403	-1.2424	0.39316
Hspa1b	Hspa1b	3.84472	-4.5207	-0.916678	-0.208205
Hspa4l	Hspa4l	1.19985	-1.12122	-0.618139	-0.269635
Hspa9	Hspa9	-1.04562	0.649585	0.246251	0.338324
Hspbp1	Hspbp1	-1.0812	0.502896	0.227626	-0.178577
Hspd1	Hspd1	-1.57854	1.22628	0.650292	0.130801
[truncated: 2,589 more rows]
