# Supplementary material for: T cell fate following Salmonella infection is determined by a STING-IRF1 signaling axis in mice
Source: Commun Biol. 2019 Dec 11;2:464. doi: 10.1038/s42003-019-0701-2 (PMC6906324; doi:10.1038/s42003-019-0701-2)
Supplement: Supplementary file 3 — Supplementary Data 2 [file 42003_2019_701_MOESM3_ESM.xlsx]

## Sheet: Sheet1
Probe	Chromosome	Start	End	Probe strand		Feature	Description	Feature Strand	Type	Feature Origentation	Distance	WT No treatment	WT c-di GMP	Tmem173-/- c-di GMP	IRF1-/- c-di GMP	IRF3/7-/- c-di GMP	ID
1110007C09Rik	13	49202951	49216026	-	NaN	1110007C09Rik-201	RIKEN cDNA 1110007C09 gene [Source:MGI Symbol;Acc:MGI:1915730]	-	mRNA	overlapping	0	5.82991	6.19359	5.67373	5.30044	6.35613	ENSMUST00000048946
1110018G07Rik	12	84918148	84970900	-	NaN					Not found	0	5.59168	6.76746	5.68365	6.79337	6.90253
1110032F04Rik	3	68869586	68872163	+	NaN	1110032F04Rik-201	RIKEN cDNA 1110032F04 gene [Source:MGI Symbol;Acc:MGI:1915975]	+	mRNA	overlapping	0	-1.98849	0.273228	-2.70491	2.17482	1.03528	ENSMUST00000054551
1110038F14Rik	15	76948539	76950729	+	NaN	1110038F14Rik-201	RIKEN cDNA 1110038F14 gene [Source:MGI Symbol;Acc:MGI:2152337]	+	mRNA	overlapping	0	3.70042	4.28016	3.74301	3.78043	4.48262	ENSMUST00000071792
1300002K09Rik	4	45848664	45887008	+	NaN	1300002K09Rik-001	RIKEN cDNA 1300002K09 gene [Source:MGI Symbol;Acc:MGI:1921402]	+	mRNA	overlapping	0	0.855631	3.84961	1.0655	0.562695	1.32798	ENSMUST00000107783
1500011B03Rik	5	114808196	114813976	-	NaN	1500011B03Rik-001	RIKEN cDNA 1500011B03 gene [Source:MGI Symbol;Acc:MGI:1913486]	-	mRNA	overlapping	0	2.60769	2.72829	2.55255	3.45458	3.21055	ENSMUST00000112160
1500012F01Rik	2	167062934	167065862	+	NaN	1500012F01Rik-001	RIKEN cDNA 1500012F01 gene [Source:MGI Symbol;Acc:MGI:1916199]	+	mRNA	overlapping	0	4.06638	5.16445	4.0488	5.13252	5.12529	ENSMUST00000125674
1600014C10Rik	7	38183217	38197568	+	NaN	1600014C10Rik-001	RIKEN cDNA 1600014C10 gene [Source:MGI Symbol;Acc:MGI:1919494]	+	mRNA	overlapping	0	5.70911	7.85239	5.66014	7.30237	7.03438	ENSMUST00000178207
1600014C23Rik	17	45732864	45733844	-	NaN	1600014C23Rik-201	RIKEN cDNA 1600014C23 gene [Source:MGI Symbol;Acc:MGI:1919490]	-	mRNA	overlapping	0	-5.1405	-4.98593	-5.26059	-4.89205	-1.62632	ENSMUST00000178179
1700012B09Rik	9	14758200	14771030	-	NaN	1700012B09Rik-201	RIKEN cDNA 1700012B09 gene [Source:MGI Symbol;Acc:MGI:1916575]	-	mRNA	overlapping	0	-5.0645	-0.588005	-5.26059	-2.94756	-1.5078	ENSMUST00000060330
1700030J22Rik	8	116969599	116978943	-	NaN	1700030J22Rik-201	RIKEN cDNA 1700030J22 gene [Source:MGI Symbol;Acc:MGI:1916778]	-	mRNA	overlapping	0	-0.401031	-0.0499538	-0.282164	1.17759	1.08441	ENSMUST00000070577
1700123I01Rik	19	6184388	6224225	+	NaN					Not found	0	-5.1405	0.0872433	-5.18459	-1.93269	-0.776105
1810043G02Rik	10	77978524	77986905	+	NaN					Not found	0	2.70055	3.08177	2.6979	2.57258	2.56995
2010002M12Rik	19	34617049	34640743	-	NaN					Not found	0	-0.43685	2.62548	-0.661178	0.780443	0.726862
2010107G23Rik	10	62107655	62143920	-	NaN					Not found	0	-4.5645	-2.31173	-3.60859	-0.185782	-0.532825
2010111I01Rik	13	63014934	63326096	+	NaN					Not found	0	4.02627	5.7107	3.98565	5.047	4.35413
2310014L17Rik	7	12927416	12931072	+	NaN	2310014L17Rik-201	RIKEN cDNA 2310014L17 gene [Source:MGI Symbol;Acc:MGI:1924198]	+	mRNA	overlapping	0	0.655074	4.83028	0.965493	2.29271	2.78735	ENSMUST00000045870
2310042D19Rik	4	156215927	156221307	+	NaN	2310042D19Rik-201	RIKEN cDNA 2310042D19 gene [Source:MGI Symbol;Acc:MGI:1921433]	+	mRNA	overlapping	0	-4.5645	-1.45649	-4.39211	-0.11135	-1.94504	ENSMUST00000105572
2410017I17Rik	17	36145018	36162573	+	NaN					Not found	0	-5.1405	-4.90993	-5.26059	-4.89205	-4.68201
2810474O19Rik	6	149309414	149335658	+	NaN					Not found	0	6.43913	7.6628	6.48399	7.43551	6.97636
3110043O21Rik	4	35191285	35226175	-	NaN					Not found	0	4.50403	5.71866	4.63152	5.99464	6.353
3230401D17Rik	2	163405822	163424697	-	NaN					Not found	0	5.20608	5.64276	5.13085	5.81683	5.56241
3830403N18Rik	X	56136572	56153498	+	NaN	3830403N18Rik-001	RIKEN cDNA 3830403N18 gene [Source:MGI Symbol;Acc:MGI:1917941]	+	mRNA	overlapping	0	-2.98849	0.253531	-0.758367	-0.849364	0.958638	ENSMUST00000033458
4930431F12Rik	5	44966583	44967867	+	NaN	4930431F12Rik-201	RIKEN cDNA 4930431F12 gene [Source:MGI Symbol;Acc:MGI:1923033]	+	mRNA	overlapping	0	-1.74257	1.69014	-1.33514	0.797026	1.67932	ENSMUST00000079389
4930453N24Rik	16	64751751	64771161	-	NaN					Not found	0	4.41479	4.82949	4.34738	4.45946	5.02199
4930486L24Rik	13	60842621	60864416	-	NaN	4930486L24Rik-201	RIKEN cDNA 4930486L24 gene [Source:MGI Symbol;Acc:MGI:1922258]	-	mRNA	overlapping	0	-3.98849	-2.54145	-4.10859	-3.74004	0.0771577	ENSMUST00000091569
4930539E08Rik	17	28896397	28915324	-	NaN	4930539E08Rik-001	RIKEN cDNA 4930539E08 gene [Source:MGI Symbol;Acc:MGI:1925441]	-	mRNA	overlapping	0	-3.03505	-1.15077	-2.70491	-0.742868	2.79642	ENSMUST00000062357
4932438H23Rik	16	91053935	91095122	-	NaN					Not found	0	-1.13137	-0.411187	-1.54395	0.0926235	1.0436
4933430I17Rik	4	62525369	62547993	+	NaN	4933430I17Rik-001	RIKEN cDNA 4933430I17 gene [Source:MGI Symbol;Acc:MGI:3045314]	+	mRNA	overlapping	0	-0.234597	1.74993	-0.925426	1.54393	-0.284075	ENSMUST00000062145
5730508B09Rik	3	127869688	127896323	-	NaN	5730508B09Rik-201	RIKEN cDNA 5730508B09 gene [Source:MGI Symbol;Acc:MGI:1917867]	-	mRNA	overlapping	0	3.59197	5.30294	3.6024	5.13774	4.46262	ENSMUST00000057198
6330403K07Rik	11	71031941	71033513	-	NaN	6330403K07Rik-001	RIKEN cDNA 6330403K07 gene [Source:MGI Symbol;Acc:MGI:1918001]	-	mRNA	overlapping	0	-5.1405	-4.98593	-5.26059	-2.74004	-0.96536	ENSMUST00000156068
6430531B16Rik	7	139972303	139978755	-	NaN	6430531B16Rik-001	RIKEN cDNA 6430531B16 gene [Source:MGI Symbol;Acc:MGI:2685939]	-	mRNA	overlapping	0	-0.779568	-0.322748	-0.682712	0.40956	-0.715324	ENSMUST00000097970
6430571L13Rik	9	107340602	107352422	+	NaN					Not found	0	1.45101	2.04351	1.82196	3.0345	2.46505
9130008F23Rik	17	40875482	40880558	-	NaN	9130008F23Rik-201	RIKEN cDNA 9130008F23 gene [Source:MGI Symbol;Acc:MGI:1918833]	-	mRNA	overlapping	0	1.21885	1.78085	1.37934	5.2575	4.77865	ENSMUST00000068258
9130230L23Rik	5	65979358	66004285	-	NaN					Not found	0	0.259434	0.765904	0.257073	-0.0185727	0.929057
9430020K01Rik	18	4634929	4682868	+	NaN	9430020K01Rik-201	RIKEN cDNA 9430020K01 gene [Source:MGI Symbol;Acc:MGI:2685174]	+	mRNA	overlapping	0	2.95303	3.28478	2.96143	4.84302	5.25626	ENSMUST00000037029
9930111J21Rik1	11	48946150	48979398	-	NaN					Not found	0	4.51461	6.04969	4.53395	5.63244	5.6485
A230050P20Rik	9	20868642	20874307	+	NaN	A230050P20Rik-001	RIKEN cDNA A230050P20 gene [Source:MGI Symbol;Acc:MGI:2441788]	+	mRNA	overlapping	0	1.37568	3.44528	1.59239	2.70001	3.37373	ENSMUST00000043911
A530032D15Rik	1	85083069	85109853	-	NaN					Not found	0	0.518516	3.57872	0.378979	2.41434	3.77917
A530064D06Rik	17	48151896	48167270	-	NaN					Not found	0	5.35522	6.37111	5.54748	6.35733	5.18261
A630012P03Rik	X	52575843	52619047	+	NaN	A630012P03Rik-001	RIKEN cDNA A630012P03 gene [Source:MGI Symbol;Acc:MGI:2442968]	+	mRNA	overlapping	0	-5.1405	2.02992	-5.26059	1.77804	-0.756555	ENSMUST00000114854
AA415398	4	119530308	119539529	-	NaN					Not found	0	-0.113559	0.853316	-0.173404	-0.701637	0.276432
AA467197	2	122636986	122641191	+	NaN					Not found	0	8.16111	10.8628	8.0728	10.1118	9.68377
AI118078	9	55326913	55438345	+	NaN	AI118078-002	expressed sequence AI118078 [Source:MGI Symbol;Acc:MGI:2142980]	+	mRNA	overlapping	0	-5.1405	0.292992	-5.26059	1.30979	-2.86904	ENSMUST00000085754
AI413582	17	27563575	27565749	-	NaN					Not found	0	4.39358	4.59332	4.28985	4.26545	4.65648
AI429214	8	36993575	36995531	+	NaN	AI429214-201	expressed sequence AI429214 [Source:MGI Symbol;Acc:MGI:2142538]	+	mRNA	overlapping	0	-1.52906	-0.629236	-1.86266	-0.543886	-0.945039	ENSMUST00000098825
AI607873	1	173723430	173741809	-	NaN	AI607873-201	expressed sequence AI607873 [Source:MGI Symbol;Acc:MGI:2138302]	-	mRNA	overlapping	0	4.52947	8.66008	4.96653	7.98685	7.65342	ENSMUST00000042610
AI836003	15	98167806	98170134	+	NaN	AI836003-201	expressed sequence AI836003 [Source:MGI Symbol;Acc:MGI:2146066]	+	mRNA	overlapping	0	-3.19601	-1.31173	-2.91243	-0.318869	2.57666	ENSMUST00000031914
AI837181	19	5425157	5427313	+	NaN	AI837181-001	expressed sequence AI837181 [Source:MGI Symbol;Acc:MGI:2147598]	+	mRNA	overlapping	0	4.24252	4.9835	4.14785	5.41351	5.27709	ENSMUST00000159759
AK129341	9	8076633	8134294	-	NaN	AK129341-201	cDNA sequence AK129341 [Source:MGI Symbol;Acc:MGI:2680221]	-	mRNA	overlapping	0	-1.0816	1.06083	0.332353	0.934873	-0.176322	ENSMUST00000037397
AU040320	4	126753544	126870070	+	NaN					Not found	0	4.84142	5.48177	4.94919	5.82979	5.67114
AW011738	4	156203304	156205151	+	NaN	AW011738-201	expressed sequence AW011738 [Source:MGI Symbol;Acc:MGI:2140540]	+	mRNA	overlapping	0	-1.01431	4.12149	-0.469362	4.60295	4.33245	ENSMUST00000105140
AW112010	19	11047613	11050566	-	NaN	AW112010-201	expressed sequence AW112010 [Source:MGI Symbol;Acc:MGI:2147706]	-	mRNA	overlapping	0	5.32503	9.54448	5.37362	6.25173	9.51873	ENSMUST00000099676
AY761185	8	20943693	20944748	-	NaN	AY761185-001	cDNA sequence AY761185 [Source:MGI Symbol;Acc:MGI:3630303]	-	mRNA	overlapping	0	-5.1405	-4.98593	-5.26059	-4.89205	-4.68201	ENSMUST00000110758
Abcb1a	5	8660077	8748575	+	NaN	Abcb1a-001	ATP-binding cassette, sub-family B (MDR/TAP), member 1A [Source:MGI Symbol;Acc:MGI:97570]	+	mRNA	overlapping	0	-2.79234	0.899871	-2.94762	1.10101	3.60693	ENSMUST00000047753
Abcb9	5	124061530	124095798	-	NaN	Abcb9-001	ATP-binding cassette, sub-family B (MDR/TAP), member 9 [Source:MGI Symbol;Acc:MGI:1861729]	-	mRNA	overlapping	0	-0.374085	-0.345292	-0.403891	0.065468	4.71799	ENSMUST00000031354
Abhd6	14	8002902	8056555	+	NaN	Abhd6-202	abhydrolase domain containing 6 [Source:MGI Symbol;Acc:MGI:1913332]	+	mRNA	overlapping	0	-1.05331	0.2098	-1.77237	0.664438	1.00841	ENSMUST00000166497
Ablim2	5	35757880	35884973	+	NaN	Ablim2-001	actin-binding LIM protein 2 [Source:MGI Symbol;Acc:MGI:2385758]	+	mRNA	overlapping	0	-1.82753	-0.625006	-2.81611	0.800364	0.373676	ENSMUST00000054598
Abr	11	76416734	76622314	-	NaN					Not found	0	7.02223	7.89323	7.15006	6.43755	7.76615
Abtb2	2	103566310	103718423	+	NaN	Abtb2-001	ankyrin repeat and BTB (POZ) domain containing 2 [Source:MGI Symbol;Acc:MGI:2139365]	+	mRNA	overlapping	0	4.58104	5.96492	4.39196	6.99631	7.47846	ENSMUST00000076212
Acaa1a	9	119339676	119350299	+	NaN					Not found	0	5.89856	6.00276	5.88397	6.65244	6.05201
Ache	5	137287519	137294466	+	NaN					Not found	0	-1.04109	0.681057	-0.673404	-0.0103286	0.856568
Acp5	9	22126731	22135746	-	NaN	Acp5-203	acid phosphatase 5, tartrate resistant [Source:MGI Symbol;Acc:MGI:87883]	-	mRNA	overlapping	0	4.22834	6.06092	4.27829	6.86918	4.92591	ENSMUST00000165735
Acsl1	8	46471041	46536051	+	NaN	Acsl1-001	acyl-CoA synthetase long-chain family member 1 [Source:MGI Symbol;Acc:MGI:102797]	+	mRNA	overlapping	0	6.67023	9.63968	6.64534	8.43015	8.99887	ENSMUST00000034046
Acss1	2	150618105	150668500	-	NaN					Not found	0	3.90568	5.49831	3.78248	5.36175	5.83685
Acvr1	2	58388644	58567157	-	NaN					Not found	0	3.54154	4.12752	3.5912	4.40034	3.7598
Acyp2	11	30505991	30649587	-	NaN	Acyp2-001	acylphosphatase 2, muscle type [Source:MGI Symbol;Acc:MGI:1922822]	-	mRNA	overlapping	0	-0.64175	0.831527	-0.835139	-0.049273	-0.415592	ENSMUST00000074613
Adam19	11	46055992	46147343	+	NaN	Adam19-001	a disintegrin and metallopeptidase domain 19 (meltrin beta) [Source:MGI Symbol;Acc:MGI:105377]	+	mRNA	overlapping	0	4.95611	5.86609	5.52129	6.81053	7.38546	ENSMUST00000011400
Adamts14	10	61197112	61273438	-	NaN	Adamts14-001	a disintegrin-like and metallopeptidase (reprolysin type) with thrombospondin type 1 motif, 14 [Source:MGI Symbol;Acc:MGI:2179942]	-	mRNA	overlapping	0	-4.27201	-0.976809	-3.31611	-0.846093	2.79625	ENSMUST00000092486
Adamts4	1	171250421	171260637	+	NaN	Adamts4-001	a disintegrin-like and metallopeptidase (reprolysin type) with thrombospondin type 1 motif, 4 [Source:MGI Symbol;Acc:MGI:1339949]	+	mRNA	overlapping	0	-2.98849	-1.58801	-4.02362	0.829731	0.584407	ENSMUST00000111315
Adamts6	13	104287873	104494763	+	NaN	Adamts6-201	a disintegrin-like and metallopeptidase (reprolysin type) with thrombospondin type 1 motif, 6 [Source:MGI Symbol;Acc:MGI:1347348]	+	mRNA	overlapping	0	-2.19601	0.0809295	-2.15514	0.142391	0.556837	ENSMUST00000065766
Adap1	5	139271876	139325622	-	NaN	Adap1-001	ArfGAP with dual PH domains 1 [Source:MGI Symbol;Acc:MGI:2442201]	-	mRNA	overlapping	0	5.70275	6.4593	5.70649	7.053	7.16319	ENSMUST00000110865
Adap2	11	80154105	80178958	+	NaN	Adap2-001	ArfGAP with dual PH domains 2 [Source:MGI Symbol;Acc:MGI:2663075]	+	mRNA	overlapping	0	3.19342	6.41465	3.25225	5.39727	4.54895	ENSMUST00000021050
Adar	3	89715022	89753446	+	NaN	Adar-005	adenosine deaminase, RNA-specific [Source:MGI Symbol;Acc:MGI:1889575]	+	mRNA	overlapping	0	6.29588	7.99343	6.40428	8.0818	7.98951	ENSMUST00000098924
Adc	4	128930233	128962442	-	NaN					Not found	0	0.0452233	3.77851	-0.109291	6.30503	5.95975
Adcy6	15	98589994	98607633	-	NaN	Adcy6-201	adenylate cyclase 6 [Source:MGI Symbol;Acc:MGI:87917]	-	mRNA	overlapping	0	5.71455	6.20427	5.97945	7.58973	7.62828	ENSMUST00000096224
Adhfe1	1	9547948	9577970	+	NaN	Adhfe1-001	alcohol dehydrogenase, iron containing, 1 [Source:MGI Symbol;Acc:MGI:1923437]	+	mRNA	overlapping	0	1.01291	1.68226	1.16751	1.46888	1.27528	ENSMUST00000144177
Adora2a	10	75316943	75334788	+	NaN	Adora2a-201	adenosine A2a receptor [Source:MGI Symbol;Acc:MGI:99402]	+	mRNA	overlapping	0	3.66712	4.62603	3.66026	6.21864	6.45559	ENSMUST00000105420
Afap1l2	19	56912361	57008228	-	NaN	Afap1l2-001	actin filament associated protein 1-like 2 [Source:MGI Symbol;Acc:MGI:2147658]	-	mRNA	overlapping	0	-2.32753	0.893732	-1.54395	2.10779	1.6196	ENSMUST00000122359
Aff1	5	103692374	103855322	+	NaN					Not found	0	7.32956	8.19384	7.38719	8.31193	8.5355
Aftph	11	20685084	20741589	-	NaN	Aftph-001	aftiphilin [Source:MGI Symbol;Acc:MGI:1923012]	-	mRNA	overlapping	0	6.14936	7.50836	6.20023	7.0717	7.02488	ENSMUST00000035350
Agfg1	1	82839483	82896275	+	NaN	Agfg1-202	ArfGAP with FG repeats 1 [Source:MGI Symbol;Acc:MGI:1333754]	+	mRNA	overlapping	0	5.9086	6.15545	5.88562	6.85595	6.44635	ENSMUST00000113444
Agpat1	17	34604262	34613449	+	NaN					Not found	0	5.45903	6.02722	5.49709	6.2214	6.2294
Agpat9	5	100845713	100899102	+	NaN					Not found	0	1.1371	1.39167	1.01834	0.859178	2.66937
Agrn	4	156165290	156197488	-	NaN	Agrn-201	agrin [Source:MGI Symbol;Acc:MGI:87961]	-	mRNA	overlapping	0	3.74858	6.42805	3.75197	6.56503	6.79883	ENSMUST00000075787
Ahi1	10	20952547	21080428	+	NaN	Ahi1-201	Abelson helper integration site 1 [Source:MGI Symbol;Acc:MGI:87971]	+	mRNA	overlapping	0	2.04287	2.36997	2.21154	1.85224	3.5201	ENSMUST00000105525
Ahr	12	35497974	35535038	-	NaN	Ahr-001	aryl-hydrocarbon receptor [Source:MGI Symbol;Acc:MGI:105043]	-	mRNA	overlapping	0	5.20173	5.76157	5.4654	5.07912	5.15931	ENSMUST00000116436
Aida	1	183297060	183324501	+	NaN	Aida-201	axin interactor, dorsalization associated [Source:MGI Symbol;Acc:MGI:1919737]	+	mRNA	overlapping	0	5.87109	7.13607	5.90021	6.94821	6.85143	ENSMUST00000109166
Aifm2	10	61715263	61739260	+	NaN					Not found	0	4.63016	4.7442	4.58406	4.668	4.84004
Aifm3	16	17489611	17507485	+	NaN	Aifm3-001	apoptosis-inducing factor, mitochondrion-associated 3 [Source:MGI Symbol;Acc:MGI:1919418]	+	mRNA	overlapping	0	-1.42385	-0.833932	-1.33514	0.503373	-1.28408	ENSMUST00000115685
Aig1	10	13647054	13868980	-	NaN	Aig1-002	androgen-induced 1 [Source:MGI Symbol;Acc:MGI:1913503]	-	mRNA	overlapping	0	0.464951	1.50051	0.783731	0.767663	2.42738	ENSMUST00000162610
Aim1	10	43950307	44004846	-	NaN	Aim1-201	absent in melanoma 1 [Source:MGI Symbol;Acc:MGI:109544]	-	mRNA	overlapping	0	6.14211	6.74874	6.24099	7.27148	7.40522	ENSMUST00000020017
Ak2	4	128991958	129011529	+	NaN					Not found	0	7.30382	8.14607	7.25754	9.25756	8.78026
Akap13	7	75455534	75754609	+	NaN	Akap13-001	A kinase (PRKA) anchor protein 13 [Source:MGI Symbol;Acc:MGI:2676556]	+	mRNA	overlapping	0	7.98955	8.19605	7.9513	8.82127	8.87121	ENSMUST00000147005
Akap2	4	57717657	57896984	+	NaN					Not found	0	2.79106	4.87667	3.1487	6.35047	5.66033
Akap7	10	25169090	25307870	-	NaN					Not found	0	3.09985	3.44442	2.80793	3.93736	3.21693
Akr1a1	4	116636510	116651680	-	NaN	Akr1a1-001	aldo-keto reductase family 1, member A1 (aldehyde reductase) [Source:MGI Symbol;Acc:MGI:1929955]	-	mRNA	overlapping	0	9.2773	10.8576	9.44255	10.2299	10.6304	ENSMUST00000030455
Akt3	1	177020073	177258203	-	NaN					Not found	0	5.50022	6.39061	5.50531	6.10701	6.27232
Alas1	9	106233455	106248126	-	NaN					Not found	0	9.07919	9.49511	9.06579	8.16148	9.59852
Alcam	16	52248996	52454074	-	NaN	Alcam-001	activated leukocyte cell adhesion molecule [Source:MGI Symbol;Acc:MGI:1313266]	-	mRNA	overlapping	0	6.95767	7.34315	6.94411	7.36841	7.51623	ENSMUST00000023312
Aldh1a2	9	71215789	71296243	+	NaN	Aldh1a2-001	aldehyde dehydrogenase family 1, subfamily A2 [Source:MGI Symbol;Acc:MGI:107928]	+	mRNA	overlapping	0	6.91039	7.76173	7.2193	9.91782	9.26459	ENSMUST00000034723
Aldh1b1	4	45799022	45804604	+	NaN	Aldh1b1-001	aldehyde dehydrogenase 1 family, member B1 [Source:MGI Symbol;Acc:MGI:1919785]	+	mRNA	overlapping	0	4.25882	6.04385	4.2348	5.19212	4.50726	ENSMUST00000044384
Alox12	11	70241457	70255353	-	NaN	Alox12-001	arachidonate 12-lipoxygenase [Source:MGI Symbol;Acc:MGI:87998]	-	mRNA	overlapping	0	0.503003	2.56695	0.656617	1.77114	2.21592	ENSMUST00000000329
Alox15	11	70344152	70352031	-	NaN	Alox15-001	arachidonate 15-lipoxygenase [Source:MGI Symbol;Acc:MGI:87997]	-	mRNA	overlapping	0	2.98304	3.72319	2.98251	3.33338	2.94537	ENSMUST00000019068
Alpk2	18	65265529	65393888	-	NaN					Not found	0	4.22124	6.19097	4.58019	7.27711	6.43753
Als2	1	59162926	59237231	-	NaN	Als2-001	amyotrophic lateral sclerosis 2 (juvenile) homolog (human) [Source:MGI Symbol;Acc:MGI:1921268]	-	mRNA	overlapping	0	4.65468	5.0735	4.65132	5.98934	5.50221	ENSMUST00000027178
Amdhd2	17	24155833	24163766	-	NaN	Amdhd2-001	amidohydrolase domain containing 2 [Source:MGI Symbol;Acc:MGI:2443978]	-	mRNA	overlapping	0	4.43006	5.1606	4.30714	4.09839	4.35407	ENSMUST00000040735
Amn1	6	149157147	149188712	-	NaN	Amn1-002	antagonist of mitotic exit network 1 homolog (S. cerevisiae) [Source:MGI Symbol;Acc:MGI:2442933]	-	mRNA	overlapping	0	1.95958	2.55713	2.08137	2.46432	2.64298	ENSMUST00000111535
Amotl2	9	102716672	102733418	+	NaN					Not found	0	0.940497	1.33376	0.735539	1.86186	0.245372
Ang2	14	51195486	51195923	-	NaN	Ang2-201	angiogenin, ribonuclease A family, member 2 [Source:MGI Symbol;Acc:MGI:104984]	-	mRNA	overlapping	0	-5.1405	-3.04145	-5.26059	-1.60665	-4.606	ENSMUST00000051274
Angpt1	15	42424727	42676977	-	NaN	Angpt1-201	angiopoietin 1 [Source:MGI Symbol;Acc:MGI:108448]	-	mRNA	overlapping	0	0.194667	1.18416	-0.339007	1.76461	1.4922	ENSMUST00000022921
Angptl2	2	33216069	33247717	+	NaN	Angptl2-001	angiopoietin-like 2 [Source:MGI Symbol;Acc:MGI:1347002]	+	mRNA	overlapping	0	2.69692	4.53779	3.39322	3.30149	4.203	ENSMUST00000004208
Angptl6	9	20873809	20879727	-	NaN	Angptl6-001	angiopoietin-like 6 [Source:MGI Symbol;Acc:MGI:1917976]	-	mRNA	overlapping	0	-0.329788	-0.268003	-0.901773	-0.382922	-0.623111	ENSMUST00000043726
Ankib1	5	3690000	3803109	-	NaN	Ankib1-201	ankyrin repeat and IBR domain containing 1 [Source:MGI Symbol;Acc:MGI:1918047]	-	mRNA	overlapping	0	5.86813	6.53357	5.87126	6.78474	6.9204	ENSMUST00000043551
Ankrd1	19	36111965	36119844	-	NaN	Ankrd1-201	ankyrin repeat domain 1 (cardiac muscle) [Source:MGI Symbol;Acc:MGI:1097717]	-	mRNA	overlapping	0	-5.0645	-2.13777	-5.26059	4.20978	-0.726337	ENSMUST00000025718
Ankrd24	10	81628540	81647610	+	NaN					Not found	0	2.40795	5.26665	2.57762	6.2957	6.92892
Ankrd33b	15	31291479	31367759	-	NaN	Ankrd33b-201	ankyrin repeat domain 33B [Source:MGI Symbol;Acc:MGI:1917904]	-	mRNA	overlapping	0	4.26928	4.87506	4.34922	6.22032	6.38996	ENSMUST00000110410
Ankrd55	13	112288451	112384002	+	NaN	Ankrd55-201	ankyrin repeat domain 55 [Source:MGI Symbol;Acc:MGI:1924568]	+	mRNA	overlapping	0	-0.423852	2.57105	0.733349	2.46938	0.135457	ENSMUST00000022275
Antxr1	6	87133854	87335775	-	NaN	Antxr1-201	anthrax toxin receptor 1 [Source:MGI Symbol;Acc:MGI:1916788]	-	mRNA	overlapping	0	-2.15228	0.1597	-1.75837	-0.185782	-0.96536	ENSMUST00000042025
Anxa2	9	69453620	69491795	+	NaN	Anxa2-001	annexin A2 [Source:MGI Symbol;Acc:MGI:88246]	+	mRNA	overlapping	0	9.47721	9.74229	9.42134	10.8827	10.111	ENSMUST00000034756
Ap3m2	8	22787354	22805654	-	NaN	Ap3m2-201	adaptor-related protein complex 3, mu 2 subunit [Source:MGI Symbol;Acc:MGI:1929214]	-	mRNA	overlapping	0	3.75284	5.05936	3.76338	5.31455	5.77543	ENSMUST00000163739
Apbb2	5	66298861	66618828	-	NaN	Apbb2-001	amyloid beta (A4) precursor protein-binding, family B, member 2 [Source:MGI Symbol;Acc:MGI:108405]	-	mRNA	overlapping	0	4.11609	5.73158	4.2764	4.83354	4.27881	ENSMUST00000159786
Apcdd1	18	62922327	62953195	+	NaN	Apcdd1-201	adenomatosis polyposis coli down-regulated 1 [Source:MGI Symbol;Acc:MGI:3513977]	+	mRNA	overlapping	0	-2.16657	-0.719522	-2.44762	0.367722	-0.48627	ENSMUST00000096554
Aph1c	9	66814994	66834726	-	NaN	Aph1c-001	anterior pharynx defective 1c homolog (C. elegans) [Source:MGI Symbol;Acc:MGI:1915568]	-	mRNA	overlapping	0	2.33242	2.73552	2.38086	2.2701	3.07758	ENSMUST00000169282
Apobec1	6	122577792	122602444	-	NaN	Apobec1-001	apolipoprotein B mRNA editing enzyme, catalytic polypeptide 1 [Source:MGI Symbol;Acc:MGI:103298]	-	mRNA	overlapping	0	4.14166	6.25347	4.15389	4.73563	5.40956	ENSMUST00000112586
Apobec3	15	79891659	79915906	+	NaN					Not found	0	6.80343	7.25238	6.89281	7.64866	7.6123
Apoc2	7	19671579	19681423	-	NaN					Not found	0	2.61884	3.8437	2.3518	3.59592	2.5573
Apod	16	31296192	31314808	-	NaN	Apod-001	apolipoprotein D [Source:MGI Symbol;Acc:MGI:88056]	-	mRNA	overlapping	0	-2.82753	-0.00750939	-2.41243	0.783177	-1.30029	ENSMUST00000130560
Apoe	7	19696109	19699166	-	NaN	Apoe-001	apolipoprotein E [Source:MGI Symbol;Acc:MGI:88057]	-	mRNA	overlapping	0	3.26649	9.07689	2.90943	3.08036	4.58531	ENSMUST00000174064
Apof	10	128267997	128270151	+	NaN	Apof-201	apolipoprotein F [Source:MGI Symbol;Acc:MGI:104539]	+	mRNA	overlapping	0	-1.69601	-1.43025	-1.71791	-0.458923	-2.53	ENSMUST00000050901
Apol10b	15	77584158	77596125	-	NaN	Apol10b-001	apolipoprotein L 10b [Source:MGI Symbol;Acc:MGI:3043522]	-	mRNA	overlapping	0	-2.98849	-0.930254	-2.78666	-4.02356	0.730798	ENSMUST00000089465
Apol7c	15	77524867	77533315	-	NaN	Apol7c-201	apolipoprotein L 7c [Source:MGI Symbol;Acc:MGI:1920912]	-	mRNA	overlapping	0	3.24822	6.58102	4.41306	4.83455	7.28683	ENSMUST00000062562
Apol7e	15	77698889	77719288	+	NaN	Apol7e-201	apolipoprotein L 7e [Source:MGI Symbol;Acc:MGI:3704456]	+	mRNA	overlapping	0	-5.1405	-4.98593	-5.26059	-4.89205	0.578371	ENSMUST00000096358
Apol9a	15	77729121	77736381	+	NaN	Apol9a-201	apolipoprotein L 9a [Source:MGI Symbol;Acc:MGI:3606001]	+	mRNA	overlapping	0	-5.1405	3.58719	-5.26059	1.98104	2.03125	ENSMUST00000109775
Apol9b	15	77403789	77411080	-	NaN	Apol9b-201	apolipoprotein L 9b [Source:MGI Symbol;Acc:MGI:1919148]	-	mRNA	overlapping	0	-5.1405	2.05418	-5.26059	0.641977	-0.224489	ENSMUST00000081776
Apool	X	112311334	112372755	+	NaN	Apool-001	apolipoprotein O-like [Source:MGI Symbol;Acc:MGI:1915367]	+	mRNA	overlapping	0	4.1457	4.48212	4.24455	4.95507	4.93528	ENSMUST00000026599
Aqp3	4	41092722	41098183	-	NaN	Aqp3-001	aquaporin 3 [Source:MGI Symbol;Acc:MGI:1333777]	-	mRNA	overlapping	0	1.30913	2.55223	1.88327	5.44214	2.96571	ENSMUST00000055327
Arf5	6	28423560	28426602	+	NaN	Arf5-001	ADP-ribosylation factor 5 [Source:MGI Symbol;Acc:MGI:99434]	+	mRNA	overlapping	0	6.39698	6.81683	6.3674	6.89264	6.60921	ENSMUST00000020717
Arg1	10	24915208	24927470	-	NaN	Arg1-201	arginase, liver [Source:MGI Symbol;Acc:MGI:88070]	-	mRNA	overlapping	0	5.04815	8.79082	4.25823	8.24592	9.46931	ENSMUST00000020161
Arg2	12	79130777	79156301	+	NaN	Arg2-001	arginase type II [Source:MGI Symbol;Acc:MGI:1330806]	+	mRNA	overlapping	0	3.58136	4.04088	3.3182	2.47361	4.01845	ENSMUST00000021550
Arhgap28	17	67842713	68004120	-	NaN	Arhgap28-001	Rho GTPase activating protein 28 [Source:MGI Symbol;Acc:MGI:2147003]	-	mRNA	overlapping	0	1.47724	3.32708	1.63784	5.47184	4.59138	ENSMUST00000024840
Arhgap6	X	168795099	169304435	+	NaN	Arhgap6-001	Rho GTPase activating protein 6 [Source:MGI Symbol;Acc:MGI:1196332]	+	mRNA	overlapping	0	4.08561	4.73342	4.3869	5.99971	4.78008	ENSMUST00000033721
Arhgap8	15	84720052	84772207	+	NaN	Arhgap8-202	Rho GTPase activating protein 8 [Source:MGI Symbol;Acc:MGI:1920417]	+	mRNA	overlapping	0	-3.82753	0.567326	-3.44762	0.710012	1.47771	ENSMUST00000172307
Arhgef12	9	42963842	43105718	-	NaN	Arhgef12-202	Rho guanine nucleotide exchange factor (GEF) 12 [Source:MGI Symbol;Acc:MGI:1916882]	-	mRNA	overlapping	0	4.33087	5.03927	4.42248	5.22411	4.84244	ENSMUST00000165665
Arhgef5	6	43265644	43289320	+	NaN	Arhgef5-201	Rho guanine nucleotide exchange factor (GEF) 5 [Source:MGI Symbol;Acc:MGI:1858952]	+	mRNA	overlapping	0	-2.32753	-0.997719	-2.70491	-1.3626	1.50001	ENSMUST00000031750
Arid5a	1	36307733	36324029	+	NaN					Not found	0	3.79932	5.998	3.92912	6.12675	5.82561
Arid5b	10	68095593	68278726	-	NaN	Arid5b-201	AT rich interactive domain 5B (MRF1-like) [Source:MGI Symbol;Acc:MGI:2175912]	-	mRNA	overlapping	0	3.57731	4.45539	3.61243	4.07035	4.83702	ENSMUST00000020106
Arl4a	12	40005447	40038025	-	NaN					Not found	0	2.07936	3.20037	2.07139	4.27105	5.02156
Arl4c	1	88673125	88702221	-	NaN					Not found	0	6.05707	7.66978	6.28248	8.3261	8.41021
Arl5a	2	52397951	52424901	-	NaN	Arl5a-001	ADP-ribosylation factor-like 5A [Source:MGI Symbol;Acc:MGI:1922673]	-	mRNA	overlapping	0	7.21585	8.07144	7.28363	8.35253	7.03382	ENSMUST00000036541
Arl5c	11	97989578	97996181	-	NaN	Arl5c-001	ADP-ribosylation factor-like 5C [Source:MGI Symbol;Acc:MGI:3028577]	-	mRNA	overlapping	0	5.38504	6.08529	5.40627	6.97592	6.31854	ENSMUST00000042971
Armc8	9	99478391	99568899	-	NaN	Armc8-201	armadillo repeat containing 8 [Source:MGI Symbol;Acc:MGI:1921375]	-	mRNA	overlapping	0	5.36028	6.10903	5.37698	6.48	5.41355	ENSMUST00000035043
Armcx6	X	134748461	134751417	-	NaN					Not found	0	-3.69601	-0.637773	-3.10859	0.728275	0.895873
Arrdc4	7	68737045	68749241	-	NaN	Arrdc4-001	arrestin domain containing 4 [Source:MGI Symbol;Acc:MGI:1913662]	-	mRNA	overlapping	0	6.07559	6.26664	6.09678	6.6186	6.92379	ENSMUST00000048068
Art2b	7	101578860	101581161	-	NaN	Art2b-001	ADP-ribosyltransferase 2b [Source:MGI Symbol;Acc:MGI:107545]	-	mRNA	overlapping	0	-5.1405	-4.98593	-5.26059	-2.94756	1.64574	ENSMUST00000063920
Asah2	19	31984654	32061469	-	NaN	Asah2-201	N-acylsphingosine amidohydrolase 2 [Source:MGI Symbol;Acc:MGI:1859310]	-	mRNA	overlapping	0	2.5416	4.57283	2.40769	3.81229	3.07362	ENSMUST00000096119
Asap3	4	136206365	136245216	+	NaN	Asap3-001	ArfGAP with SH3 domain, ankyrin repeat and PH domain 3 [Source:MGI Symbol;Acc:MGI:2684986]	+	mRNA	overlapping	0	-4.19601	-0.480252	-3.44762	-3.24004	0.53464	ENSMUST00000047526
Asb11	X	164436994	164459170	+	NaN	Asb11-001	ankyrin repeat and SOCS box-containing 11 [Source:MGI Symbol;Acc:MGI:1916104]	+	mRNA	overlapping	0	0.790716	4.65986	0.682484	3.62628	3.90577	ENSMUST00000036858
Asb13	13	3634032	3651774	+	NaN	Asb13-001	ankyrin repeat and SOCS box-containing 13 [Source:MGI Symbol;Acc:MGI:2145525]	+	mRNA	overlapping	0	2.19446	4.69079	2.35521	4.20242	3.92942	ENSMUST00000042288
Ascc3	10	50592669	50851202	+	NaN	Ascc3-201	activating signal cointegrator 1 complex subunit 3 [Source:MGI Symbol;Acc:MGI:1925237]	+	mRNA	overlapping	0	5.872	7.1421	5.91415	6.9238	6.61997	ENSMUST00000035606
Atf3	1	191170296	191183340	-	NaN	Atf3-001	activating transcription factor 3 [Source:MGI Symbol;Acc:MGI:109384]	-	mRNA	overlapping	0	7.41387	9.31137	7.51742	9.71296	9.65184	ENSMUST00000027941
Atf7	15	102528636	102529025	-	NaN	Atf7-203	activating transcription factor 7 [Source:MGI Symbol;Acc:MGI:2443472]	-	mRNA	overlapping	0	1.23207	1.34484	1.17599	1.07849	1.15643	ENSMUST00000096143
Athl1	7	140941391	140947664	+	NaN					Not found	0	3.43137	4.16147	3.31742	3.68519	3.20945
Atp10a	7	58658202	58829426	+	NaN	Atp10a-201	ATPase, class V, type 10A [Source:MGI Symbol;Acc:MGI:1330809]	+	mRNA	overlapping	0	4.73764	5.39467	4.70682	4.98264	4.9431	ENSMUST00000168747
Atp13a4	16	29396038	29544864	-	NaN					Not found	0	-2.08482	1.01019	-1.77237	-0.455117	5.3931
Atp1b3	9	96332680	96364299	-	NaN	Atp1b3-201	ATPase, Na+/K+ transporting, beta 3 polypeptide [Source:MGI Symbol;Acc:MGI:107788]	-	mRNA	overlapping	0	7.38346	8.18355	7.29074	7.48982	7.89245	ENSMUST00000034983
Atp2b1	10	98915152	99026143	+	NaN	Atp2b1-201	ATPase, Ca++ transporting, plasma membrane 1 [Source:MGI Symbol;Acc:MGI:104653]	+	mRNA	overlapping	0	6.89222	7.51664	6.98484	7.59712	7.50353	ENSMUST00000020107
Atp6v0b	4	117884326	117887333	-	NaN					Not found	0	7.22561	7.51237	7.20837	7.03679	7.31301
Atp6v0d2	4	19876841	19922605	-	NaN	Atp6v0d2-001	ATPase, H+ transporting, lysosomal V0 subunit D2 [Source:MGI Symbol;Acc:MGI:1924415]	-	mRNA	overlapping	0	6.98147	8.50654	6.82628	8.17312	7.59789	ENSMUST00000029900
Atp6v1d	12	78842989	78861638	-	NaN	Atp6v1d-201	ATPase, H+ transporting, lysosomal V1 subunit D [Source:MGI Symbol;Acc:MGI:1921084]	-	mRNA	overlapping	0	6.09551	6.48643	6.1258	6.57425	7.29886	ENSMUST00000021536
Atp9a	2	168634438	168742409	-	NaN					Not found	0	-1.07205	0.929318	-0.00142705	0.213401	0.97666
Atxn7l1	12	33147693	33375659	+	NaN					Not found	0	5.64022	6.37508	5.68249	6.44097	6.5882
Auh	13	52835119	52929681	-	NaN					Not found	0	4.21408	4.4433	4.2164	5.16449	5.30998
Avl9	6	56714927	56761911	+	NaN	Avl9-001	AVL9 homolog (S. cerevisiase) [Source:MGI Symbol;Acc:MGI:1926187]	+	mRNA	overlapping	0	5.21414	5.96372	5.29793	6.30989	6.12942	ENSMUST00000031805
Azi2	9	118040499	118069794	+	NaN					Not found	0	5.50783	6.37779	5.45162	5.54805	6.07802
B230206H07Rik	7	141359141	141365110	-	NaN					Not found	0	-4.0645	-1.69123	-2.91243	-1.42537	-1.33384
B2m	2	122147686	122153083	+	NaN	B2m-001	beta-2 microglobulin [Source:MGI Symbol;Acc:MGI:88127]	+	mRNA	overlapping	0	9.9133	12.4601	9.92703	11.5292	12.0033	ENSMUST00000102476
B3galnt1	3	69574186	69598861	-	NaN	B3galnt1-201	UDP-GalNAc:betaGlcNAc beta 1,3-galactosaminyltransferase, polypeptide 1 [Source:MGI Symbol;Acc:MGI:1349405]	-	mRNA	overlapping	0	1.15102	1.51052	1.37042	2.17224	3.35368	ENSMUST00000061826
B3gnt2	11	22834747	22860961	-	NaN					Not found	0	6.18472	7.03559	6.20706	6.3428	7.10825
B3gnt3	8	71691719	71701800	-	NaN	B3gnt3-201	UDP-GlcNAc:betaGal beta-1,3-N-acetylglucosaminyltransferase 3 [Source:MGI Symbol;Acc:MGI:2152535]	-	mRNA	overlapping	0	2.31503	3.15474	2.2726	3.32568	3.01522	ENSMUST00000034260
B3gnt5	16	19760208	19772753	+	NaN					Not found	0	1.83692	2.42269	2.23027	2.59451	4.7773
B4galt5	2	167298444	167349183	-	NaN	B4galt5-001	UDP-Gal:betaGlcNAc beta 1,4-galactosyltransferase, polypeptide 5 [Source:MGI Symbol;Acc:MGI:1927169]	-	mRNA	overlapping	0	6.34627	7.58439	6.38563	7.63974	7.84113	ENSMUST00000109221
B9d1	11	61505144	61512931	+	NaN	B9d1-001	B9 protein domain 1 [Source:MGI Symbol;Acc:MGI:1351471]	+	mRNA	overlapping	0	-2.66657	-1.3745	-2.94762	-0.418116	-0.532825	ENSMUST00000102657
BC022687	12	112808975	112816245	+	NaN	BC022687-201	cDNA sequence BC022687 [Source:MGI Symbol;Acc:MGI:2443738]	+	mRNA	overlapping	0	0.176404	0.793582	0.541017	1.0515	1.45505	ENSMUST00000037014
BC033916	17	33905135	33906675	+	NaN	BC033916-001	cDNA sequence BC033916 [Source:MGI Symbol;Acc:MGI:3054967]	+	mRNA	overlapping	0	-0.999854	0.273228	-1.15514	0.598815	-0.626324	ENSMUST00000172817
BC049352	9	45182007	45250020	+	NaN					Not found	0	-5.1405	-4.33393	-5.26059	0.987619	-2.30029
BC051226	17	33908182	33909317	-	NaN					Not found	0	0.295009	3.34102	0.104546	3.42901	2.88935
BC147527	13	120308146	120308649	+	NaN	BC147527-201	cDNA sequence BC147527 [Source:MGI Symbol;Acc:MGI:4840510]	+	mRNA	overlapping	0	-1.63827	2.46451	-1.58639	1.30831	1.4225	ENSMUST00000081558
Bad	19	6941861	6951898	+	NaN	Bad-001	BCL2-associated agonist of cell death [Source:MGI Symbol;Acc:MGI:1096330]	+	mRNA	overlapping	0	4.29241	4.45539	4.14458	4.73563	4.15643	ENSMUST00000025910
Basp1	15	25363285	25413764	-	NaN	Basp1-201	brain abundant, membrane attached signal protein 1 [Source:MGI Symbol;Acc:MGI:1917600]	-	mRNA	overlapping	0	7.22958	7.81841	7.39543	8.96976	9.01999	ENSMUST00000058845
Batf2	19	6140983	6172476	+	NaN					Not found	0	1.11942	5.0283	1.86414	5.27117	5.81362
Batf3	1	191098414	191108943	+	NaN	Batf3-201	basic leucine zipper transcription factor, ATF-like 3 [Source:MGI Symbol;Acc:MGI:1925491]	+	mRNA	overlapping	0	5.02828	6.00248	4.86333	6.88355	5.9772	ENSMUST00000027943
Bbc3	7	16309616	16318205	+	NaN	Bbc3-001	BCL2 binding component 3 [Source:MGI Symbol;Acc:MGI:2181667]	+	mRNA	overlapping	0	3.542	3.70687	3.46771	4.45843	4.11734	ENSMUST00000002152
Bbx	16	50191844	50432390	-	NaN	Bbx-001	bobby sox homolog (Drosophila) [Source:MGI Symbol;Acc:MGI:1917758]	-	mRNA	overlapping	0	4.17409	5.31767	4.20342	5.85101	6.32796	ENSMUST00000138166
Bcam	7	19756131	19771016	-	NaN					Not found	0	0.916591	1.4504	0.626743	0.282153	0.458638
Bcar1	8	111710485	111743849	-	NaN	Bcar1-201	breast cancer anti-estrogen resistance 1 [Source:MGI Symbol;Acc:MGI:108091]	-	mRNA	overlapping	0	-4.0645	-2.38049	-4.10859	-3.44756	0.166157	ENSMUST00000166232
Bcat1	6	144993835	145076184	-	NaN					Not found	0	0.467577	2.33474	0.550967	4.79518	4.92392
Bcl2a1b	9	89199209	89207827	+	NaN	Bcl2a1b-001	B cell leukemia/lymphoma 2 related protein A1b [Source:MGI Symbol;Acc:MGI:1278326]	+	mRNA	overlapping	0	7.01063	7.30502	7.05653	7.94578	7.78262	ENSMUST00000068569
Bcl2l11	2	128126038	128162547	+	NaN					Not found	0	5.16647	6.05928	4.98869	5.08304	6.02864
Bcl9	3	97203662	97228846	-	NaN					Not found	0	2.81885	4.42442	3.09945	4.07282	5.15207
Bco2	9	50533087	50555181	-	NaN	Bco2-001	beta-carotene oxygenase 2 [Source:MGI Symbol;Acc:MGI:2177469]	-	mRNA	overlapping	0	-2.4663	-0.408057	-1.2017	-1.1754	-1.0078	ENSMUST00000119103
Bmp2	2	133552159	133562885	+	NaN	Bmp2-001	bone morphogenetic protein 2 [Source:MGI Symbol;Acc:MGI:88177]	+	mRNA	overlapping	0	-3.69601	-2.04145	-3.10859	0.106699	0.0698344	ENSMUST00000028836
Bmp7	2	172868012	172940321	-	NaN	Bmp7-001	bone morphogenetic protein 7 [Source:MGI Symbol;Acc:MGI:103302]	-	mRNA	overlapping	0	-5.1405	-3.33393	-4.68459	-0.701637	1.26902	ENSMUST00000009143
Bmp8b	4	123105165	123132099	+	NaN					Not found	0	-5.0645	1.47869	-5.26059	2.96316	-4.606
Bpifc	10	85959340	86011895	-	NaN	Bpifc-001	BPI fold containing family C [Source:MGI Symbol;Acc:MGI:3026884]	-	mRNA	overlapping	0	-2.16657	-1.58801	-2.21791	-1.74004	-0.0558182	ENSMUST00000061699
Bri3	5	144244437	144446757	+	NaN					Not found	0	4.9831	5.89204	4.89085	5.47795	5.66983
Bst2	8	71534264	71537437	-	NaN	Bst2-201	bone marrow stromal cell antigen 2 [Source:MGI Symbol;Acc:MGI:1916800]	-	mRNA	overlapping	0	5.20614	9.67567	5.2215	8.94132	8.6271	ENSMUST00000051672
Btbd11	10	85386814	85660292	+	NaN	Btbd11-001	BTB (POZ) domain containing 11 [Source:MGI Symbol;Acc:MGI:1921257]	+	mRNA	overlapping	0	0.580642	2.17142	0.499483	4.72896	4.01742	ENSMUST00000105307
Btbd16	7	130774069	130825897	+	NaN	Btbd16-201	BTB (POZ) domain containing 16 [Source:MGI Symbol;Acc:MGI:3045247]	+	mRNA	overlapping	0	-1.08482	-0.552811	-1.1344	-0.425366	-0.776104	ENSMUST00000048453
Btbd3	2	138256565	138589292	+	NaN					Not found	0	0.964012	1.74978	1.35029	3.50588	1.19302
Btla	16	45224315	45252895	+	NaN					Not found	0	1.84672	3.36268	2.67419	3.25	4.23794
Btrc	19	45363734	45533341	+	NaN	Btrc-201	beta-transducin repeat containing protein [Source:MGI Symbol;Acc:MGI:1338871]	+	mRNA	overlapping	0	3.16747	3.64982	3.42434	4.33909	4.11255	ENSMUST00000065601
C030046E11Rik	19	29522282	29606829	+	NaN	C030046E11Rik-001	RIKEN cDNA C030046E11 gene [Source:MGI Symbol;Acc:MGI:1924893]	+	mRNA	overlapping	0	6.29092	7.74359	6.2664	7.20046	7.34939	ENSMUST00000043610
C130026I21Rik	1	84992690	85270566	-	NaN					Not found	0	1.44418	3.79704	1.52143	3.41463	4.15475
C1qtnf6	15	78523346	78529625	-	NaN	C1qtnf6-001	C1q and tumor necrosis factor related protein 6 [Source:MGI Symbol;Acc:MGI:1919959]	-	mRNA	overlapping	0	1.79233	2.29443	2.11831	4.15004	5.1547	ENSMUST00000023075
C2	17	34856412	34859310	-	NaN	C2-011	complement component 2 (within H-2S) [Source:MGI Symbol;Acc:MGI:88226]	-	mRNA	overlapping	0	5.10752	7.86074	5.19459	5.33943	7.02384	ENSMUST00000176332
C2	17	34862604	34898265	-	NaN					Not found	0	-1.92385	0.870764	-2.23114	0.364682	-0.415592
C3ar1	6	122847138	122856161	-	NaN	C3ar1-001	complement component 3a receptor 1 [Source:MGI Symbol;Acc:MGI:1097680]	-	mRNA	overlapping	0	5.16352	8.08273	5.12689	5.94939	5.76793	ENSMUST00000042081
Cables1	18	11839220	11945627	+	NaN					Not found	0	1.74225	2.41387	1.49948	0.228275	2.75395
Cacna1b	2	24603887	24763152	-	NaN	Cacna1b-001	calcium channel, voltage-dependent, N type, alpha 1B subunit [Source:MGI Symbol;Acc:MGI:88296]	-	mRNA	overlapping	0	1.5108	1.73392	1.44101	1.87662	3.22227	ENSMUST00000070864
Cacna1d	14	30039949	30491156	-	NaN	Cacna1d-202	calcium channel, voltage-dependent, L type, alpha 1D subunit [Source:MGI Symbol;Acc:MGI:88293]	-	mRNA	overlapping	0	2.39947	3.30896	2.89852	3.86821	3.79107	ENSMUST00000112250
Cacnb2	2	14604306	14987908	+	NaN	Cacnb2-004	calcium channel, voltage-dependent, beta 2 subunit [Source:MGI Symbol;Acc:MGI:894644]	+	mRNA	overlapping	0	0.81794	1.74821	0.660993	2.83217	0.870852	ENSMUST00000114723
Cacnb3	15	98632220	98644530	+	NaN	Cacnb3-202	calcium channel, voltage-dependent, beta 3 subunit [Source:MGI Symbol;Acc:MGI:103307]	+	mRNA	overlapping	0	6.90188	7.71268	7.17848	9.09446	8.91534	ENSMUST00000109150
Cacnb4	2	52428320	52676831	-	NaN					Not found	0	-1.53505	3.07851	-0.528651	4.31606	2.63867
Cadm4	7	24482023	24504539	+	NaN	Cadm4-001	cell adhesion molecule 4 [Source:MGI Symbol;Acc:MGI:2449088]	+	mRNA	overlapping	0	-1.90353	-1.67297	-1.94762	-0.955117	-1.08259	ENSMUST00000068023
Cadps2	6	23262773	23839421	-	NaN	Cadps2-201	Ca2+-dependent activator protein for secretion 2 [Source:MGI Symbol;Acc:MGI:2443963]	-	mRNA	overlapping	0	-3.98849	0.231997	-3.81611	-1.04389	-3.03	ENSMUST00000163871
Calb2	8	110142539	110168206	-	NaN	Calb2-201	calbindin 2 [Source:MGI Symbol;Acc:MGI:101914]	-	mRNA	overlapping	0	-5.1405	-4.98593	-5.26059	-1.57012	-3.44504	ENSMUST00000003754
Calca	7	114631480	114636357	-	NaN	Calca-201	calcitonin/calcitonin-related polypeptide, alpha [Source:MGI Symbol;Acc:MGI:2151253]	-	mRNA	overlapping	0	-5.1405	-4.98593	-5.26059	-3.81605	-0.639322	ENSMUST00000032906
Camk2n1	4	138454314	138460123	+	NaN	Camk2n1-001	calcium/calmodulin-dependent protein kinase II inhibitor 1 [Source:MGI Symbol;Acc:MGI:1913509]	+	mRNA	overlapping	0	-2.16657	-1.13777	-3.10859	1.52929	2.11205	ENSMUST00000050918
Capn10	1	92934376	92947941	+	NaN	Capn10-001	calpain 10 [Source:MGI Symbol;Acc:MGI:1344392]	+	mRNA	overlapping	0	3.05692	3.62118	3.15092	4.53352	4.38105	ENSMUST00000027488
Capn11	17	45630204	45659325	-	NaN	Capn11-001	calpain 11 [Source:MGI Symbol;Acc:MGI:1352490]	-	mRNA	overlapping	0	-5.1405	-4.90993	-5.26059	-4.24004	-4.68201	ENSMUST00000120717
Capn2	1	182467256	182517495	-	NaN	Capn2-201	calpain 2 [Source:MGI Symbol;Acc:MGI:88264]	-	mRNA	overlapping	0	6.88136	7.3197	6.79578	7.4915	7.14672	ENSMUST00000068505
Capn5	7	98121559	98178274	-	NaN	Capn5-001	calpain 5 [Source:MGI Symbol;Acc:MGI:1100859]	-	mRNA	overlapping	0	2.55225	3.38516	1.97778	2.34726	3.95	ENSMUST00000040971
Capsl	15	9436028	9466035	+	NaN	Capsl-201	calcyphosine-like [Source:MGI Symbol;Acc:MGI:1922818]	+	mRNA	overlapping	0	-2.58482	-0.00126394	-2.52362	2.90843	0.549934	ENSMUST00000042360
Car13	3	14641727	14663002	+	NaN	Car13-001	carbonic anhydrase 13 [Source:MGI Symbol;Acc:MGI:1931322]	+	mRNA	overlapping	0	3.8401	7.06267	3.92007	6.99275	6.24675	ENSMUST00000029071
Car2	3	14886426	14900769	+	NaN	Car2-201	carbonic anhydrase 2 [Source:MGI Symbol;Acc:MGI:88269]	+	mRNA	overlapping	0	5.76844	8.25548	6.16375	7.45078	8.38576	ENSMUST00000029078
Card6	15	5095981	5108539	-	NaN	Card6-001	caspase recruitment domain family, member 6 [Source:MGI Symbol;Acc:MGI:3032959]	-	mRNA	overlapping	0	2.19186	2.64919	2.34034	2.43432	3.71044	ENSMUST00000118365
Carhsp1	16	8658587	8672153	-	NaN	Carhsp1-201	calcium regulated heat stable protein 1 [Source:MGI Symbol;Acc:MGI:1196368]	-	mRNA	overlapping	0	5.76697	6.90226	5.59997	7.7315	7.01798	ENSMUST00000008537
Casp1	9	5298517	5307265	+	NaN	Casp1-201	caspase 1 [Source:MGI Symbol;Acc:MGI:96544]	+	mRNA	overlapping	0	5.34388	7.47728	5.42242	6.29714	6.86314	ENSMUST00000027015
Casp12	9	5345430	5373032	+	NaN	Casp12-001	caspase 12 [Source:MGI Symbol;Acc:MGI:1312922]	+	mRNA	overlapping	0	-3.98849	0.575359	-2.60859	-4.89205	0.0844074	ENSMUST00000027009
Casp3	8	46617449	46638706	+	NaN	Casp3-201	caspase 3 [Source:MGI Symbol;Acc:MGI:107739]	+	mRNA	overlapping	0	5.54781	6.89873	5.51633	7.06605	6.50402	ENSMUST00000093517
Casp4	9	5308828	5336783	+	NaN					Not found	0	3.58782	6.77876	3.5422	6.55102	6.85908
Casp6	3	129901425	129914103	+	NaN	Casp6-001	caspase 6 [Source:MGI Symbol;Acc:MGI:1312921]	+	mRNA	overlapping	0	4.4402	4.98647	4.43852	5.02949	4.6036	ENSMUST00000029626
Casp7	19	56397129	56442344	+	NaN	Casp7-201	caspase 7 [Source:MGI Symbol;Acc:MGI:109383]	+	mRNA	overlapping	0	6.18057	7.16997	6.2775	5.68193	6.16763	ENSMUST00000026062
Cav1	6	17306335	17341452	+	NaN					Not found	0	5.80508	8.27208	5.44859	7.91871	4.5736
Ccbe1	18	66045302	66302739	-	NaN					Not found	0	-0.316346	3.08187	-0.293908	1.07849	-0.256555
Ccdc11	18	74283090	74359986	+	NaN	Ccdc11-001	coiled-coil domain containing 11 [Source:MGI Symbol;Acc:MGI:1921703]	+	mRNA	overlapping	0	-3.69601	-1.82275	-3.31611	-0.286599	-3.53	ENSMUST00000114895
Ccdc157	11	4141123	4160293	-	NaN	Ccdc157-201	coiled-coil domain containing 157 [Source:MGI Symbol;Acc:MGI:3041210]	-	mRNA	overlapping	0	0.890826	1.3259	0.657348	2.03917	2.51753	ENSMUST00000101626
Ccdc23	4	119195306	119201298	+	NaN	Ccdc23-001	coiled-coil domain containing 23 [Source:MGI Symbol;Acc:MGI:1916466]	+	mRNA	overlapping	0	3.28498	4.61624	3.34774	4.58195	4.20585	ENSMUST00000030395
Ccdc6	10	70097121	70193200	+	NaN	Ccdc6-001	coiled-coil domain containing 6 [Source:MGI Symbol;Acc:MGI:1923801]	+	mRNA	overlapping	0	5.75173	5.94179	5.81416	6.52106	6.94334	ENSMUST00000147545
Ccl11	11	82057823	82062955	+	NaN	Ccl11-001	chemokine (C-C motif) ligand 11 [Source:MGI Symbol;Acc:MGI:103576]	+	mRNA	overlapping	0	-5.1405	-2.83393	-5.18459	0.0058821	-4.606	ENSMUST00000000342
Ccl12	11	82101845	82103400	+	NaN	Ccl12-001	chemokine (C-C motif) ligand 12 [Source:MGI Symbol;Acc:MGI:108224]	+	mRNA	overlapping	0	-1.67382	3.48113	-1.34681	3.1911	2.1509	ENSMUST00000000194
Ccl2	11	82035571	82037453	+	NaN	Ccl2-001	chemokine (C-C motif) ligand 2 [Source:MGI Symbol;Acc:MGI:98259]	+	mRNA	overlapping	0	7.48721	10.19	7.75319	9.28408	7.98926	ENSMUST00000000193
Ccl22	8	94745590	94751699	+	NaN	Ccl22-001	chemokine (C-C motif) ligand 22 [Source:MGI Symbol;Acc:MGI:1306779]	+	mRNA	overlapping	0	11.2143	13.0276	11.5334	14.9238	14.6611	ENSMUST00000034231
Ccl24	5	135569937	135573043	-	NaN	Ccl24-201	chemokine (C-C motif) ligand 24 [Source:MGI Symbol;Acc:MGI:1928953]	-	mRNA	overlapping	0	0.977244	6.49627	0.64009	8.01361	8.54786	ENSMUST00000004936
Ccl3	11	83647844	83649355	-	NaN	Ccl3-001	chemokine (C-C motif) ligand 3 [Source:MGI Symbol;Acc:MGI:98260]	-	mRNA	overlapping	0	8.25276	8.72481	8.35779	8.6603	9.62142	ENSMUST00000001008
Ccl4	11	83662584	83664683	+	NaN	Ccl4-001	chemokine (C-C motif) ligand 4 [Source:MGI Symbol;Acc:MGI:98261]	+	mRNA	overlapping	0	7.63336	8.69311	7.66784	8.54079	9.26615	ENSMUST00000019074
Ccl5	11	83525778	83530518	-	NaN	Ccl5-001	chemokine (C-C motif) ligand 5 [Source:MGI Symbol;Acc:MGI:98262]	-	mRNA	overlapping	0	6.32854	12.3351	6.34675	13.2039	11.5134	ENSMUST00000035938
Ccl7	11	82045712	82047525	+	NaN	Ccl7-001	chemokine (C-C motif) ligand 7 [Source:MGI Symbol;Acc:MGI:99512]	+	mRNA	overlapping	0	2.25035	8.16118	2.4191	7.5673	6.4064	ENSMUST00000021011
Ccl8	11	82115185	82116799	+	NaN	Ccl8-001	chemokine (C-C motif) ligand 8 [Source:MGI Symbol;Acc:MGI:101878]	+	mRNA	overlapping	0	-5.1405	2.35359	-5.26059	2.74341	-0.00780481	ENSMUST00000009329
Ccl9	11	83572919	83578636	-	NaN	Ccl9-001	chemokine (C-C motif) ligand 9 [Source:MGI Symbol;Acc:MGI:104533]	-	mRNA	overlapping	0	10.7567	12.1117	10.7108	11.3954	10.3077	ENSMUST00000019266
Ccnd1	7	144929931	144939869	-	NaN	Ccnd1-001	cyclin D1 [Source:MGI Symbol;Acc:MGI:88313]	-	mRNA	overlapping	0	5.39404	7.48594	5.43538	6.42544	3.38446	ENSMUST00000093962
Ccnd2	6	127125779	127151048	-	NaN	Ccnd2-201	cyclin D2 [Source:MGI Symbol;Acc:MGI:88314]	-	mRNA	overlapping	0	8.05564	9.60081	8.33384	10.9712	9.57197	ENSMUST00000000188
Ccng2	5	93267257	93276231	+	NaN	Ccng2-001	cyclin G2 [Source:MGI Symbol;Acc:MGI:1095734]	+	mRNA	overlapping	0	5.13363	5.38736	5.13943	5.96853	5.82134	ENSMUST00000031331
Ccr4	9	114490316	114496544	-	NaN	Ccr4-201	chemokine (C-C motif) receptor 4 [Source:MGI Symbol;Acc:MGI:107824]	-	mRNA	overlapping	0	-2.19601	0.993386	-1.05432	0.293673	1.09515	ENSMUST00000054414
Ccr7	11	99144196	99155077	-	NaN	Ccr7-001	chemokine (C-C motif) receptor 7 [Source:MGI Symbol;Acc:MGI:103011]	-	mRNA	overlapping	0	7.32269	8.73928	7.43512	10.5137	10.7633	ENSMUST00000103134
Ccr8	9	120092133	120094906	+	NaN	Ccr8-201	chemokine (C-C motif) receptor 8 [Source:MGI Symbol;Acc:MGI:1201402]	+	mRNA	overlapping	0	-5.1405	-4.98593	-5.26059	-4.81605	-0.360077	ENSMUST00000048777
Ccrl2	9	111054835	111057270	-	NaN	Ccrl2-201	chemokine (C-C motif) receptor-like 2 [Source:MGI Symbol;Acc:MGI:1920904]	-	mRNA	overlapping	0	3.54673	6.04801	3.50883	4.75174	7.32068	ENSMUST00000111888
Cd160	3	96798763	96829351	-	NaN	Cd160-002	CD160 antigen [Source:MGI Symbol;Acc:MGI:1860383]	-	mRNA	overlapping	0	-5.1405	-4.98593	-5.26059	-2.41812	1.88783	ENSMUST00000107074
Cd180	13	102693558	102739629	+	NaN					Not found	0	6.44166	8.16395	6.46082	5.6613	5.95226
Cd1d1	3	86995834	86999441	-	NaN	Cd1d1-001	CD1d1 antigen [Source:MGI Symbol;Acc:MGI:107674]	-	mRNA	overlapping	0	4.60207	4.80665	4.63056	4.86247	5.06323	ENSMUST00000029717
Cd200	16	45382135	45409053	-	NaN	Cd200-001	CD200 antigen [Source:MGI Symbol;Acc:MGI:1196990]	-	mRNA	overlapping	0	2.90587	7.00627	3.05718	7.74915	7.91424	ENSMUST00000163230
Cd200r3	16	44943678	44981380	+	NaN					Not found	0	4.36792	4.95654	4.19821	5.43732	3.65589
Cd226	18	89197431	89270201	+	NaN	Cd226-001	CD226 antigen [Source:MGI Symbol;Acc:MGI:3039602]	+	mRNA	overlapping	0	2.95022	3.40208	2.60873	5.30107	4.07495	ENSMUST00000037142
Cd274	19	29367455	29388095	+	NaN	Cd274-001	CD274 antigen [Source:MGI Symbol;Acc:MGI:1926446]	+	mRNA	overlapping	0	7.62319	10.5014	7.78409	9.66601	10.5794	ENSMUST00000016640
Cd28	1	60716800	60773359	+	NaN					Not found	0	-1.40856	0.0384851	-1.46589	-0.846093	5.14067
Cd300lf	11	115116214	115133992	-	NaN	Cd300lf-001	CD300 antigen like family member F [Source:MGI Symbol;Acc:MGI:2442359]	-	mRNA	overlapping	0	6.96386	8.28246	6.81591	6.48486	6.77376	ENSMUST00000106561
Cd3e	9	44998743	45009590	-	NaN	Cd3e-001	CD3 antigen, epsilon polypeptide [Source:MGI Symbol;Acc:MGI:88332]	-	mRNA	overlapping	0	-5.1405	-4.40993	-5.26059	-1.12563	4.47259	ENSMUST00000102832
Cd40	2	165055627	165072948	+	NaN	Cd40-001	CD40 antigen [Source:MGI Symbol;Acc:MGI:88336]	+	mRNA	overlapping	0	3.11935	8.95432	3.81922	9.15434	8.59952	ENSMUST00000017799
Cd47	16	49855618	49915010	+	NaN	Cd47-001	CD47 antigen (Rh-related antigen, integrin-associated signal transducer) [Source:MGI Symbol;Acc:MGI:96617]	+	mRNA	overlapping	0	7.51001	8.56945	7.4282	7.99254	7.98445	ENSMUST00000084838
Cd55	1	130439027	130462744	-	NaN	Cd55-001	CD55 antigen [Source:MGI Symbol;Acc:MGI:104850]	-	mRNA	overlapping	0	2.00709	2.2136	1.91079	1.79878	3.1713	ENSMUST00000027650
Cd5l	3	87357881	87371074	+	NaN	Cd5l-201	CD5 antigen-like [Source:MGI Symbol;Acc:MGI:1334419]	+	mRNA	overlapping	0	-2.82753	-0.0490041	-1.85469	0.361017	1.44728	ENSMUST00000015998
Cd69	6	129267324	129275369	-	NaN	Cd69-201	CD69 antigen [Source:MGI Symbol;Acc:MGI:88343]	-	mRNA	overlapping	0	3.26916	6.85982	3.43497	7.04554	6.78843	ENSMUST00000032259
Cd70	17	57145997	57149777	-	NaN	Cd70-201	CD70 antigen [Source:MGI Symbol;Acc:MGI:1195273]	-	mRNA	overlapping	0	-2.16657	-0.705238	-1.85469	2.51131	3.76232	ENSMUST00000019633
Cd80	16	38458933	38486933	+	NaN	Cd80-201	CD80 antigen [Source:MGI Symbol;Acc:MGI:101775]	+	mRNA	overlapping	0	5.44724	6.36871	5.78218	7.89264	7.21292	ENSMUST00000099816
Cd83	13	43785107	43803130	+	NaN	Cd83-201	CD83 antigen [Source:MGI Symbol;Acc:MGI:1328316]	+	mRNA	overlapping	0	6.48636	7.50434	6.79322	8.96011	9.09273	ENSMUST00000015540
Cd86	16	36603869	36666081	-	NaN					Not found	0	6.11275	8.52307	6.37462	8.97752	8.75212
Cd96	16	46035657	46120251	-	NaN	Cd96-001	CD96 antigen [Source:MGI Symbol;Acc:MGI:1934368]	-	mRNA	overlapping	0	-4.98849	-1.93025	-3.94762	0.606699	5.68387	ENSMUST00000023336
Cdc42ep2	19	5917556	5924816	-	NaN	Cdc42ep2-201	CDC42 effector protein (Rho GTPase binding) 2 [Source:MGI Symbol;Acc:MGI:1929744]	-	mRNA	overlapping	0	5.16619	5.29267	4.98362	5.75471	5.44584	ENSMUST00000055458
Cdc42ep4	11	113726850	113751881	-	NaN					Not found	0	4.1234	4.30542	3.95359	4.67343	5.2829
Cdcp1	9	123170824	123216038	-	NaN	Cdcp1-001	CUB domain containing protein 1 [Source:MGI Symbol;Acc:MGI:2442010]	-	mRNA	overlapping	0	-1.55331	1.451	-0.673404	5.81644	2.93097	ENSMUST00000039229
Cdh15	8	122848374	122867397	+	NaN	Cdh15-201	cadherin 15 [Source:MGI Symbol;Acc:MGI:106672]	+	mRNA	overlapping	0	-4.0645	-1.049	-4.60859	-0.114895	-0.0558182	ENSMUST00000034443
Cdk5r1	11	80477046	80481179	+	NaN	Cdk5r1-001	cyclin-dependent kinase 5, regulatory subunit 1 (p35) [Source:MGI Symbol;Acc:MGI:101764]	+	mRNA	overlapping	0	0.866048	1.27079	0.941252	3.72669	3.67374	ENSMUST00000053413
Cdkl5	X	160784308	160994702	-	NaN	Cdkl5-001	cyclin-dependent kinase-like 5 [Source:MGI Symbol;Acc:MGI:1278336]	-	mRNA	overlapping	0	2.37738	2.44987	2.2805	2.59501	2.09114	ENSMUST00000087104
Cdkn1a	17	29090979	29100722	+	NaN					Not found	0	8.10064	9.41115	8.27628	10.3809	10.2276
Cdkn1c	7	143458350	143461050	-	NaN	Cdkn1c-202	cyclin-dependent kinase inhibitor 1C (P57) [Source:MGI Symbol;Acc:MGI:104564]	-	mRNA	overlapping	0	-1.21505	-0.226772	-1.94762	-0.494118	-0.594819	ENSMUST00000167912
Cdkn2a	4	89274473	89294653	-	NaN					Not found	0	-0.944763	0.143166	-0.327465	6.42203	5.76806
Cdkn2b	4	89306289	89311032	-	NaN	Cdkn2b-201	cyclin-dependent kinase inhibitor 2B (p15, inhibits CDK4) [Source:MGI Symbol;Acc:MGI:104737]	-	mRNA	overlapping	0	2.15986	3.77282	2.36253	6.38627	5.61201	ENSMUST00000097981
Cdo1	18	46713205	46728342	-	NaN	Cdo1-201	cysteine dioxygenase 1, cytosolic [Source:MGI Symbol;Acc:MGI:105925]	-	mRNA	overlapping	0	-1.82753	-0.939981	-2.10859	-0.792636	-0.46536	ENSMUST00000035804
Cebpb	2	167688915	167690418	+	NaN	Cebpb-001	CCAAT/enhancer binding protein (C/EBP), beta [Source:MGI Symbol;Acc:MGI:88373]	+	mRNA	overlapping	0	6.39938	6.74522	6.02337	5.73395	7.24306	ENSMUST00000070642
Celf6	9	59577917	59607292	+	NaN	Celf6-004	CUGBP, Elav-like family member 6 [Source:MGI Symbol;Acc:MGI:1923433]	+	mRNA	overlapping	0	-4.27201	-2.63777	-3.81611	-0.403832	0.808858	ENSMUST00000143916
Cfb	17	34856374	34862518	-	NaN	Cfb-001	complement factor B [Source:MGI Symbol;Acc:MGI:105975]	-	mRNA	overlapping	0	6.49031	9.24809	6.53258	6.78984	8.39638	ENSMUST00000128767
Cflar	1	58711508	58758884	+	NaN					Not found	0	6.74341	8.91655	6.87725	9.3432	9.3955
Ch25h	19	34473786	34475135	-	NaN	Ch25h-201	cholesterol 25-hydroxylase [Source:MGI Symbol;Acc:MGI:1333869]	-	mRNA	overlapping	0	0.952445	5.56432	1.09105	4.20932	3.1127	ENSMUST00000050562
Chac1	2	119351229	119354381	+	NaN	Chac1-001	ChaC, cation transport regulator-like 1 (E. coli) [Source:MGI Symbol;Acc:MGI:1916315]	+	mRNA	overlapping	0	0.48569	1.94258	0.716266	0.679951	1.99967	ENSMUST00000028780
Chchd7	4	3938888	3951046	+	NaN					Not found	0	3.05465	3.36567	3.08794	5.28832	4.74417
Chd7	4	8690406	8867659	+	NaN					Not found	0	5.75284	6.31136	5.78648	6.84233	6.83621
Chi3l3	3	106147554	106167564	-	NaN	Chi3l3-001	chitinase 3-like 3 [Source:MGI Symbol;Acc:MGI:1330860]	-	mRNA	overlapping	0	10.7224	12.5646	10.4685	13.181	13.3743	ENSMUST00000063062
Chi3l4	3	106201490	106219507	-	NaN	Chi3l4-001	chitinase 3-like 4 [Source:MGI Symbol;Acc:MGI:1341098]	-	mRNA	overlapping	0	-0.682982	1.67395	-1.08095	2.77127	2.8448	ENSMUST00000082219
Chmp4b	2	154651705	154694785	+	NaN					Not found	0	7.48013	8.82737	7.5129	8.83798	8.64949
Chmp5	4	40948407	40965303	+	NaN	Chmp5-001	charged multivesicular body protein 5 [Source:MGI Symbol;Acc:MGI:1924209]	+	mRNA	overlapping	0	6.00674	6.56903	6.06367	6.90446	6.64117	ENSMUST00000030128
Chpt1	10	88452745	88504073	-	NaN					Not found	0	3.47015	5.35589	3.53876	4.3754	4.7108
Chrna5	9	54980880	55007779	+	NaN	Chrna5-201	cholinergic receptor, nicotinic, alpha polypeptide 5 [Source:MGI Symbol;Acc:MGI:87889]	+	mRNA	overlapping	0	-2.03505	1.35603	-1.86266	1.62625	0.879289	ENSMUST00000093844
Chst15	7	132235780	132317228	-	NaN	Chst15-001	carbohydrate (N-acetylgalactosamine 4-sulfate 6-O) sulfotransferase 15 [Source:MGI Symbol;Acc:MGI:1924840]	-	mRNA	overlapping	0	4.17506	4.27893	4.10748	3.89992	4.55383	ENSMUST00000080215
Chst2	9	95400929	95407270	-	NaN	Chst2-201	carbohydrate sulfotransferase 2 [Source:MGI Symbol;Acc:MGI:1891160]	-	mRNA	overlapping	0	-5.0645	-4.33393	-4.68459	-4.24004	0.660229	ENSMUST00000036267
Cish	9	107296026	107302784	+	NaN					Not found	0	7.80235	8.58467	7.84014	8.89579	8.6517
Cited4	4	120666563	120667820	+	NaN	Cited4-001	Cbp/p300-interacting transactivator, with Glu/Asp-rich carboxy-terminal domain, 4 [Source:MGI Symbol;Acc:MGI:1861694]	+	mRNA	overlapping	0	-1.09454	2.57581	-1.02362	5.10998	3.26669	ENSMUST00000094814
Ckmt1	2	121357714	121363737	+	NaN					Not found	0	-5.1405	-4.98593	-5.26059	-2.3626	-0.784075
Clcn7	17	25133391	25162104	+	NaN	Clcn7-001	chloride channel 7 [Source:MGI Symbol;Acc:MGI:1347048]	+	mRNA	overlapping	0	7.06984	8.34016	7.02446	7.32011	7.49845	ENSMUST00000040729
Cldn11	3	31149946	31164324	+	NaN	Cldn11-001	claudin 11 [Source:MGI Symbol;Acc:MGI:106925]	+	mRNA	overlapping	0	-5.1405	-4.98593	-5.26059	-0.543886	0.0771577	ENSMUST00000046174
Cldn23	8	35824709	35826559	-	NaN	Cldn23-201	claudin 23 [Source:MGI Symbol;Acc:MGI:1919158]	-	mRNA	overlapping	0	-5.1405	-0.541451	-5.26059	0.0138529	-2.07656	ENSMUST00000060128
Cldn25	16	58727910	58734251	+	NaN	Cldn25-001	claudin 25 [Source:MGI Symbol;Acc:MGI:2447860]	+	mRNA	overlapping	0	6.06828	7.16862	6.67214	7.95275	7.34668	ENSMUST00000023426
Clec1b	6	129397297	129409335	+	NaN					Not found	0	1.27817	2.44054	1.52099	0.516819	2.24753
Clec2d	6	129180615	129186534	+	NaN	Clec2d-001	C-type lectin domain family 2, member d [Source:MGI Symbol;Acc:MGI:2135589]	+	mRNA	overlapping	0	5.25884	6.46255	5.35759	6.15489	6.3851	ENSMUST00000032260
Clec4b2	6	123172893	123204671	+	NaN	Clec4b2-001	C-type lectin domain family 4, member b2 [Source:MGI Symbol;Acc:MGI:3588267]	+	mRNA	overlapping	0	0.296434	2.68175	0.235539	0.843665	2.11212	ENSMUST00000088455
Clec4e	6	123281789	123289870	-	NaN	Clec4e-001	C-type lectin domain family 4, member e [Source:MGI Symbol;Acc:MGI:1861232]	-	mRNA	overlapping	0	7.07724	8.14059	6.95592	6.26118	8.16779	ENSMUST00000032239
Clec7a	6	129461591	129472777	-	NaN	Clec7a-201	C-type lectin domain family 7, member a [Source:MGI Symbol;Acc:MGI:1861431]	-	mRNA	overlapping	0	9.65366	11.4291	9.805	9.33667	10.7199	ENSMUST00000112076
Clic4	4	135213969	135272814	-	NaN	Clic4-001	chloride intracellular channel 4 (mitochondrial) [Source:MGI Symbol;Acc:MGI:1352754]	-	mRNA	overlapping	0	8.65391	10.8157	8.84306	10.9261	10.7265	ENSMUST00000037099
Clic5	17	44188572	44280168	+	NaN	Clic5-201	chloride intracellular channel 5 [Source:MGI Symbol;Acc:MGI:1917912]	+	mRNA	overlapping	0	-5.1405	5.4482	-4.31611	-2.83637	5.20179	ENSMUST00000024755
Clip2	5	134489386	134552434	-	NaN	Clip2-202	CAP-GLY domain containing linker protein 2 [Source:MGI Symbol;Acc:MGI:1313136]	-	mRNA	overlapping	0	5.45751	6.42087	5.6121	5.95469	6.99578	ENSMUST00000100647
Clnk	5	38706462	38876812	-	NaN	Clnk-202	cytokine-dependent hematopoietic cell linker [Source:MGI Symbol;Acc:MGI:1351468]	-	mRNA	overlapping	0	-4.98849	-3.04145	-5.26059	-1.8626	1.81084	ENSMUST00000171633
Clu	14	65968483	65981548	+	NaN	Clu-001	clusterin [Source:MGI Symbol;Acc:MGI:88423]	+	mRNA	overlapping	0	4.84656	6.25065	4.68189	7.45697	4.94365	ENSMUST00000022616
Cma1	14	55941453	55944661	-	NaN	Cma1-201	chymase 1, mast cell [Source:MGI Symbol;Acc:MGI:96941]	-	mRNA	overlapping	0	-5.1405	-3.33393	-5.26059	0.40956	0.656431	ENSMUST00000022834
Cmah	13	24327420	24477285	+	NaN	Cmah-202	cytidine monophospho-N-acetylneuraminic acid hydroxylase [Source:MGI Symbol;Acc:MGI:103227]	+	mRNA	overlapping	0	2.50062	3.23212	2.68767	2.36316	3.12246	ENSMUST00000167746
Cmpk2	12	26469204	26479835	+	NaN	Cmpk2-201	cytidine monophosphate (UMP-CMP) kinase 2, mitochondrial [Source:MGI Symbol;Acc:MGI:99830]	+	mRNA	overlapping	0	2.3819	10.1787	2.15313	8.02264	8.58298	ENSMUST00000020969
Cmtm6	9	114731203	114749343	+	NaN	Cmtm6-201	CKLF-like MARVEL transmembrane domain containing 6 [Source:MGI Symbol;Acc:MGI:2447165]	+	mRNA	overlapping	0	7.76816	8.33155	7.88971	8.24779	7.92147	ENSMUST00000035007
Cnksr1	4	134228041	134238399	-	NaN	Cnksr1-001	connector enhancer of kinase suppressor of Ras 1 [Source:MGI Symbol;Acc:MGI:2670958]	-	mRNA	overlapping	0	-5.0645	-4.11745	-5.26059	-0.628044	0.625872	ENSMUST00000030645
Cnn3	3	121426541	121458205	+	NaN	Cnn3-201	calponin 3, acidic [Source:MGI Symbol;Acc:MGI:1919244]	+	mRNA	overlapping	0	2.06585	6.10609	2.21657	6.86824	7.48541	ENSMUST00000029773
Cnot4	6	35022066	35133737	-	NaN	Cnot4-203	CCR4-NOT transcription complex, subunit 4 [Source:MGI Symbol;Acc:MGI:1859026]	-	mRNA	overlapping	0	4.50106	4.84462	4.54772	4.98957	4.91903	ENSMUST00000114993
Cnp	11	100574904	100591729	+	NaN					Not found	0	4.34725	5.9673	4.26193	6.28585	6.11392
Coch	12	51593341	51605773	+	NaN	Coch-202	coagulation factor C homolog (Limulus polyphemus) [Source:MGI Symbol;Acc:MGI:1278313]	+	mRNA	overlapping	0	-5.0645	0.820522	-3.02362	-0.10082	0.195604	ENSMUST00000164782
Col23a1	11	51289920	51583918	+	NaN	Col23a1-001	collagen, type XXIII, alpha 1 [Source:MGI Symbol;Acc:MGI:2653243]	+	mRNA	overlapping	0	-0.684829	1.57496	0.204724	0.361017	0.808858	ENSMUST00000102765
Col25a1	3	130180891	130599877	+	NaN	Col25a1-001	collagen, type XXV, alpha 1 [Source:MGI Symbol;Acc:MGI:1924268]	+	mRNA	overlapping	0	-5.1405	-3.67297	-5.26059	-2.41812	-4.68201	ENSMUST00000106353
Col27a1	4	63214004	63334991	+	NaN					Not found	0	1.87408	4.88919	2.39216	5.66242	5.37311
Col9a3	2	180597790	180622189	+	NaN	Col9a3-001	collagen, type IX, alpha 3 [Source:MGI Symbol;Acc:MGI:894686]	+	mRNA	overlapping	0	-2.40353	0.964163	-2.11995	0.282153	0.44564	ENSMUST00000132527
Colq	14	31523082	31591343	-	NaN					Not found	0	-4.5645	-2.512	-3.15514	-0.464671	0.889994
Cox17	16	38346991	38352763	+	NaN	Cox17-001	cytochrome c oxidase, subunit XVII assembly protein homolog (yeast) [Source:MGI Symbol;Acc:MGI:1333806]	+	mRNA	overlapping	0	5.6326	6.25384	5.73956	6.75509	6.37227	ENSMUST00000050273
Cox6a2	7	128205436	128206366	-	NaN	Cox6a2-201	cytochrome c oxidase, subunit VI a, polypeptide 2 [Source:MGI Symbol;Acc:MGI:104649]	-	mRNA	overlapping	0	-2.42385	0.487545	-2.23114	-0.862601	0.342415	ENSMUST00000033049
Cpeb2	5	43233463	43289724	+	NaN	Cpeb2-201	cytoplasmic polyadenylation element binding protein 2 [Source:MGI Symbol;Acc:MGI:2442640]	+	mRNA	overlapping	0	4.20379	4.9789	4.29273	6.57356	5.17292	ENSMUST00000166713
Cpeb3	19	37021291	37208601	-	NaN					Not found	0	0.00513809	0.879725	0.435145	0.92988	0.827121
Cpeb4	11	31872211	31935634	+	NaN					Not found	0	5.81338	7.32987	5.92866	7.04597	7.99427
Cpne2	8	94532990	94570529	+	NaN	Cpne2-001	copine II [Source:MGI Symbol;Acc:MGI:2387578]	+	mRNA	overlapping	0	5.82711	7.0643	5.78537	8.15492	7.47982	ENSMUST00000048653
Cpne6	14	55510445	55517431	+	NaN	Cpne6-003	copine VI [Source:MGI Symbol;Acc:MGI:1334445]	+	mRNA	overlapping	0	-1.54109	-0.105241	-1.35469	0.813237	-0.237521	ENSMUST00000165262
Cpox	16	58670208	58680391	+	NaN	Cpox-201	coproporphyrinogen oxidase [Source:MGI Symbol;Acc:MGI:104841]	+	mRNA	overlapping	0	4.65375	6.27543	5.28136	7.12839	5.53508	ENSMUST00000060077
Creb3l4	3	90237500	90243512	-	NaN	Creb3l4-001	cAMP responsive element binding protein 3-like 4 [Source:MGI Symbol;Acc:MGI:1916603]	-	mRNA	overlapping	0	-0.414891	0.0919427	-0.462426	0.932381	0.398989	ENSMUST00000029547
Creb5	6	53573384	53696007	+	NaN	Creb5-201	cAMP responsive element binding protein 5 [Source:MGI Symbol;Acc:MGI:2443973]	+	mRNA	overlapping	0	4.86032	6.25958	5.10242	5.21756	5.67516	ENSMUST00000047450
Crhbp	13	95431371	95444831	-	NaN	Crhbp-201	corticotropin releasing hormone binding protein [Source:MGI Symbol;Acc:MGI:88497]	-	mRNA	overlapping	0	-2.32753	-2.26929	-2.81611	-0.652582	2.15643	ENSMUST00000045583
Crim1	17	78200248	78376592	+	NaN	Crim1-201	cysteine rich transmembrane BMP regulator 1 (chordin like) [Source:MGI Symbol;Acc:MGI:1354756]	+	mRNA	overlapping	0	-0.0824052	1.6522	0.692995	-0.3543	2.52947	ENSMUST00000112498
Crtam	9	40972798	41004586	-	NaN	Crtam-201	cytotoxic and regulatory T cell molecule [Source:MGI Symbol;Acc:MGI:1859822]	-	mRNA	overlapping	0	-5.0645	-0.880486	-5.18459	-4.31605	0.421186	ENSMUST00000034519
Crygn	5	24751003	24758008	-	NaN	Crygn-001	crystallin, gamma N [Source:MGI Symbol;Acc:MGI:2449167]	-	mRNA	overlapping	0	-4.27201	-3.33393	-4.39211	-2.24004	-4.03	ENSMUST00000047119
Csf1	3	107741048	107760469	-	NaN	Csf1-001	colony stimulating factor 1 (macrophage) [Source:MGI Symbol;Acc:MGI:1339753]	-	mRNA	overlapping	0	6.31586	8.05667	6.44321	8.21399	8.22018	ENSMUST00000014743
Csf2	11	54247271	54249667	-	NaN	Csf2-001	colony stimulating factor 2 (granulocyte-macrophage) [Source:MGI Symbol;Acc:MGI:1339752]	-	mRNA	overlapping	0	-5.1405	-4.90993	-5.26059	-0.277638	4.83381	ENSMUST00000019060
Csf2rb	15	78325990	78351000	+	NaN	Csf2rb-201	colony stimulating factor 2 receptor, beta, low-affinity (granulocyte-macrophage) [Source:MGI Symbol;Acc:MGI:1339759]	+	mRNA	overlapping	0	10.185	10.6309	10.4257	10.6373	10.9345	ENSMUST00000096355
Csf2rb2	15	78282517	78305603	-	NaN	Csf2rb2-201	colony stimulating factor 2 receptor, beta 2, low-affinity (granulocyte-macrophage) [Source:MGI Symbol;Acc:MGI:1339760]	-	mRNA	overlapping	0	8.79246	9.57964	9.10704	9.80223	9.89705	ENSMUST00000096356
Csgalnact1	8	68356781	68735146	-	NaN	Csgalnact1-001	chondroitin sulfate N-acetylgalactosaminyltransferase 1 [Source:MGI Symbol;Acc:MGI:2442354]	-	mRNA	overlapping	0	-0.434232	0.391674	-0.523624	0.368329	-0.48627	ENSMUST00000078350
Csrnp1	9	119971166	119977250	-	NaN	Csrnp1-201	cysteine-serine-rich nuclear protein 1 [Source:MGI Symbol;Acc:MGI:2387989]	-	mRNA	overlapping	0	4.69741	6.77687	4.81714	7.52043	7.54096	ENSMUST00000035101
Csrp1	1	135720061	135752232	+	NaN	Csrp1-002	cysteine and glycine-rich protein 1 [Source:MGI Symbol;Acc:MGI:88549]	+	mRNA	overlapping	0	6.92995	7.10762	7.03175	7.45701	8.15848	ENSMUST00000097561
Cst3	2	148871722	148875692	-	NaN					Not found	0	9.99438	10.4866	10.329	11.9742	11.4296
Cst7	2	150570415	150578944	+	NaN	Cst7-001	cystatin F (leukocystatin) [Source:MGI Symbol;Acc:MGI:1298217]	+	mRNA	overlapping	0	3.26388	6.28879	3.33956	5.9287	7.10046	ENSMUST00000089200
Ctif	18	75431224	75697696	-	NaN	Ctif-201	CBP80/20-dependent translation initiation factor [Source:MGI Symbol;Acc:MGI:2685518]	-	mRNA	overlapping	0	2.15291	2.56515	2.20825	3.95873	3.61709	ENSMUST00000165559
Ctla2a	13	60934155	60936625	-	NaN	Ctla2a-201	cytotoxic T lymphocyte-associated protein 2 alpha [Source:MGI Symbol;Acc:MGI:88554]	-	mRNA	overlapping	0	1.78423	3.56672	1.97072	2.64052	4.87936	ENSMUST00000021880
Ctla2b	13	60895351	60897447	-	NaN	Ctla2b-201	cytotoxic T lymphocyte-associated protein 2 beta [Source:MGI Symbol;Acc:MGI:88555]	-	mRNA	overlapping	0	-0.565749	1.21804	-0.425425	-0.221958	2.24861	ENSMUST00000021884
Ctla4	1	60887000	60915832	+	NaN					Not found	0	-5.1405	-4.98593	-5.26059	-3.81605	4.54201
Ctnnal1	4	56810935	56865188	-	NaN	Ctnnal1-001	catenin (cadherin associated protein), alpha-like 1 [Source:MGI Symbol;Acc:MGI:1859649]	-	mRNA	overlapping	0	-0.0595034	1.33585	0.0206964	1.09882	0.021642	ENSMUST00000045142
Ctrl	8	105931994	105933862	-	NaN	Ctrl-201	chymotrypsin-like [Source:MGI Symbol;Acc:MGI:88558]	-	mRNA	overlapping	0	-1.90353	-0.558558	-2.52362	-0.765861	-1.13932	ENSMUST00000034368
Ctsb	14	63122462	63145919	+	NaN	Ctsb-201	cathepsin B [Source:MGI Symbol;Acc:MGI:88561]	+	mRNA	overlapping	0	10.3339	12.3963	10.2606	11.2396	11.108	ENSMUST00000006235
Ctsk	3	95499286	95509362	+	NaN	Ctsk-201	cathepsin K [Source:MGI Symbol;Acc:MGI:107823]	+	mRNA	overlapping	0	2.79608	5.49574	2.44543	4.75979	4.47843	ENSMUST00000015664
Ctsl	13	64363214	64370306	-	NaN	Ctsl-201	cathepsin L [Source:MGI Symbol;Acc:MGI:88564]	-	mRNA	overlapping	0	6.81497	8.25015	6.97583	7.3505	7.75888	ENSMUST00000021933
Ctsw	19	5465240	5468498	-	NaN	Ctsw-201	cathepsin W [Source:MGI Symbol;Acc:MGI:1338045]	-	mRNA	overlapping	0	-4.27201	-3.04145	-4.10859	0.248596	5.36267	ENSMUST00000025844
Ctsz	2	174427493	174439039	-	NaN	Ctsz-001	cathepsin Z [Source:MGI Symbol;Acc:MGI:1891190]	-	mRNA	overlapping	0	9.78683	11.2463	9.80287	11.0836	10.4396	ENSMUST00000016400
Cul7	17	46650337	46664364	+	NaN	Cul7-001	cullin 7 [Source:MGI Symbol;Acc:MGI:1913765]	+	mRNA	overlapping	0	2.94229	3.56793	3.11561	5.30398	4.52783	ENSMUST00000043464
Cul9	17	46500605	46546388	-	NaN	Cul9-201	cullin 9 [Source:MGI Symbol;Acc:MGI:1925559]	-	mRNA	overlapping	0	3.4571	4.02523	3.40634	4.57719	4.28369	ENSMUST00000066026
Cxcl1	5	90891241	90893115	+	NaN	Cxcl1-001	chemokine (C-X-C motif) ligand 1 [Source:MGI Symbol;Acc:MGI:108068]	+	mRNA	overlapping	0	-2.4663	-0.0585585	-1.87887	1.77563	3.3797	ENSMUST00000031327
Cxcl10	5	92346638	92348889	-	NaN					Not found	0	0.595529	9.23421	0.552941	8.44823	7.85505
Cxcl11	5	92359544	92365485	-	NaN	Cxcl11-001	chemokine (C-X-C motif) ligand 11 [Source:MGI Symbol;Acc:MGI:1860203]	-	mRNA	overlapping	0	-5.1405	4.08279	-4.60859	2.9357	5.13271	ENSMUST00000122808
Cxcl16	11	70453983	70459984	-	NaN	Cxcl16-001	chemokine (C-X-C motif) ligand 16 [Source:MGI Symbol;Acc:MGI:1932682]	-	mRNA	overlapping	0	6.3605	8.39977	6.52285	7.13137	7.82397	ENSMUST00000019064
Cxcl2	5	90903899	90905909	+	NaN	Cxcl2-201	chemokine (C-X-C motif) ligand 2 [Source:MGI Symbol;Acc:MGI:1340094]	+	mRNA	overlapping	0	4.0579	4.44285	4.18551	3.24104	5.77146	ENSMUST00000075433
Cxcl5	5	90759299	90761625	+	NaN	Cxcl5-201	chemokine (C-X-C motif) ligand 5 [Source:MGI Symbol;Acc:MGI:1096868]	+	mRNA	overlapping	0	-0.991317	0.630697	0.0410174	-4.24004	1.17681	ENSMUST00000031318
Cxcl9	5	92321331	92328079	-	NaN	Cxcl9-201	chemokine (C-X-C motif) ligand 9 [Source:MGI Symbol;Acc:MGI:1352449]	-	mRNA	overlapping	0	-3.69601	3.44907	-3.60859	4.97361	6.15646	ENSMUST00000113093
Cxcr4	1	128588199	128592293	-	NaN					Not found	0	4.80218	5.82726	4.60985	4.4052	5.59286
Cxcr5	9	44511788	44556391	-	NaN	Cxcr5-202	chemokine (C-X-C motif) receptor 5 [Source:MGI Symbol;Acc:MGI:103567]	-	mRNA	overlapping	0	-0.668371	0.0384851	-0.562208	1.79611	1.66562	ENSMUST00000179828
Cxcr6	9	123806477	123811754	+	NaN	Cxcr6-201	chemokine (C-X-C motif) receptor 6 [Source:MGI Symbol;Acc:MGI:1934582]	+	mRNA	overlapping	0	-3.98849	0.639521	-5.10859	1.08188	5.16471	ENSMUST00000049810
Cygb	11	116645595	116654313	-	NaN	Cygb-001	cytoglobin [Source:MGI Symbol;Acc:MGI:2149481]	-	mRNA	overlapping	0	-5.1405	-4.90993	-5.26059	-4.81605	-4.68201	ENSMUST00000021166
Cyp11a1	9	58015013	58027020	+	NaN	Cyp11a1-201	cytochrome P450, family 11, subfamily a, polypeptide 1 [Source:MGI Symbol;Acc:MGI:88582]	+	mRNA	overlapping	0	3.48281	4.26491	3.18955	3.98951	4.76925	ENSMUST00000034874
Cyp1b1	17	79706953	79715041	-	NaN	Cyp1b1-201	cytochrome P450, family 1, subfamily b, polypeptide 1 [Source:MGI Symbol;Acc:MGI:88590]	-	mRNA	overlapping	0	-2.29234	3.85461	0.478252	5.90997	4.71138	ENSMUST00000024894
Cyp26b1	6	84571414	84593908	-	NaN	Cyp26b1-202	cytochrome P450, family 26, subfamily b, polypeptide 1 [Source:MGI Symbol;Acc:MGI:2176159]	-	mRNA	overlapping	0	1.33163	5.00951	1.55019	4.66796	4.37674	ENSMUST00000168003
Cyp4f13	17	32924688	32947402	-	NaN	Cyp4f13-001	cytochrome P450, family 4, subfamily f, polypeptide 13 [Source:MGI Symbol;Acc:MGI:2158641]	-	mRNA	overlapping	0	3.32436	3.98197	3.42905	3.48007	3.53822	ENSMUST00000075253
Cyp4v3	8	45269671	45333216	-	NaN					Not found	0	4.85729	5.85397	4.82003	4.48743	4.84844
Cysltr2	14	73029128	73049114	-	NaN	Cysltr2-201	cysteinyl leukotriene receptor 2 [Source:MGI Symbol;Acc:MGI:1917336]	-	mRNA	overlapping	0	-0.631371	1.25291	-0.803074	-2.44756	4.39332	ENSMUST00000044664
D17Wsu92e	17	27751232	27820558	-	NaN	D17Wsu92e-001	DNA segment, Chr 17, Wayne State University 92, expressed [Source:MGI Symbol;Acc:MGI:106281]	-	mRNA	overlapping	0	6.99588	8.20799	7.0205	8.5068	8.23146	ENSMUST00000114863
D330050G23Rik	2	116900152	116912791	+	NaN	D330050G23Rik-001	RIKEN cDNA D330050G23 gene [Source:MGI Symbol;Acc:MGI:2445155]	+	mRNA	overlapping	0	-0.572049	1.24078	-0.140268	1.40453	0.369639	ENSMUST00000126467
Daam1	12	71831078	71992367	+	NaN	Daam1-201	dishevelled associated activator of morphogenesis 1 [Source:MGI Symbol;Acc:MGI:1914596]	+	mRNA	overlapping	0	4.44899	4.65482	4.49753	5.46672	5.89904	ENSMUST00000085299
Dab2ip	2	35558266	35730994	+	NaN	Dab2ip-003	disabled homolog 2 (Drosophila) interacting protein [Source:MGI Symbol;Acc:MGI:1916851]	+	mRNA	overlapping	0	1.0101	2.22424	0.929821	2.34601	3.41452	ENSMUST00000112986
Dact2	17	14195231	14203831	-	NaN	Dact2-201	dapper homolog 2, antagonist of beta-catenin (xenopus) [Source:MGI Symbol;Acc:MGI:1920347]	-	mRNA	overlapping	0	-0.944762	0.653992	-0.761843	1.32588	0.876889	ENSMUST00000053218
Daxx	17	33909414	33915589	+	NaN					Not found	0	4.62411	7.84046	4.62034	7.17943	7.16301
Dbndd2	2	164486106	164493319	+	NaN					Not found	0	1.58876	3.01052	1.53296	4.78862	3.6983
Dcaf12l1	X	44786570	44790197	-	NaN	Dcaf12l1-001	DDB1 and CUL4 associated factor 12-like 1 [Source:MGI Symbol;Acc:MGI:2444462]	-	mRNA	overlapping	0	-5.1405	-4.90993	-5.26059	-4.81605	-4.68201	ENSMUST00000060481
Dcaf15	8	84097075	84104773	-	NaN	Dcaf15-201	DDB1 and CUL4 associated factor 15 [Source:MGI Symbol;Acc:MGI:2684420]	-	mRNA	overlapping	0	4.5829	4.70087	4.61212	4.82731	5.21534	ENSMUST00000041367
Dcbld2	16	58408443	58469727	+	NaN	Dcbld2-001	discoidin, CUB and LCCL domain containing 2 [Source:MGI Symbol;Acc:MGI:1920629]	+	mRNA	overlapping	0	4.05857	5.32966	4.06671	5.35005	4.96091	ENSMUST00000046663
Dck	5	88764996	88783281	+	NaN	Dck-001	deoxycytidine kinase [Source:MGI Symbol;Acc:MGI:102726]	+	mRNA	overlapping	0	6.14875	7.78493	6.19532	6.87807	6.06515	ENSMUST00000031311
Dcp2	18	44380500	44424969	+	NaN	Dcp2-201	DCP2 decapping enzyme homolog (S. cerevisiae) [Source:MGI Symbol;Acc:MGI:1917890]	+	mRNA	overlapping	0	6.25064	6.98632	6.30899	6.81104	6.7908	ENSMUST00000025350
Ddhd1	14	45593174	45658143	-	NaN	Ddhd1-009	DDHD domain containing 1 [Source:MGI Symbol;Acc:MGI:2150302]	-	mRNA	overlapping	0	6.76652	7.64654	6.77875	7.64154	6.20797	ENSMUST00000051310
Ddit3	10	127290774	127296288	+	NaN	Ddit3-001	DNA-damage inducible transcript 3 [Source:MGI Symbol;Acc:MGI:109247]	+	mRNA	overlapping	0	2.83267	5.5228	3.02268	5.25071	5.09634	ENSMUST00000026475
Ddx4	13	112598333	112652310	-	NaN	Ddx4-202	DEAD (Asp-Glu-Ala-Asp) box polypeptide 4 [Source:MGI Symbol;Acc:MGI:102670]	-	mRNA	overlapping	0	-1.99985	1.99757	-2.31611	2.33141	-1.73752	ENSMUST00000099166
Ddx58	4	40203773	40239828	-	NaN					Not found	0	4.74958	8.5753	4.73802	7.80787	7.58114
Ddx60	8	61928087	62037701	+	NaN					Not found	0	2.20847	7.65824	2.09889	6.34837	6.39137
Dennd1a	2	37798991	38287390	-	NaN					Not found	0	4.48266	5.7121	4.3144	5.39052	4.81163
Dennd2a	6	39462378	39557867	-	NaN	Dennd2a-001	DENN/MADD domain containing 2A [Source:MGI Symbol;Acc:MGI:2444961]	-	mRNA	overlapping	0	3.12068	4.19728	2.83636	2.2701	3.67925	ENSMUST00000036877
Dennd3	15	73512560	73572242	+	NaN	Dennd3-001	DENN/MADD domain containing 3 [Source:MGI Symbol;Acc:MGI:2146009]	+	mRNA	overlapping	0	4.94592	6.63952	4.91056	6.55035	6.43138	ENSMUST00000043414
Dgka	10	128720141	128744056	-	NaN	Dgka-201	diacylglycerol kinase, alpha [Source:MGI Symbol;Acc:MGI:102952]	-	mRNA	overlapping	0	5.3019	5.84434	5.40339	7.70187	7.28651	ENSMUST00000026414
Dgkh	14	78569609	78725089	-	NaN	Dgkh-201	diacylglycerol kinase, eta [Source:MGI Symbol;Acc:MGI:2444188]	-	mRNA	overlapping	0	1.24836	2.31549	1.26415	3.27952	3.71927	ENSMUST00000074729
Dhx58	11	100694884	100704271	-	NaN	Dhx58-001	DEXH (Asp-Glu-X-His) box polypeptide 58 [Source:MGI Symbol;Acc:MGI:1931560]	-	mRNA	overlapping	0	3.23734	7.59818	3.21001	7.62805	7.33986	ENSMUST00000017974
Dio2	12	90724554	90738438	-	NaN	Dio2-201	deiodinase, iodothyronine, type II [Source:MGI Symbol;Acc:MGI:1338833]	-	mRNA	overlapping	0	-0.450086	1.03638	-0.192142	1.63122	2.54145	ENSMUST00000082432
Dlc1	8	36567751	36953143	-	NaN					Not found	0	-1.75878	-0.604216	-1.73114	2.61684	3.08064
Dlg3	X	100767722	100818410	+	NaN					Not found	0	1.76137	2.6651	1.89807	1.34601	2.44098
Dlg5	14	24133953	24245920	-	NaN	Dlg5-001	discs, large homolog 5 (Drosophila) [Source:MGI Symbol;Acc:MGI:1918478]	-	mRNA	overlapping	0	-3.69601	-1.60422	-3.60859	2.56794	0.705328	ENSMUST00000073687
Dlgap3	4	127169204	127237022	+	NaN	Dlgap3-001	discs, large (Drosophila) homolog-associated protein 3 [Source:MGI Symbol;Acc:MGI:3039563]	+	mRNA	overlapping	0	-2.69601	-0.721931	-1.35469	2.84652	3.33698	ENSMUST00000046659
Dll1	17	15367354	15376872	-	NaN					Not found	0	-5.1405	0.750717	-4.31611	0.344918	0.861907
Dll4	2	119325784	119335962	+	NaN	Dll4-001	delta-like 4 (Drosophila) [Source:MGI Symbol;Acc:MGI:1859388]	+	mRNA	overlapping	0	-5.1405	-4.98593	-5.26059	0.842409	1.91266	ENSMUST00000102517
Dnajb2	1	75236465	75244804	+	NaN	Dnajb2-202	DnaJ (Hsp40) homolog, subfamily B, member 2 [Source:MGI Symbol;Acc:MGI:1928739]	+	mRNA	overlapping	0	1.37981	1.81696	1.39554	2.62173	3.03647	ENSMUST00000082158
Dnajb4	3	152178511	152210279	-	NaN	Dnajb4-003	DnaJ (Hsp40) homolog, subfamily B, member 4 [Source:MGI Symbol;Acc:MGI:1914285]	-	mRNA	overlapping	0	2.94103	3.57967	3.16293	3.69206	4.21293	ENSMUST00000134701
Dnajb6	5	29735688	29786478	+	NaN	Dnajb6-001	DnaJ (Hsp40) homolog, subfamily B, member 6 [Source:MGI Symbol;Acc:MGI:1344381]	+	mRNA	overlapping	0	6.56429	7.05345	6.64666	7.8279	7.9282	ENSMUST00000008733
Dnase1l3	14	7964533	7994573	-	NaN	Dnase1l3-001	deoxyribonuclease 1-like 3 [Source:MGI Symbol;Acc:MGI:1314633]	-	mRNA	overlapping	0	-4.19601	3.59651	-3.60859	1.34742	1.79181	ENSMUST00000026315
Dnm3	1	161982453	162478034	-	NaN					Not found	0	-5.1405	-1.93025	-3.31611	0.516819	-0.582593
Dock10	1	80501073	80758553	-	NaN	Dock10-201	dedicator of cytokinesis 10 [Source:MGI Symbol;Acc:MGI:2146320]	-	mRNA	overlapping	0	7.58703	8.21614	7.70508	9.09428	9.17275	ENSMUST00000077946
Dock6	9	21800184	21852635	-	NaN	Dock6-201	dedicator of cytokinesis 6 [Source:MGI Symbol;Acc:MGI:1914789]	-	mRNA	overlapping	0	1.69083	2.33153	2.09876	3.60868	3.37936	ENSMUST00000034728
Dok1	6	83030934	83033471	-	NaN	Dok1-001	docking protein 1 [Source:MGI Symbol;Acc:MGI:893587]	-	mRNA	overlapping	0	5.39841	6.92842	5.66271	7.04143	6.09928	ENSMUST00000089651
Dok7	5	35056813	35087839	+	NaN					Not found	0	-0.823036	2.13678	0.0206964	0.676401	2.64315
Dpcd	19	45560615	45578279	+	NaN	Dpcd-201	deleted in primary ciliary dyskinesia [Source:MGI Symbol;Acc:MGI:1924407]	+	mRNA	overlapping	0	3.03097	3.7186	3.08542	3.79269	3.82955	ENSMUST00000047057
Dpf2	19	5896516	5913010	-	NaN					Not found	0	5.7929	6.23746	5.87156	6.77935	6.70501
Dpy19l3	7	35685165	35754454	-	NaN	Dpy19l3-001	dpy-19-like 3 (C. elegans) [Source:MGI Symbol;Acc:MGI:2443952]	-	mRNA	overlapping	0	2.67509	2.74726	2.60271	3.858	4.15299	ENSMUST00000051377
Dse	10	34151394	34207551	-	NaN	Dse-201	dermatan sulfate epimerase [Source:MGI Symbol;Acc:MGI:2443455]	-	mRNA	overlapping	0	5.27345	5.46944	5.0853	6.06843	4.93563	ENSMUST00000048010
Dtnb	12	3572381	3781796	+	NaN	Dtnb-002	dystrobrevin, beta [Source:MGI Symbol;Acc:MGI:1203728]	+	mRNA	overlapping	0	1.95245	2.65658	2.02948	2.75487	3.46431	ENSMUST00000173199
Dtx2	5	135994800	136032872	+	NaN	Dtx2-001	deltex 2 homolog (Drosophila) [Source:MGI Symbol;Acc:MGI:1921448]	+	mRNA	overlapping	0	3.69841	3.97521	3.65405	4.66827	4.70166	ENSMUST00000111142
Dtx3l	16	35926511	35939151	-	NaN	Dtx3l-003	deltex 3-like (Drosophila) [Source:MGI Symbol;Acc:MGI:2656973]	-	mRNA	overlapping	0	5.43178	8.17573	5.50502	7.80047	8.08767	ENSMUST00000081933
Dusp1	17	26505590	26508519	-	NaN	Dusp1-001	dual specificity phosphatase 1 [Source:MGI Symbol;Acc:MGI:105120]	-	mRNA	overlapping	0	4.67976	6.97788	4.78097	7.37612	6.99949	ENSMUST00000025025
Dusp10	1	184013302	184075636	+	NaN					Not found	0	1.57163	1.88031	1.55421	2.00362	5.06524
Dusp13	14	21733395	21751181	-	NaN					Not found	0	-5.1405	-1.66401	-4.10859	-1.8626	1.72711
Dusp14	11	84048041	84069261	-	NaN					Not found	0	-2.98849	-0.168473	-1.30492	4.40952	4.45297
Dusp28	1	92906989	92908620	+	NaN	Dusp28-201	dual specificity phosphatase 28 [Source:MGI Symbol;Acc:MGI:1914696]	+	mRNA	overlapping	0	1.42518	4.03616	1.35697	2.85985	2.79485	ENSMUST00000060913
Dusp4	8	34807297	34819894	+	NaN	Dusp4-001	dual specificity phosphatase 4 [Source:MGI Symbol;Acc:MGI:2442191]	+	mRNA	overlapping	0	0.531993	3.33584	0.592386	4.70147	5.67524	ENSMUST00000033930
Dusp5	19	53529109	53542431	+	NaN	Dusp5-001	dual specificity phosphatase 5 [Source:MGI Symbol;Acc:MGI:2685183]	+	mRNA	overlapping	0	5.56202	5.88714	5.64116	6.76871	7.17873	ENSMUST00000038287
Dusp8	7	142079490	142095843	-	NaN					Not found	0	-3.19601	-0.836755	-3.31611	1.41185	1.84932
Dync1h1	12	110601452	110666945	+	NaN	Dync1h1-001	dynein cytoplasmic 1 heavy chain 1 [Source:MGI Symbol;Acc:MGI:103147]	+	mRNA	overlapping	0	8.56581	9.14946	8.56882	9.44034	9.43271	ENSMUST00000018851
Dyrk1b	7	28179469	28187294	+	NaN	Dyrk1b-001	dual-specificity tyrosine-(Y)-phosphorylation regulated kinase 1b [Source:MGI Symbol;Acc:MGI:1330302]	+	mRNA	overlapping	0	1.8424	2.49687	1.73077	3.72327	3.12076	ENSMUST00000085901
Dyrk2	10	118859349	118868903	-	NaN	Dyrk2-201	dual-specificity tyrosine-(Y)-phosphorylation regulated kinase 2 [Source:MGI Symbol;Acc:MGI:1330301]	-	mRNA	overlapping	0	3.57107	4.39364	3.66627	4.46084	4.63133	ENSMUST00000004281
E130102H24Rik	4	101346531	101356248	-	NaN	E130102H24Rik-001	RIKEN cDNA E130102H24 gene [Source:MGI Symbol;Acc:MGI:1925116]	-	mRNA	overlapping	0	-1.59781	1.09116	-1.87887	0.287597	0.593962	ENSMUST00000144604
E130311K13Rik	3	63914684	63929472	-	NaN	E130311K13Rik-001	RIKEN cDNA E130311K13 gene [Source:MGI Symbol;Acc:MGI:3607716]	-	mRNA	overlapping	0	2.08296	2.23991	2.11702	2.8332	2.82841	ENSMUST00000061706
E2f5	3	14578671	14606308	+	NaN	E2f5-201	E2F transcription factor 5 [Source:MGI Symbol;Acc:MGI:105091]	+	mRNA	overlapping	0	3.36882	4.31563	3.70558	4.81643	3.57674	ENSMUST00000029069
Eaf1	14	31495079	31509858	+	NaN	Eaf1-201	ELL associated factor 1 [Source:MGI Symbol;Acc:MGI:1921677]	+	mRNA	overlapping	0	6.14387	6.58346	6.18878	6.67025	7.46182	ENSMUST00000022446
Eaf2	16	36792884	36875003	-	NaN					Not found	0	-1.09454	-0.380487	-1.21464	0.282153	-0.555818
Ear1	14	43818765	43875517	-	NaN					Not found	0	4.13751	4.87005	3.31841	3.38717	4.88163
Ear11	14	51255266	51256112	-	NaN	Ear11-201	eosinophil-associated, ribonuclease A family, member 11 [Source:MGI Symbol;Acc:MGI:1890465]	-	mRNA	overlapping	0	4.72134	6.94351	3.65529	8.92583	7.27513	ENSMUST00000061936
Ebi3	17	55952623	55957021	+	NaN	Ebi3-201	Epstein-Barr virus induced gene 3 [Source:MGI Symbol;Acc:MGI:1354171]	+	mRNA	overlapping	0	4.99504	5.38039	5.04094	6.87194	7.02792	ENSMUST00000003274
Ece1	4	137862237	137965229	+	NaN	Ece1-001	endothelin converting enzyme 1 [Source:MGI Symbol;Acc:MGI:1101357]	+	mRNA	overlapping	0	5.45373	6.39395	5.48547	7.4983	6.63531	ENSMUST00000102518
Ecscr	18	35713086	35722356	-	NaN	Ecscr-002	endothelial cell surface expressed chemotaxis and apoptosis regulator [Source:MGI Symbol;Acc:MGI:1915795]	-	mRNA	overlapping	0	-4.0645	-2.63777	-3.81611	-0.616081	-4.606	ENSMUST00000133064
Eda2r	X	97333840	97377216	-	NaN	Eda2r-001	ectodysplasin A2 receptor [Source:MGI Symbol;Acc:MGI:2442860]	-	mRNA	overlapping	0	1.18129	2.85873	1.55631	4.59416	3.42409	ENSMUST00000037353
Edil3	13	88821472	89323223	+	NaN					Not found	0	-0.388658	0.717712	-0.208946	1.71855	1.69419
Edn1	13	42301270	42307989	+	NaN	Edn1-201	endothelin 1 [Source:MGI Symbol;Acc:MGI:95283]	+	mRNA	overlapping	0	3.15784	7.47183	3.54985	6.49589	8.47022	ENSMUST00000021796
Ednrb	14	103814625	103844173	-	NaN	Ednrb-201	endothelin receptor type B [Source:MGI Symbol;Acc:MGI:102720]	-	mRNA	overlapping	0	-3.98849	-0.604216	-1.52362	3.49595	2.91679	ENSMUST00000022718
Efcab2	1	178405881	178483247	+	NaN	Efcab2-201	EF-hand calcium binding domain 2 [Source:MGI Symbol;Acc:MGI:1915476]	+	mRNA	overlapping	0	-0.0113957	1.23616	0.0976983	1.31618	1.51174	ENSMUST00000027775
Efhd2	4	141858142	141874920	-	NaN	Efhd2-001	EF hand domain containing 2 [Source:MGI Symbol;Acc:MGI:106504]	-	mRNA	overlapping	0	8.31587	9.21333	6.75673	9.34118	8.63242	ENSMUST00000036854
Egfl6	X	166523007	166585720	-	NaN	Egfl6-001	EGF-like-domain, multiple 6 [Source:MGI Symbol;Acc:MGI:1858599]	-	mRNA	overlapping	0	-5.0645	-4.11745	-5.26059	1.12157	-2.03	ENSMUST00000000412
Egln3	12	54178981	54203860	-	NaN	Egln3-001	EGL nine homolog 3 (C. elegans) [Source:MGI Symbol;Acc:MGI:1932288]	-	mRNA	overlapping	0	3.95829	4.2232	3.9281	3.37425	6.96465	ENSMUST00000039516
Ehd1	19	6276725	6300096	+	NaN	Ehd1-001	EH-domain containing 1 [Source:MGI Symbol;Acc:MGI:1341878]	+	mRNA	overlapping	0	7.72228	8.26005	7.83725	9.1647	9.08344	ENSMUST00000025684
Ehd2	7	15946977	15967567	-	NaN	Ehd2-001	EH-domain containing 2 [Source:MGI Symbol;Acc:MGI:2154274]	-	mRNA	overlapping	0	-3.32753	0.23071	-3.10859	0.374365	-1.3873	ENSMUST00000098799
Ehd3	17	73804841	73832093	+	NaN	Ehd3-001	EH-domain containing 3 [Source:MGI Symbol;Acc:MGI:1928900]	+	mRNA	overlapping	0	-1.52906	-0.194707	-1.94762	-0.201637	0.635457	ENSMUST00000024860
Ehd4	2	120089175	120154606	-	NaN	Ehd4-001	EH-domain containing 4 [Source:MGI Symbol;Acc:MGI:1919619]	-	mRNA	overlapping	0	6.98451	7.64761	6.96147	7.92317	7.48583	ENSMUST00000028755
Eif2ak2	17	78852564	78882573	-	NaN	Eif2ak2-001	eukaryotic translation initiation factor 2-alpha kinase 2 [Source:MGI Symbol;Acc:MGI:1353449]	-	mRNA	overlapping	0	5.68821	7.71775	5.68857	7.6619	7.61879	ENSMUST00000024884
Eif2b2	12	85219481	85226628	+	NaN	Eif2b2-001	eukaryotic translation initiation factor 2B, subunit 2 beta [Source:MGI Symbol;Acc:MGI:2145118]	+	mRNA	overlapping	0	4.88101	5.48725	4.92486	6.85537	5.39701	ENSMUST00000004910
Eif2c3	4	126331704	126429556	-	NaN					Not found	0	4.75458	5.12479	4.80482	5.98486	5.97927
Eif4ebp1	8	27260327	27275656	+	NaN	Eif4ebp1-201	eukaryotic translation initiation factor 4E binding protein 1 [Source:MGI Symbol;Acc:MGI:103267]	+	mRNA	overlapping	0	4.93794	5.11077	4.97496	5.169	6.06235	ENSMUST00000033880
Elfn1	5	139907943	139974711	+	NaN	Elfn1-201	leucine rich repeat and fibronectin type III, extracellular 1 [Source:MGI Symbol;Acc:MGI:2442479]	+	mRNA	overlapping	0	-4.0645	-2.33393	-2.94762	0.322016	2.64111	ENSMUST00000050519
Ell2	13	75707484	75772356	+	NaN	Ell2-201	elongation factor RNA polymerase II 2 [Source:MGI Symbol;Acc:MGI:2183438]	+	mRNA	overlapping	0	5.43197	6.66534	5.43196	6.80682	7.11805	ENSMUST00000001583
Ell3	2	121439010	121444278	-	NaN	Ell3-001	elongation factor RNA polymerase II-like 3 [Source:MGI Symbol;Acc:MGI:2673679]	-	mRNA	overlapping	0	-3.66082	-2.26929	-3.70491	-2.2866	-0.47574	ENSMUST00000028679
Emid1	11	5106265	5152257	-	NaN	Emid1-001	EMI domain containing 1 [Source:MGI Symbol;Acc:MGI:2155091]	-	mRNA	overlapping	0	-3.98849	-1.88049	-3.60859	-2.07908	0.0844075	ENSMUST00000062821
Emp1	6	135362931	135383173	+	NaN	Emp1-001	epithelial membrane protein 1 [Source:MGI Symbol;Acc:MGI:107941]	+	mRNA	overlapping	0	2.20592	6.10751	2.7448	5.17902	5.68697	ENSMUST00000032330
Eng	2	32646595	32682669	+	NaN	Eng-201	endoglin [Source:MGI Symbol;Acc:MGI:95392]	+	mRNA	overlapping	0	2.92545	5.70344	3.03976	3.84066	5.41936	ENSMUST00000167841
Enpp2	15	54838898	54920146	-	NaN	Enpp2-201	ectonucleotide pyrophosphatase/phosphodiesterase 2 [Source:MGI Symbol;Acc:MGI:1321390]	-	mRNA	overlapping	0	-1.99985	1.91462	-2.21791	3.94765	2.46301	ENSMUST00000171545
Enpp4	17	44096308	44105809	-	NaN	Enpp4-001	ectonucleotide pyrophosphatase/phosphodiesterase 4 [Source:MGI Symbol;Acc:MGI:2682634]	-	mRNA	overlapping	0	1.26342	5.12725	1.45686	3.98389	4.78966	ENSMUST00000024757
Enpp5	17	44078813	44086567	+	NaN	Enpp5-001	ectonucleotide pyrophosphatase/phosphodiesterase 5 [Source:MGI Symbol;Acc:MGI:1933830]	+	mRNA	overlapping	0	-1.03505	1.02319	-0.61709	-1.01033	1.36395	ENSMUST00000154166
Entpd1	19	40612366	40741602	+	NaN					Not found	0	4.8256	6.209	5.02834	4.56032	6.94287
Eomes	9	118478212	118486132	+	NaN					Not found	0	-4.19601	-2.38049	-5.18459	0.580078	4.10421
Epb4.1l5	1	119545033	119649000	-	NaN	Epb4.1l5-203	erythrocyte protein band 4.1-like 5 [Source:MGI Symbol;Acc:MGI:103006]	-	mRNA	overlapping	0	-1.84579	-0.980252	-1.36266	0.570524	1.35264	ENSMUST00000163147
Epb4.9	14	70602184	70636048	-	NaN					Not found	0	-1.30533	-0.836755	-1.31611	-1.38982	2.02058
Epha1	6	42358487	42373268	-	NaN	Epha1-201	Eph receptor A1 [Source:MGI Symbol;Acc:MGI:107381]	-	mRNA	overlapping	0	-5.0645	-4.90993	-5.26059	-3.44756	-2.73752	ENSMUST00000073387
Eps8l2	7	141338880	141363020	+	NaN	Eps8l2-001	EPS8-like 2 [Source:MGI Symbol;Acc:MGI:2138828]	+	mRNA	overlapping	0	-1.03505	-0.443252	-1.0974	-0.125635	3.03581	ENSMUST00000026577
Epsti1	14	77904239	78002656	+	NaN	Epsti1-201	epithelial stromal interaction 1 (breast) [Source:MGI Symbol;Acc:MGI:1915168]	+	mRNA	overlapping	0	4.76149	7.41649	4.62339	6.93582	7.25967	ENSMUST00000022591
Epx	11	87864000	87875536	-	NaN	Epx-001	eosinophil peroxidase [Source:MGI Symbol;Acc:MGI:107569]	-	mRNA	overlapping	0	6.326	6.45765	5.65959	4.81102	6.35276	ENSMUST00000049768
Esam	9	37528078	37538319	+	NaN	Esam-001	endothelial cell-specific adhesion molecule [Source:MGI Symbol;Acc:MGI:1916774]	+	mRNA	overlapping	0	-0.855101	0.0485039	-0.562208	-0.175403	1.00506	ENSMUST00000002011
Esd	14	74732297	74750765	+	NaN	Esd-001	esterase D/formylglutathione hydrolase [Source:MGI Symbol;Acc:MGI:95421]	+	mRNA	overlapping	0	8.63496	9.42907	8.62759	8.16937	9.14197	ENSMUST00000022573
Etnk1	6	143167230	143208542	+	NaN	Etnk1-201	ethanolamine kinase 1 [Source:MGI Symbol;Acc:MGI:1922570]	+	mRNA	overlapping	0	6.10363	7.86097	6.15769	7.71135	7.9744	ENSMUST00000032413
Etv3	3	87525407	87540156	+	NaN	Etv3-001	ets variant gene 3 [Source:MGI Symbol;Acc:MGI:1350926]	+	mRNA	overlapping	0	7.38091	9.09617	7.61373	9.2291	9.24797	ENSMUST00000119109
Eya2	2	165595032	165771727	+	NaN					Not found	0	-2.98849	-1.04145	-4.10859	-1.54389	0.514392
Ezh1	11	101191115	101226463	-	NaN	Ezh1-001	enhancer of zeste homolog 1 (Drosophila) [Source:MGI Symbol;Acc:MGI:1097695]	-	mRNA	overlapping	0	5.08516	5.39185	5.2345	6.16797	5.79795	ENSMUST00000107284
F10	8	13037308	13056676	+	NaN	F10-001	coagulation factor X [Source:MGI Symbol;Acc:MGI:103107]	+	mRNA	overlapping	0	8.10054	9.6308	8.11021	7.7353	8.82793	ENSMUST00000063820
F2r	13	95601804	95618459	-	NaN	F2r-201	coagulation factor II (thrombin) receptor [Source:MGI Symbol;Acc:MGI:101802]	-	mRNA	overlapping	0	2.13784	3.79526	1.80786	2.86499	5.80644	ENSMUST00000059193
F2rl1	13	95511732	95525240	-	NaN	F2rl1-201	coagulation factor II (thrombin) receptor-like 1 [Source:MGI Symbol;Acc:MGI:101910]	-	mRNA	overlapping	0	-5.1405	-2.93025	-4.10859	-1.09734	0.276432	ENSMUST00000022185
F2rl3	8	72761880	72763874	+	NaN	F2rl3-201	coagulation factor II (thrombin) receptor-like 3 [Source:MGI Symbol;Acc:MGI:1298207]	+	mRNA	overlapping	0	-1.47731	-0.439981	-1.70491	-0.903832	-0.442539	ENSMUST00000058099
F3	3	121723537	121735052	+	NaN	F3-201	coagulation factor III [Source:MGI Symbol;Acc:MGI:88381]	+	mRNA	overlapping	0	5.01299	6.00631	4.95057	4.46949	4.57442	ENSMUST00000029771
F830016B08Rik	18	60293380	60303016	+	NaN	F830016B08Rik-201	RIKEN cDNA F830016B08 gene [Source:MGI Symbol;Acc:MGI:3588218]	+	mRNA	overlapping	0	-1.52906	2.15471	-1.27237	0.235598	4.20106	ENSMUST00000171297
Faah	4	115967145	116017926	-	NaN					Not found	0	-0.594543	2.333	0.0189276	4.47789	3.58983
Fabp3	4	130308595	130315463	+	NaN	Fabp3-001	fatty acid binding protein 3, muscle and heart [Source:MGI Symbol;Acc:MGI:95476]	+	mRNA	overlapping	0	-2.69601	2.11386	-2.28666	2.41405	1.09869	ENSMUST00000070532
Fabp4	3	10204347	10208576	-	NaN	Fabp4-201	fatty acid binding protein 4, adipocyte [Source:MGI Symbol;Acc:MGI:88038]	-	mRNA	overlapping	0	0.976135	1.88877	0.78618	4.52746	3.82352	ENSMUST00000029041
Faim3	1	130865669	130880790	+	NaN	Faim3-001	Fas apoptotic inhibitory molecule 3 [Source:MGI Symbol;Acc:MGI:1916419]	+	mRNA	overlapping	0	-0.162071	0.458549	0.142332	-1.2866	0.44272	ENSMUST00000038829
Fam110c	12	31073968	31079937	+	NaN	Fam110c-201	family with sequence similarity 110, member C [Source:MGI Symbol;Acc:MGI:1918813]	+	mRNA	overlapping	0	-3.19601	-0.705238	-2.94762	1.41384	1.41208	ENSMUST00000041133
Fam114a1	5	64970071	65041874	+	NaN	Fam114a1-001	family with sequence similarity 114, member A1 [Source:MGI Symbol;Acc:MGI:1915553]	+	mRNA	overlapping	0	1.77872	2.0358	1.75893	0.8116	2.2976	ENSMUST00000031080
Fam115c	6	42623019	42645254	-	NaN	Fam115c-001	family with sequence similarity 115, member C [Source:MGI Symbol;Acc:MGI:2385258]	-	mRNA	overlapping	0	0.119879	3.37433	0.832353	6.83239	5.07357	ENSMUST00000031879
Fam124a	14	62555737	62608486	+	NaN	Fam124a-001	family with sequence similarity 124, member A [Source:MGI Symbol;Acc:MGI:3645930]	+	mRNA	overlapping	0	-1.52906	-0.594042	-1.33514	1.97394	2.32065	ENSMUST00000039064
Fam131c	4	141368220	141384175	+	NaN	Fam131c-001	family with sequence similarity 131, member C [Source:MGI Symbol;Acc:MGI:2685539]	+	mRNA	overlapping	0	-5.1405	-4.98593	-5.26059	-2.54389	-0.887301	ENSMUST00000006380
Fam161b	12	84345309	84361833	-	NaN	Fam161b-001	family with sequence similarity 161, member B [Source:MGI Symbol;Acc:MGI:2443027]	-	mRNA	overlapping	0	-0.631371	-0.345292	-0.58639	0.213401	-0.215324	ENSMUST00000065536
Fam162b	10	51585420	51590480	-	NaN	Fam162b-201	family with sequence similarity 162, member B [Source:MGI Symbol;Acc:MGI:1924546]	-	mRNA	overlapping	0	-5.1405	-4.98593	-5.26059	-2.74004	-1.62632	ENSMUST00000020064
Fam167a	14	63436394	63465498	+	NaN	Fam167a-001	family with sequence similarity 167, member A [Source:MGI Symbol;Acc:MGI:3606565]	+	mRNA	overlapping	0	1.35037	2.16448	1.60664	0.3116	3.23949	ENSMUST00000121288
Fam174a	1	95313628	95335284	+	NaN	Fam174a-201	family with sequence similarity 174, member A [Source:MGI Symbol;Acc:MGI:1914948]	+	mRNA	overlapping	0	4.24832	4.49095	4.30919	4.3715	4.62048	ENSMUST00000059975
Fam26e	10	34091352	34096519	-	NaN	Fam26e-201	family with sequence similarity 26, member E [Source:MGI Symbol;Acc:MGI:2143897]	-	mRNA	overlapping	0	-4.27201	-1.69123	-4.60859	1.94639	0.373676	ENSMUST00000069125
Fam26f	10	34126069	34127972	-	NaN	Fam26f-201	family with sequence similarity 26, member F [Source:MGI Symbol;Acc:MGI:2443082]	-	mRNA	overlapping	0	-1.58482	2.47434	-1.18271	2.50312	4.04978	ENSMUST00000062784
Fam3b	16	97471050	97504936	-	NaN					Not found	0	-1.4663	-0.345292	-1.78666	-0.903832	-0.639322
Fam46c	3	100451628	100489324	-	NaN					Not found	0	3.01311	6.37618	3.14671	5.64924	6.89175
Fam53c	18	34758906	34773760	+	NaN	Fam53c-201	family with sequence similarity 53, member C [Source:MGI Symbol;Acc:MGI:1913556]	+	mRNA	overlapping	0	4.61803	5.78696	4.72777	6.02756	5.49859	ENSMUST00000049281
Fam71f2	6	29279593	29290680	+	NaN					Not found	0	-4.48849	-3.54145	-5.10859	-2.33637	0.275511
Fam83h	15	76001093	76014336	-	NaN	Fam83h-201	family with sequence similarity 83, member H [Source:MGI Symbol;Acc:MGI:2145900]	-	mRNA	overlapping	0	-0.318569	1.33585	-0.00021372	1.6174	1.49832	ENSMUST00000060807
Fam84b	15	60818996	60825080	-	NaN	Fam84b-201	family with sequence similarity 84, member B [Source:MGI Symbol;Acc:MGI:3026924]	-	mRNA	overlapping	0	2.71721	4.03611	3.08641	2.63287	3.14595	ENSMUST00000100635
Fam89a	8	124740257	124751809	-	NaN	Fam89a-201	family with sequence similarity 89, member A [Source:MGI Symbol;Acc:MGI:1916877]	-	mRNA	overlapping	0	0.497637	0.606625	0.218731	2.44291	4.34937	ENSMUST00000055257
Fam96b	8	104639839	104641965	-	NaN	Fam96b-001	family with sequence similarity 96, member B [Source:MGI Symbol;Acc:MGI:1915773]	-	mRNA	overlapping	0	4.04388	4.2294	3.87594	4.62468	4.82855	ENSMUST00000164884
Fas	19	34290659	34327770	+	NaN	Fas-201	Fas (TNF receptor superfamily member 6) [Source:MGI Symbol;Acc:MGI:95484]	+	mRNA	overlapping	0	4.69713	4.93504	4.65048	4.89186	4.98337	ENSMUST00000025691
Fasl	1	161780691	161788495	-	NaN	Fasl-201	Fas ligand (TNF superfamily, member 6) [Source:MGI Symbol;Acc:MGI:99255]	-	mRNA	overlapping	0	-5.1405	-4.98593	-5.18459	-2.94756	3.63026	ENSMUST00000000834
Fblim1	4	141576062	141606096	-	NaN					Not found	0	3.77059	5.30404	4.08332	3.98122	4.50071
Fbln5	12	101746565	101819055	-	NaN	Fbln5-201	fibulin 5 [Source:MGI Symbol;Acc:MGI:1346091]	-	mRNA	overlapping	0	-5.0645	0.72033	-5.26059	3.03803	-0.333843	ENSMUST00000021603
Fbn1	2	125300594	125507993	-	NaN					Not found	0	-1.29234	2.1857	-1.10859	-1.2514	2.1418
Fbp1	13	62864753	62888282	-	NaN	Fbp1-001	fructose bisphosphatase 1 [Source:MGI Symbol;Acc:MGI:95492]	-	mRNA	overlapping	0	-3.98849	-1.74897	-4.60859	4.89475	1.37508	ENSMUST00000092888
Fbxl19	7	127746775	127768927	+	NaN	Fbxl19-201	F-box and leucine-rich repeat protein 19 [Source:MGI Symbol;Acc:MGI:3039600]	+	mRNA	overlapping	0	3.35041	3.5941	3.49538	4.59196	4.36173	ENSMUST00000033081
Fbxo17	7	28716804	28738144	+	NaN	Fbxo17-001	F-box protein 17 [Source:MGI Symbol;Acc:MGI:1354707]	+	mRNA	overlapping	0	-1.4663	-0.375992	-1.36266	1.54536	-0.452593	ENSMUST00000032818
Fbxo36	1	84839841	84900487	+	NaN	Fbxo36-001	F-box protein 36 [Source:MGI Symbol;Acc:MGI:1289192]	+	mRNA	overlapping	0	-0.696013	0.1597	-0.417815	0.886879	0.16937	ENSMUST00000097672
Fbxo40	16	36963460	36990467	-	NaN	Fbxo40-001	F-box protein 40 [Source:MGI Symbol;Acc:MGI:2443753]	-	mRNA	overlapping	0	1.2514	1.9365	1.52143	5.45409	2.69878	ENSMUST00000075869
Fbxo44	4	148152800	148160482	-	NaN					Not found	0	-0.403531	-0.137773	-0.208946	1.22013	1.45325
Fbxo7	10	86021972	86051873	+	NaN	Fbxo7-001	F-box protein 7 [Source:MGI Symbol;Acc:MGI:1917004]	+	mRNA	overlapping	0	3.5611	4.33621	3.60643	3.84985	4.36295	ENSMUST00000130320
Fbxw11	11	32642724	32746816	+	NaN					Not found	0	6.16016	6.45594	6.16853	6.86265	7.13802
Fbxw17	13	50417864	50433780	+	NaN					Not found	0	3.7829	5.63519	3.88205	5.43928	5.17225
Fcer1a	1	173221271	173227229	-	NaN	Fcer1a-201	Fc receptor, IgE, high affinity I, alpha polypeptide [Source:MGI Symbol;Acc:MGI:95494]	-	mRNA	overlapping	0	0.284953	1.38103	0.768857	2.01385	3.78052	ENSMUST00000049706
Fcgr1	3	96282909	96293969	-	NaN	Fcgr1-201	Fc receptor, IgG, high affinity I [Source:MGI Symbol;Acc:MGI:95498]	-	mRNA	overlapping	0	5.79917	8.605	6.04165	6.16351	5.46323	ENSMUST00000029748
Fcgr4	1	171018920	171029761	+	NaN	Fcgr4-001	Fc receptor, IgG, low affinity IV [Source:MGI Symbol;Acc:MGI:2179523]	+	mRNA	overlapping	0	1.71135	4.81265	1.68248	4.17576	4.26653	ENSMUST00000078825
Fchsd1	18	37957431	37969774	-	NaN					Not found	0	3.31881	3.59716	3.3557	4.44112	4.3013
Fchsd2	7	101108775	101284405	+	NaN					Not found	0	4.57454	5.35145	4.71458	6.75963	6.27291
Fcrl6	1	172596640	172602551	-	NaN	Fcrl6-201	Fc receptor-like 6 [Source:MGI Symbol;Acc:MGI:3618339]	-	mRNA	overlapping	0	-5.1405	-4.98593	-5.26059	-4.89205	0.896653	ENSMUST00000094303
Fgd6	10	94036001	94145339	+	NaN	Fgd6-001	FYVE, RhoGEF and PH domain containing 6 [Source:MGI Symbol;Acc:MGI:1261419]	+	mRNA	overlapping	0	5.60013	6.5232	5.56345	5.91699	5.29954	ENSMUST00000020208
Fgfbp3	19	36917550	36919615	-	NaN	Fgfbp3-001	fibroblast growth factor binding protein 3 [Source:MGI Symbol;Acc:MGI:1919764]	-	mRNA	overlapping	0	-0.345793	1.26221	-0.803074	1.94537	3.13421	ENSMUST00000057337
Fgfrl1	5	108694229	108706950	+	NaN	Fgfrl1-201	fibroblast growth factor receptor-like 1 [Source:MGI Symbol;Acc:MGI:2150920]	+	mRNA	overlapping	0	-0.792335	-0.691231	-0.717907	-0.0248181	0.0549607	ENSMUST00000013633
Fgl2	5	21372642	21378374	+	NaN	Fgl2-001	fibrinogen-like protein 2 [Source:MGI Symbol;Acc:MGI:103266]	+	mRNA	overlapping	0	5.14544	8.19741	5.31011	7.1691	8.39863	ENSMUST00000035799
Fhod3	18	24709445	25133500	+	NaN	Fhod3-201	formin homology 2 domain containing 3 [Source:MGI Symbol;Acc:MGI:1925847]	+	mRNA	overlapping	0	1.03524	2.64178	0.846735	2.65579	0.806211	ENSMUST00000037097
Filip1l	16	57353093	57573126	+	NaN	Filip1l-001	filamin A interacting protein 1-like [Source:MGI Symbol;Acc:MGI:1925999]	+	mRNA	overlapping	0	5.80685	6.20608	5.86493	6.11041	6.04713	ENSMUST00000159816
Fkbp1a	2	151542483	151561692	+	NaN	Fkbp1a-001	FK506 binding protein 1a [Source:MGI Symbol;Acc:MGI:95541]	+	mRNA	overlapping	0	7.72802	8.24023	7.75024	9.13791	8.52128	ENSMUST00000044011
Fkbp9	6	56832059	56879358	+	NaN	Fkbp9-001	FK506 binding protein 9 [Source:MGI Symbol;Acc:MGI:1350921]	+	mRNA	overlapping	0	1.37547	2.2641	1.84608	3.61631	2.59441	ENSMUST00000031795
Flnb	14	7817957	7951588	+	NaN	Flnb-001	filamin, beta [Source:MGI Symbol;Acc:MGI:2446089]	+	mRNA	overlapping	0	4.15668	6.10888	4.28656	7.48284	7.42359	ENSMUST00000052678
Flrt3	2	140650914	140671469	-	NaN					Not found	0	4.71233	5.91572	4.90698	5.64938	6.24761
Flt1	5	147561604	147726011	-	NaN	Flt1-001	FMS-like tyrosine kinase 1 [Source:MGI Symbol;Acc:MGI:95558]	-	mRNA	overlapping	0	6.11968	7.51911	6.11805	6.40623	7.1167	ENSMUST00000031653
Flt3l	7	45131188	45136432	-	NaN					Not found	0	2.66397	3.54115	2.72812	3.40352	3.43823
Flt4	11	49609263	49652739	+	NaN	Flt4-001	FMS-like tyrosine kinase 4 [Source:MGI Symbol;Acc:MGI:95561]	+	mRNA	overlapping	0	-3.40353	2.71669	-3.02362	2.34679	2.13321	ENSMUST00000020617
Fmnl2	2	52857860	53134202	+	NaN					Not found	0	5.08269	7.29202	5.20275	7.01187	7.48781
Fndc3a	14	72537946	72710003	-	NaN	Fndc3a-001	fibronectin type III domain containing 3A [Source:MGI Symbol;Acc:MGI:1196463]	-	mRNA	overlapping	0	6.52619	8.26277	6.55975	7.55468	7.96831	ENSMUST00000089017
Fndc7	3	108853678	108890008	-	NaN	Fndc7-201	fibronectin type III domain containing 7 [Source:MGI Symbol;Acc:MGI:2443535]	-	mRNA	overlapping	0	-3.98849	0.210462	-2.52362	0.427651	0.369639	ENSMUST00000053065
Folr4	9	14885814	14903949	-	NaN					Not found	0	-5.1405	-4.98593	-5.26059	-4.89205	-1.73752
Fos	12	85473890	85477273	+	NaN	Fos-001	FBJ osteosarcoma oncogene [Source:MGI Symbol;Acc:MGI:95574]	+	mRNA	overlapping	0	3.0883	5.00666	2.94818	3.26488	4.39337	ENSMUST00000021674
Foxf2	13	31625816	31631403	+	NaN	Foxf2-001	forkhead box F2 [Source:MGI Symbol;Acc:MGI:1347479]	+	mRNA	overlapping	0	0.312391	1.91425	0.0907853	-0.543886	-0.0675956	ENSMUST00000042054
Foxp4	17	47867133	47924645	-	NaN	Foxp4-001	forkhead box P4 [Source:MGI Symbol;Acc:MGI:1921373]	-	mRNA	overlapping	0	5.73552	5.9969	5.72909	6.89499	6.79887	ENSMUST00000113265
Frmd4a	2	4017717	4614043	+	NaN					Not found	0	4.89039	6.44705	4.94202	5.62403	5.81705
Frmd4b	6	97286867	97617541	-	NaN	Frmd4b-001	FERM domain containing 4B [Source:MGI Symbol;Acc:MGI:2141794]	-	mRNA	overlapping	0	2.90566	5.66192	3.27364	5.97971	5.59531	ENSMUST00000113355
Frmd7	X	50895180	50942710	-	NaN	Frmd7-002	FERM domain containing 7 [Source:MGI Symbol;Acc:MGI:2686379]	-	mRNA	overlapping	0	-5.1405	-3.54145	-5.18459	-2.74004	-4.68201	ENSMUST00000164311
Frs3	17	47689030	47704286	+	NaN					Not found	0	-1.4663	-0.748969	-1.19214	0.298363	-0.0558182
Frzb	2	80411970	80447625	-	NaN	Frzb-001	frizzled-related protein [Source:MGI Symbol;Acc:MGI:892032]	-	mRNA	overlapping	0	-2.58482	-1.69123	-2.78666	0.629846	-0.193789	ENSMUST00000028389
Fscn1	5	142960343	142973185	+	NaN	Fscn1-001	fascin homolog 1, actin bundling protein (Strongylocentrotus purpuratus) [Source:MGI Symbol;Acc:MGI:1352745]	+	mRNA	overlapping	0	7.54773	8.22216	7.73692	10.2132	10.5643	ENSMUST00000031565
Fstl1	16	37776873	37836514	+	NaN	Fstl1-001	follistatin-like 1 [Source:MGI Symbol;Acc:MGI:102793]	+	mRNA	overlapping	0	-0.474541	3.15404	-0.0946336	1.16081	1.69869	ENSMUST00000114763
Fth1	19	9982703	9985092	+	NaN	Fth1-201	ferritin heavy chain 1 [Source:MGI Symbol;Acc:MGI:95588]	+	mRNA	overlapping	0	11.5631	12.4915	11.6119	10.8116	12.5197	ENSMUST00000025563
Ftl1	7	45457944	45459884	-	NaN	Ftl1-001	ferritin light chain 1 [Source:MGI Symbol;Acc:MGI:95589]	-	mRNA	overlapping	0	12.157	12.8041	12.1162	12.2116	12.8595	ENSMUST00000094434
Ftsjd2	17	29549799	29705979	+	NaN					Not found	0	6.38916	7.5507	6.38442	7.75726	7.69202
Furin	7	80388585	80405436	-	NaN					Not found	0	6.43913	7.28789	6.22391	7.79289	8.99233
Fut8	12	77238104	77476338	+	NaN					Not found	0	4.3391	4.99176	4.27398	5.43933	5.53528
Fyb	15	6579871	6663313	+	NaN					Not found	0	4.98215	5.00698	4.89661	3.35332	5.7835
Fyco1	9	123789510	123851899	-	NaN	Fyco1-202	FYVE and coiled-coil domain containing 1 [Source:MGI Symbol;Acc:MGI:107277]	-	mRNA	overlapping	0	4.80499	5.7253	4.91219	6.49563	5.64123	ENSMUST00000167595
G530011O06Rik	X	169975043	169978917	-	NaN	G530011O06Rik-001	RIKEN cDNA G530011O06 gene [Source:MGI Symbol;Acc:MGI:3603513]	-	mRNA	overlapping	0	1.38937	5.06137	2.36423	4.68727	5.88372	ENSMUST00000154810
Gabra4	5	71569734	71658308	-	NaN	Gabra4-201	gamma-aminobutyric acid (GABA) A receptor, subunit alpha 4 [Source:MGI Symbol;Acc:MGI:95616]	-	mRNA	overlapping	0	-1.03505	0.354673	-1.04395	1.09196	0.185224	ENSMUST00000031121
Gadd45a	6	67035096	67037457	-	NaN					Not found	0	3.4306	4.35879	3.33953	3.89295	4.92268
Gadd45b	10	80930091	80932204	+	NaN	Gadd45b-201	growth arrest and DNA-damage-inducible 45 beta [Source:MGI Symbol;Acc:MGI:107776]	+	mRNA	overlapping	0	4.27586	6.28757	4.50182	7.11755	7.32992	ENSMUST00000015456
Gadd45g	13	51846678	51848468	+	NaN	Gadd45g-001	growth arrest and DNA-damage-inducible 45 gamma [Source:MGI Symbol;Acc:MGI:1346325]	+	mRNA	overlapping	0	3.00289	4.2979	2.99686	3.56689	5.29293	ENSMUST00000021903
Galnt6	15	100691813	100729376	-	NaN	Galnt6-001	No description	-	mRNA	overlapping	0	5.60061	5.67881	5.54518	5.71394	7.11027	ENSMUST00000159715escription=UDP-N-acetyl-alpha-D-galactosamine:polypeptideN-acetylgalactosaminyltransferase 6 [Source:MGISymbol;Acc:MGI:1891640]
Gata1	X	7959260	7978071	-	NaN					Not found	0	0.154207	1.70222	-0.0809454	0.68622	1.84462
Gata2	6	88193891	88207030	+	NaN	Gata2-202	GATA binding protein 2 [Source:MGI Symbol;Acc:MGI:95662]	+	mRNA	overlapping	0	2.66986	3.46194	2.5344	3.21273	4.52236	ENSMUST00000170089
Gata3	2	9857078	9890034	-	NaN					Not found	0	-2.03505	-0.756523	-1.87887	-0.986147	2.37085
Gbp10	5	105215699	105239533	-	NaN	Gbp10-201	guanylate-binding protein 10 [Source:MGI Symbol;Acc:MGI:4359647]	-	mRNA	overlapping	0	-5.1405	-0.672968	-5.26059	-1.57012	2.78185	ENSMUST00000065588
Gbp2	3	142620602	142638008	+	NaN	Gbp2-001	guanylate binding protein 2 [Source:MGI Symbol;Acc:MGI:102772]	+	mRNA	overlapping	0	6.78392	10.5629	7.11382	9.27079	10.4364	ENSMUST00000165774
Gbp3	3	142560052	142573209	+	NaN					Not found	0	4.82438	8.67874	5.07187	7.14217	7.63714
Gbp4	5	105115767	105139586	-	NaN	Gbp4-201	guanylate binding protein 4 [Source:MGI Symbol;Acc:MGI:97072]	-	mRNA	overlapping	0	0.915184	7.11709	1.32602	5.10656	8.65386	ENSMUST00000100962
Gbp5	3	142496934	142522344	+	NaN	Gbp5-201	guanylate binding protein 5 [Source:MGI Symbol;Acc:MGI:2429943]	+	mRNA	overlapping	0	4.62622	9.24022	5.07234	9.03439	9.07061	ENSMUST00000090127
Gbp6	5	105270704	105293699	-	NaN	Gbp6-201	guanylate binding protein 6 [Source:MGI Symbol;Acc:MGI:2140937]	-	mRNA	overlapping	0	-0.0579505	6.45108	-0.465885	4.96845	7.19578	ENSMUST00000050011
Gbp7	3	142530338	142550083	+	NaN	Gbp7-202	guanylate binding protein 7 [Source:MGI Symbol;Acc:MGI:2444421]	+	mRNA	overlapping	0	5.93906	8.36088	6.1002	6.25502	7.58958	ENSMUST00000171263
Gbp8	5	105014153	105139540	-	NaN	Gbp8-201	guanylate-binding protein 8 [Source:MGI Symbol;Acc:MGI:1923324]	-	mRNA	overlapping	0	1.04455	4.4834	1.59975	2.34044	6.57084	ENSMUST00000031235
Gbp9	5	105078394	105139539	-	NaN					Not found	0	2.18185	6.96704	2.48292	5.38589	6.9367
Gcc1	6	28416091	28428390	-	NaN					Not found	0	3.87517	4.33722	3.94791	4.41693	4.46072
Gch1	14	47153895	47189413	-	NaN	Gch1-201	GTP cyclohydrolase 1 [Source:MGI Symbol;Acc:MGI:95675]	-	mRNA	overlapping	0	4.83264	6.66593	4.95701	5.81343	6.32992	ENSMUST00000089959
Gcm1	9	78051958	78065624	+	NaN	Gcm1-201	glial cells missing homolog 1 (Drosophila) [Source:MGI Symbol;Acc:MGI:108045]	+	mRNA	overlapping	0	-5.1405	-4.33393	-5.10859	-4.81605	-0.256555	ENSMUST00000024104
Gde1	7	118688545	118705778	-	NaN	Gde1-001	glycerophosphodiester phosphodiesterase 1 [Source:MGI Symbol;Acc:MGI:1891827]	-	mRNA	overlapping	0	5.1522	5.66165	5.06015	5.00451	6.81412	ENSMUST00000038791
Gdf11	10	128882295	128891718	-	NaN	Gdf11-001	growth differentiation factor 11 [Source:MGI Symbol;Acc:MGI:1338027]	-	mRNA	overlapping	0	-2.19601	0.0231909	-1.71791	3.43228	1.62388	ENSMUST00000026408
Gdpd1	11	87033867	87074062	-	NaN	Gdpd1-001	glycerophosphodiester phosphodiesterase domain containing 1 [Source:MGI Symbol;Acc:MGI:1913819]	-	mRNA	overlapping	0	2.56315	3.21576	2.38433	1.85216	2.32937	ENSMUST00000020804
Gem	4	11704457	11714752	+	NaN	Gem-001	GTP binding protein (gene overexpressed in skeletal muscle) [Source:MGI Symbol;Acc:MGI:99844]	+	mRNA	overlapping	0	0.0323357	0.837105	0.431822	2.63058	5.07225	ENSMUST00000108304
Gfpt2	11	49794178	49838613	+	NaN					Not found	0	-1.81857	-0.14316	-1.5974	2.51426	2.11125
Ghitm	14	37120444	37135322	-	NaN	Ghitm-202	growth hormone inducible transmembrane protein [Source:MGI Symbol;Acc:MGI:1913342]	-	mRNA	overlapping	0	7.56552	8.00101	7.63589	8.28859	8.26073	ENSMUST00000165649
Ghr	15	3317760	3583492	-	NaN					Not found	0	-5.0645	-0.108326	-4.10859	-0.156335	-1.57656
Gimap9	6	48676129	48679114	+	NaN					Not found	0	0.579361	1.35603	1.04102	3.54222	4.07152
Gipc3	10	81337762	81343266	-	NaN	Gipc3-001	GIPC PDZ domain containing family, member 3 [Source:MGI Symbol;Acc:MGI:2387006]	-	mRNA	overlapping	0	-2.79234	-1.67297	-2.08639	-0.434532	0.19147	ENSMUST00000045102
Git1	11	77493562	77507786	+	NaN	Git1-001	G protein-coupled receptor kinase-interactor 1 [Source:MGI Symbol;Acc:MGI:1927140]	+	mRNA	overlapping	0	5.8428	6.19998	5.80737	6.77109	6.41212	ENSMUST00000037285
Gja5	3	97032416	97053634	+	NaN	Gja5-001	gap junction protein, alpha 5 [Source:MGI Symbol;Acc:MGI:95716]	+	mRNA	overlapping	0	3.49923	3.78389	3.00203	4.81138	3.10893	ENSMUST00000072600
Gjb2	14	57098600	57104702	-	NaN	Gjb2-001	gap junction protein, beta 2 [Source:MGI Symbol;Acc:MGI:95720]	-	mRNA	overlapping	0	-4.27201	-0.380487	-4.68459	0.0663898	-0.290112	ENSMUST00000055698
Gla	X	134588149	134601125	-	NaN	Gla-001	galactosidase, alpha [Source:MGI Symbol;Acc:MGI:1347344]	-	mRNA	overlapping	0	4.78889	6.56442	4.69102	5.41257	6.35683	ENSMUST00000033621
Glipr2	4	43957401	43979118	+	NaN	Glipr2-001	GLI pathogenesis-related 2 [Source:MGI Symbol;Acc:MGI:1917770]	+	mRNA	overlapping	0	7.84328	8.54989	7.86323	9.89709	9.69928	ENSMUST00000030202
Glrp1	1	88501123	88509886	-	NaN	Glrp1-201	glutamine repeat protein 1 [Source:MGI Symbol;Acc:MGI:108038]	-	mRNA	overlapping	0	-2.82753	-0.0120038	-1.6734	-1.8626	-1.13932	ENSMUST00000067625
Glrx	13	75839868	75850151	+	NaN	Glrx-001	glutaredoxin [Source:MGI Symbol;Acc:MGI:2135625]	+	mRNA	overlapping	0	7.00515	7.5505	6.73042	6.95467	7.08969	ENSMUST00000022082
Glt8d1	14	31001393	31012441	+	NaN	Glt8d1-202	glycosyltransferase 8 domain containing 1 [Source:MGI Symbol;Acc:MGI:1923735]	+	mRNA	overlapping	0	3.39297	3.67873	3.50235	3.69872	4.32909	ENSMUST00000168584
Gltpd1	4	155864723	155869440	-	NaN	Gltpd1-001	glycolipid transfer protein domain containing 1 [Source:MGI Symbol;Acc:MGI:1933107]	-	mRNA	overlapping	0	3.93986	4.72448	4.0602	5.851	5.4818	ENSMUST00000030950
Gm11435	11	83511736	83522175	-	NaN	Gm11435-001	predicted gene 11435 [Source:MGI Symbol;Acc:MGI:3650286]	-	mRNA	overlapping	0	0.397251	2.08266	0.960069	3.04961	3.06618	ENSMUST00000019069
Gm12185	11	48904656	48992226	-	NaN					Not found	0	-0.43685	2.86303	-0.5905	2.64156	5.65279
Gm12216	11	53783418	53859256	-	NaN					Not found	0	-2.03505	1.06083	-1.70491	-2.7866	1.47
Gm12505	4	55410443	55418842	-	NaN	Gm12505-001	predicted gene 12505 [Source:MGI Symbol;Acc:MGI:3651173]	-	mRNA	overlapping	0	-3.48849	-3.04145	-3.81611	-3.74004	-3.73752	ENSMUST00000146041
Gm12942	4	127123691	127129644	+	NaN	Gm12942-002	predicted gene 12942 [Source:MGI Symbol;Acc:MGI:3758095]	+	mRNA	overlapping	0	2.69224	3.26472	2.83238	3.65719	3.05918	ENSMUST00000106097
Gm13889	2	93955810	93957527	-	NaN	Gm13889-001	predicted gene 13889 [Source:MGI Symbol;Acc:MGI:3652053]	-	mRNA	overlapping	0	-5.1405	-2.31173	-4.31611	2.93901	4.45404	ENSMUST00000148314
Gm14446	19	34592888	34601968	-	NaN	Gm14446-201	predicted gene 14446 [Source:MGI Symbol;Acc:MGI:3650685]	-	mRNA	overlapping	0	-1.13137	8.88357	-0.751464	6.33301	5.68189	ENSMUST00000168254
Gm15056	8	20900606	20902444	-	NaN	Gm15056-001	predicted gene 15056 [Source:MGI Symbol;Acc:MGI:3705859]	-	mRNA	overlapping	0	-5.1405	-0.705238	-5.18459	-3.94756	0.421186	ENSMUST00000122025
Gm16197	17	29057474	29078961	-	NaN	Gm16197-001	predicted gene 16197 [Source:MGI Symbol;Acc:MGI:3801771]	-	mRNA	overlapping	0	0.305863	0.395784	0.359732	1.51583	1.69971	ENSMUST00000133221
Gm17384	5	62813823	62888308	+	NaN	Gm17384-201	predicted gene, 17384 [Source:MGI Symbol;Acc:MGI:4937018]	+	mRNA	overlapping	0	-3.48849	-1.70054	-2.28666	1.56327	1.23812	ENSMUST00000170704
Gm2382	9	88688605	88719798	-	NaN	Gm2382-201	predicted gene 2382 [Source:MGI Symbol;Acc:MGI:3780550]	-	mRNA	overlapping	0	1.39643	2.96212	1.24163	2.72334	2.72172	ENSMUST00000113110
Gm3002	14	3810074	3966518	+	NaN					Not found	0	-5.1405	-4.98593	-5.26059	-4.24004	-3.53
Gm4759	7	106421550	106441073	-	NaN	Gm4759-201	predicted gene 4759 [Source:MGI Symbol;Acc:MGI:3647753]	-	mRNA	overlapping	0	2.05041	2.60433	2.10664	2.15549	3.06537	ENSMUST00000066023
Gm4841	18	60268301	60273267	-	NaN	Gm4841-201	predicted gene 4841 [Source:MGI Symbol;Acc:MGI:3643814]	-	mRNA	overlapping	0	-5.1405	0.699785	-4.60859	0.0391659	4.89206	ENSMUST00000090260
Gm4951	18	60212080	60247820	+	NaN	Gm4951-001	predicted gene 4951 [Source:MGI Symbol;Acc:MGI:3644953]	+	mRNA	overlapping	0	-1.58482	5.98133	-1.02112	3.57007	6.37006	ENSMUST00000031549
Gm5431	11	48887422	48902152	-	NaN	Gm5431-002	predicted gene 5431 [Source:MGI Symbol;Acc:MGI:3645205]	-	mRNA	overlapping	0	2.15896	5.74816	2.15301	5.11787	5.15466	ENSMUST00000109210
Gm5918	9	72979724	72985376	-	NaN	Gm5918-001	predicted gene 5918 [Source:MGI Symbol;Acc:MGI:3648770]	-	mRNA	overlapping	0	-0.237575	-0.0830133	-0.44988	0.986848	0.926069	ENSMUST00000124565
Gm6034	17	36042961	36058645	+	NaN	Gm6034-001	predicted gene 6034 [Source:MGI Symbol;Acc:MGI:3646212]	+	mRNA	overlapping	0	-4.19601	0.656495	-3.52362	0.0746339	0.87849	ENSMUST00000097331
Gm6904	14	59244441	59260216	-	NaN	Gm6904-201	predicted gene 6904 [Source:MGI Symbol;Acc:MGI:3644962]	-	mRNA	overlapping	0	-3.98849	1.42318	-4.18459	1.53461	0.514392	ENSMUST00000168702
Gm7120	13	119487941	119610458	+	NaN					Not found	0	0.663967	1.6376	-0.0504146	1.1986	-0.0188179
Gm8773	5	5573952	5576203	+	NaN	Gm8773-201	predicted gene 8773 [Source:MGI Symbol;Acc:MGI:3646213]	+	mRNA	overlapping	0	-0.323035	2.66791	0.0375742	4.19357	2.58366	ENSMUST00000101627
Gmppb	9	108049269	108052801	+	NaN					Not found	0	4.58925	5.49466	4.60215	5.69395	5.57997
Gna13	11	109362831	109401369	+	NaN	Gna13-001	guanine nucleotide binding protein, alpha 13 [Source:MGI Symbol;Acc:MGI:95768]	+	mRNA	overlapping	0	6.8599	7.58197	6.88478	7.5348	8.02075	ENSMUST00000020930
Gnaz	10	74967177	75016907	+	NaN	Gnaz-001	guanine nucleotide binding protein, alpha z subunit [Source:MGI Symbol;Acc:MGI:95780]	+	mRNA	overlapping	0	-1.75878	0.143166	-2.08639	-0.543886	0.0939619	ENSMUST00000037813
Gnb4	3	32580332	32616585	-	NaN	Gnb4-001	guanine nucleotide binding protein (G protein), beta 4 [Source:MGI Symbol;Acc:MGI:104581]	-	mRNA	overlapping	0	4.87654	5.56566	5.18475	6.25038	6.31845	ENSMUST00000155737
Gng11	6	4003943	4008445	+	NaN	Gng11-001	guanine nucleotide binding protein (G protein), gamma 11 [Source:MGI Symbol;Acc:MGI:1913316]	+	mRNA	overlapping	0	1.46861	3.71409	1.301	3.36586	2.77799	ENSMUST00000031670
Gng12	6	66896397	67021350	+	NaN	Gng12-001	guanine nucleotide binding protein (G protein), gamma 12 [Source:MGI Symbol;Acc:MGI:1336171]	+	mRNA	overlapping	0	6.85342	7.36593	6.85194	6.56258	7.41025	ENSMUST00000043148
Gns	10	121365090	121397245	+	NaN	Gns-201	glucosamine (N-acetyl)-6-sulfatase [Source:MGI Symbol;Acc:MGI:1922862]	+	mRNA	overlapping	0	7.3666	8.94097	7.33031	8.06453	7.89227	ENSMUST00000040344
Gp1ba	11	70639122	70642036	+	NaN	Gp1ba-201	glycoprotein 1b, alpha polypeptide [Source:MGI Symbol;Acc:MGI:1333744]	+	mRNA	overlapping	0	0.26837	1.92748	-0.282164	1.01261	1.92738	ENSMUST00000055184
Gp49a	10	51480632	51486316	+	NaN	Gp49a-001	glycoprotein 49 A [Source:MGI Symbol;Acc:MGI:102702]	+	mRNA	overlapping	0	7.99557	8.75099	7.97668	7.69397	8.75277	ENSMUST00000102894
Gp5	16	30307686	30310779	-	NaN	Gp5-201	glycoprotein 5 (platelet) [Source:MGI Symbol;Acc:MGI:1096363]	-	mRNA	overlapping	0	0.1402	1.61914	-0.587757	0.835781	1.67971	ENSMUST00000061190
Gp6	7	4368713	4397744	-	NaN	Gp6-201	glycoprotein 6 (platelet) [Source:MGI Symbol;Acc:MGI:1889810]	-	mRNA	overlapping	0	-2.03505	0.866241	-1.87887	-0.882922	0.784676	ENSMUST00000108590
Gp9	6	87778136	87779762	+	NaN	Gp9-201	glycoprotein 9 (platelet) [Source:MGI Symbol;Acc:MGI:1860137]	+	mRNA	overlapping	0	-0.666566	0.995397	-0.89966	0.511869	1.1287	ENSMUST00000032133
Gpm6b	X	166238911	166388988	+	NaN	Gpm6b-001	glycoprotein m6b [Source:MGI Symbol;Acc:MGI:107672]	+	mRNA	overlapping	0	-2.32753	0.432733	-1.79391	1.69946	1.55606	ENSMUST00000112235
Gpnmb	6	49036518	49058182	+	NaN	Gpnmb-201	glycoprotein (transmembrane) nmb [Source:MGI Symbol;Acc:MGI:1934765]	+	mRNA	overlapping	0	7.51415	11.4462	8.38837	10.9347	11.3513	ENSMUST00000031840
Gpr128	16	56724609	56795855	-	NaN	Gpr128-001	G protein-coupled receptor 128 [Source:MGI Symbol;Acc:MGI:2441732]	-	mRNA	overlapping	0	-1.45009	-0.342435	-2.70491	1.31324	0.291926	ENSMUST00000023437
Gpr132	12	112850876	112860916	-	NaN	Gpr132-201	G protein-coupled receptor 132 [Source:MGI Symbol;Acc:MGI:1890220]	-	mRNA	overlapping	0	5.85895	6.41784	5.96876	7.07186	6.96755	ENSMUST00000021729
Gpr15	16	58717435	58718724	-	NaN	Gpr15-201	G protein-coupled receptor 15 [Source:MGI Symbol;Acc:MGI:1918473]	-	mRNA	overlapping	0	-0.903531	0.837105	-0.0748694	0.482463	-0.0385051	ENSMUST00000089318
Gpr162	6	124858444	124863917	-	NaN	Gpr162-201	G protein-coupled receptor 162 [Source:MGI Symbol;Acc:MGI:1315214]	-	mRNA	overlapping	0	-3.69601	-0.497719	-3.44762	-2.04389	-1.46536	ENSMUST00000046893
Gpr174	X	107255878	107296769	+	NaN					Not found	0	-2.40353	-1.02658	-1.81611	-1.2514	2.92462
Gpr176	2	118277110	118373419	-	NaN	Gpr176-001	G protein-coupled receptor 176 [Source:MGI Symbol;Acc:MGI:2685858]	-	mRNA	overlapping	0	0.393527	3.14614	0.654663	2.53605	1.02426	ENSMUST00000039160
Gpr33	12	52023003	52028063	-	NaN	Gpr33-001	G protein-coupled receptor 33 [Source:MGI Symbol;Acc:MGI:1277106]	-	mRNA	overlapping	0	-2.08482	-0.19587	-2.70491	2.82335	1.87929	ENSMUST00000040161
Gpr35	1	92973119	92986391	+	NaN	Gpr35-201	G protein-coupled receptor 35 [Source:MGI Symbol;Acc:MGI:1929509]	+	mRNA	overlapping	0	5.23072	5.49903	5.32333	5.63483	4.66108	ENSMUST00000027489
Gpr56	8	94977109	95014208	+	NaN	Gpr56-202	G protein-coupled receptor 56 [Source:MGI Symbol;Acc:MGI:1340051]	+	mRNA	overlapping	0	1.57647	1.99193	1.33006	2.38769	3.68765	ENSMUST00000179619
Grap	11	61653265	61672784	+	NaN	Grap-001	GRB2-related adaptor protein [Source:MGI Symbol;Acc:MGI:1918770]	+	mRNA	overlapping	0	2.38589	4.79139	2.28312	6.50192	5.14255	ENSMUST00000004959
Grcc10	6	124739183	124741374	-	NaN	Grcc10-001	gene rich cluster, C10 gene [Source:MGI Symbol;Acc:MGI:1315201]	-	mRNA	overlapping	0	3.64513	4.14287	3.69496	4.80539	4.75193	ENSMUST00000004389
Grid1	14	34819825	35583379	+	NaN	Grid1-001	glutamate receptor, ionotropic, delta 1 [Source:MGI Symbol;Acc:MGI:95812]	+	mRNA	overlapping	0	-2.08482	0.143166	-3.10859	1.16363	-1.54136	ENSMUST00000043349
Grina	15	76246807	76249904	+	NaN	Grina-201	glutamate receptor, ionotropic, N-methyl D-aspartate-associated protein 1 (glutamate binding) [Source:MGI Symbol;Acc:MGI:1913418]	+	mRNA	overlapping	0	6.50595	8.39632	6.42361	7.23723	8.75374	ENSMUST00000023225
Gsdmd	15	75862339	75867404	+	NaN	Gsdmd-201	gasdermin D [Source:MGI Symbol;Acc:MGI:1916396]	+	mRNA	overlapping	0	6.32245	7.32503	6.3896	6.97881	6.9386	ENSMUST00000023238
Gsta2	9	78331018	78355788	-	NaN					Not found	0	-5.1405	-2.38049	-5.26059	-1.2866	1.19792
Gstt3	10	75774115	75781414	-	NaN	Gstt3-001	glutathione S-transferase, theta 3 [Source:MGI Symbol;Acc:MGI:2143526]	-	mRNA	overlapping	0	2.81122	3.72831	3.01162	3.51429	2.2038	ENSMUST00000001715
Gtpbp2	17	46161032	46169370	+	NaN	Gtpbp2-001	GTP binding protein 2 [Source:MGI Symbol;Acc:MGI:1860138]	+	mRNA	overlapping	0	5.5574	6.74701	5.68225	6.69378	7.39809	ENSMUST00000024748
Gucy1b3	3	82032004	82074711	-	NaN	Gucy1b3-201	guanylate cyclase 1, soluble, beta 3 [Source:MGI Symbol;Acc:MGI:1860604]	-	mRNA	overlapping	0	0.220432	1.82928	0.0563116	0.34991	1.29012	ENSMUST00000029635
Gucy2c	6	136697285	136781765	-	NaN	Gucy2c-001	guanylate cyclase 2c [Source:MGI Symbol;Acc:MGI:106903]	-	mRNA	overlapping	0	-2.32753	0.0231909	-1.94762	-0.833154	0.158603	ENSMUST00000032338
Gvin1	7	106156535	106215340	-	NaN	Gvin1-201	GTPase, very large interferon inducible 1 [Source:MGI Symbol;Acc:MGI:1921808]	-	mRNA	overlapping	0	2.04341	3.62436	2.12423	3.68284	3.94467	ENSMUST00000006667
Gypc	18	32528322	32560034	-	NaN	Gypc-001	glycophorin C [Source:MGI Symbol;Acc:MGI:1098566]	-	mRNA	overlapping	0	3.15833	5.79929	3.22997	7.25528	5.51765	ENSMUST00000174459
Gzma	13	113093825	113100979	-	NaN	Gzma-201	granzyme A [Source:MGI Symbol;Acc:MGI:109266]	-	mRNA	overlapping	0	-5.1405	-4.98593	-5.26059	2.38299	9.12187	ENSMUST00000023897
Gzmb	14	56258856	56262260	-	NaN	Gzmb-201	granzyme B [Source:MGI Symbol;Acc:MGI:109267]	-	mRNA	overlapping	0	-2.19601	-0.468272	-3.89211	4.3173	10.3775	ENSMUST00000015581
Gzmc	14	56231401	56234656	-	NaN	Gzmc-201	granzyme C [Source:MGI Symbol;Acc:MGI:109256]	-	mRNA	overlapping	0	-5.1405	-3.67297	-5.26059	1.98104	8.01736	ENSMUST00000015585
Gzmd	14	56129556	56132608	-	NaN	Gzmd-001	granzyme D [Source:MGI Symbol;Acc:MGI:109255]	-	mRNA	overlapping	0	-5.1405	-4.98593	-5.26059	-4.89205	1.56151	ENSMUST00000082093
Gzme	14	56117619	56120625	-	NaN	Gzme-201	granzyme E [Source:MGI Symbol;Acc:MGI:109265]	-	mRNA	overlapping	0	-5.1405	-4.90993	-5.26059	-4.89205	1.48014	ENSMUST00000089549
Gzmf	14	56205266	56211407	-	NaN	Gzmf-201	granzyme F [Source:MGI Symbol;Acc:MGI:109254]	-	mRNA	overlapping	0	-5.1405	-4.98593	-5.26059	-4.89205	2.45581	ENSMUST00000022757
Gzmg	14	56156582	56159579	-	NaN	Gzmg-201	granzyme G [Source:MGI Symbol;Acc:MGI:109253]	-	mRNA	overlapping	0	-5.1405	-4.98593	-5.26059	-4.31605	3.12017	ENSMUST00000015578
H1foo	6	115944938	115950236	+	NaN	H1foo-002	H1 histone family, member O, oocyte-specific [Source:MGI Symbol;Acc:MGI:2176207]	+	mRNA	overlapping	0	-5.1405	-2.08801	-5.26059	-1.04389	-1.86904	ENSMUST00000161969
H2-D1	17	35262730	35267499	+	NaN	H2-D1-001	histocompatibility 2, D region locus 1 [Source:MGI Symbol;Acc:MGI:95896]	+	mRNA	overlapping	0	8.90441	11.298	8.86332	11.1445	11.0279	ENSMUST00000172785
H2-K1	17	33996017	34000333	-	NaN					Not found	0	8.32862	11.0149	8.38055	10.7389	10.9113
H2-M2	17	37480851	37483552	-	NaN					Not found	0	5.36271	9.88064	5.75912	8.1297	6.60885
H2-M3	17	37270220	37274484	+	NaN	H2-M3-001	histocompatibility 2, M region locus 3 [Source:MGI Symbol;Acc:MGI:95915]	+	mRNA	overlapping	0	3.91516	5.73266	4.01772	5.21406	5.42785	ENSMUST00000038580
H2-Oa	17	34092340	34095234	+	NaN	H2-Oa-001	histocompatibility 2, O region alpha locus [Source:MGI Symbol;Acc:MGI:95924]	+	mRNA	overlapping	0	2.38539	3.43533	2.77731	3.32435	4.59011	ENSMUST00000025192
H2-Q10	17	35470089	35474563	+	NaN	H2-Q10-001	histocompatibility 2, Q region locus 10 [Source:MGI Symbol;Acc:MGI:95929]	+	mRNA	overlapping	0	-1.59781	0.624008	-2.52362	0.00588217	1.14215	ENSMUST00000174525
H2-Q2	17	35342242	35346762	+	NaN					Not found	0	-3.98849	0.464163	-3.52362	0.190499	0.376087
H2-Q4	17	35379617	35385290	+	NaN	H2-Q4-002	histocompatibility 2, Q region locus 4 [Source:MGI Symbol;Acc:MGI:95933]	+	mRNA	overlapping	0	5.01954	8.46839	5.04533	8.04732	8.56138	ENSMUST00000173975
H2-T23	17	36029773	36032855	-	NaN					Not found	0	5.84908	8.79118	5.91817	8.37841	8.74226
H2-T24	17	36005695	36020560	-	NaN	H2-T24-001	histocompatibility 2, T region locus 24 [Source:MGI Symbol;Acc:MGI:95958]	-	mRNA	overlapping	0	2.18466	7.11671	2.09359	6.23601	6.05563	ENSMUST00000113760
H2afy	13	56073619	56136361	-	NaN					Not found	0	7.86679	8.12505	7.94088	8.94235	8.50779
Hap1	11	100347327	100356128	-	NaN	Hap1-005	huntingtin-associated protein 1 [Source:MGI Symbol;Acc:MGI:1261831]	-	mRNA	overlapping	0	-0.908558	0.487545	-0.947623	0.190499	0.469998	ENSMUST00000138603
Havcr2	11	46454935	46481255	+	NaN	Havcr2-001	hepatitis A virus cellular receptor 2 [Source:MGI Symbol;Acc:MGI:2159682]	+	mRNA	overlapping	0	1.21977	4.70995	1.39124	3.50922	4.871	ENSMUST00000020668
Hbb-y	7	103851745	103853240	-	NaN	Hbb-y-001	hemoglobin Y, beta-like embryonic chain [Source:MGI Symbol;Acc:MGI:96027]	-	mRNA	overlapping	0	-1.90353	-1.29552	-1.71791	-0.403832	-2.53	ENSMUST00000033229
Hbegf	18	36504929	36515805	-	NaN	Hbegf-201	heparin-binding EGF-like growth factor [Source:MGI Symbol;Acc:MGI:96070]	-	mRNA	overlapping	0	4.80577	6.93484	4.81534	6.49682	6.94039	ENSMUST00000025363
Hbp1	12	31926254	31950535	-	NaN	Hbp1-001	high mobility group box transcription factor 1 [Source:MGI Symbol;Acc:MGI:894659]	-	mRNA	overlapping	0	5.70828	5.95149	5.72358	6.2352	6.05936	ENSMUST00000172314
Hc	2	34983331	35061438	-	NaN	Hc-001	hemolytic complement [Source:MGI Symbol;Acc:MGI:96031]	-	mRNA	overlapping	0	-4.27201	-0.927041	-4.60859	1.61858	0.678924	ENSMUST00000028233
Hdac10	15	89123307	89128700	-	NaN	Hdac10-001	histone deacetylase 10 [Source:MGI Symbol;Acc:MGI:2158340]	-	mRNA	overlapping	0	2.12862	2.54095	2.05347	2.77916	1.67177	ENSMUST00000082197
Hdc	2	126593667	126619299	-	NaN					Not found	0	3.14724	6.06932	2.88846	6.32671	5.04821
Hemk1	9	107327692	107338350	-	NaN					Not found	0	5.63615	6.88641	5.8256	7.65271	7.15672
Herc6	6	57580992	57665136	+	NaN	Herc6-201	hect domain and RLD 6 [Source:MGI Symbol;Acc:MGI:1914388]	+	mRNA	overlapping	0	4.31065	8.54245	4.3722	7.8922	8.09615	ENSMUST00000031817
Hes7	11	69120404	69124055	+	NaN	Hes7-001	hairy and enhancer of split 7 (Drosophila) [Source:MGI Symbol;Acc:MGI:2135679]	+	mRNA	overlapping	0	-4.27201	-3.67297	-5.26059	-0.535349	0.302666	ENSMUST00000024543
Hfe	13	23702034	23710854	-	NaN					Not found	0	3.65406	3.97342	3.59519	5.59762	4.48205
Hgf	5	16553550	16619439	+	NaN	Hgf-201	hepatocyte growth factor [Source:MGI Symbol;Acc:MGI:96079]	+	mRNA	overlapping	0	2.74106	3.62727	2.47054	3.06408	3.97356	ENSMUST00000030683
Hgs	11	120467635	120483984	+	NaN	Hgs-201	HGF-regulated tyrosine kinase substrate [Source:MGI Symbol;Acc:MGI:104681]	+	mRNA	overlapping	0	5.61286	6.17523	5.6438	6.43198	6.36002	ENSMUST00000026900
Hif1a	12	73901375	73947530	+	NaN	Hif1a-003	hypoxia inducible factor 1, alpha subunit [Source:MGI Symbol;Acc:MGI:106918]	+	mRNA	overlapping	0	7.92253	8.39904	8.03248	7.94976	9.39958	ENSMUST00000110461
Hilpda	6	29272488	29275446	+	NaN					Not found	0	2.74462	4.43778	2.67705	4.23854	6.99243
Hipk2	6	38694390	38876165	-	NaN	Hipk2-004	homeodomain interacting protein kinase 2 [Source:MGI Symbol;Acc:MGI:1314872]	-	mRNA	overlapping	0	6.06717	6.57553	6.00492	7.2697	6.63691	ENSMUST00000161779
Hist1h1c	13	23738807	23740366	+	NaN	Hist1h1c-001	histone cluster 1, H1c [Source:MGI Symbol;Acc:MGI:1931526]	+	mRNA	overlapping	0	4.34573	5.27584	4.37904	7.11248	6.17477	ENSMUST00000040914
Hist3h2a	11	58954685	58956674	+	NaN	Hist3h2a-001	histone cluster 3, H2a [Source:MGI Symbol;Acc:MGI:2448458]	+	mRNA	overlapping	0	2.15291	3.51019	2.12167	2.8601	3.11558	ENSMUST00000108817
Hk1	10	62268855	62379908	-	NaN					Not found	0	6.42019	6.80347	6.35403	6.69561	8.02861
Hk2	6	82725025	82774454	-	NaN	Hk2-001	hexokinase 2 [Source:MGI Symbol;Acc:MGI:1315197]	-	mRNA	overlapping	0	6.44874	7.11986	6.47499	7.52042	8.26711	ENSMUST00000000642
Hk3	13	55005985	55021385	-	NaN	Hk3-001	hexokinase 3 [Source:MGI Symbol;Acc:MGI:2670962]	-	mRNA	overlapping	0	7.05616	9.60631	7.10297	8.47321	8.80038	ENSMUST00000052949
Hmga1	17	27556620	27563674	+	NaN	Hmga1-001	high mobility group AT-hook 1 [Source:MGI Symbol;Acc:MGI:96160]	+	mRNA	overlapping	0	7.66226	9.43485	7.69233	8.68981	8.76495	ENSMUST00000117600
Hmox1	8	75093591	75100596	+	NaN	Hmox1-001	heme oxygenase (decycling) 1 [Source:MGI Symbol;Acc:MGI:96163]	+	mRNA	overlapping	0	7.20678	7.83187	7.15349	7.45872	10.3005	ENSMUST00000005548
Hook2	8	84990595	85003364	+	NaN	Hook2-201	hook homolog 2 (Drosophila) [Source:MGI Symbol;Acc:MGI:2181664]	+	mRNA	overlapping	0	2.54255	4.18404	2.59012	3.91569	4.22286	ENSMUST00000064495
Hoxb4	11	96316684	96321638	+	NaN	Hoxb4-001	homeobox B4 [Source:MGI Symbol;Acc:MGI:96185]	+	mRNA	overlapping	0	1.64665	1.84168	1.46239	2.32024	1.97788	ENSMUST00000049241
Hpcal4	4	123183227	123194701	+	NaN	Hpcal4-001	hippocalcin-like 4 [Source:MGI Symbol;Acc:MGI:2157521]	+	mRNA	overlapping	0	-5.1405	-1.74897	-4.68459	0.862241	-0.576556	ENSMUST00000059667
Hpse	5	100679484	100719716	-	NaN	Hpse-001	heparanase [Source:MGI Symbol;Acc:MGI:1343124]	-	mRNA	overlapping	0	4.67842	5.4856	4.50154	4.62743	5.75016	ENSMUST00000045617
Hsd17b11	5	103989762	104021919	-	NaN	Hsd17b11-001	hydroxysteroid (17-beta) dehydrogenase 11 [Source:MGI Symbol;Acc:MGI:2149821]	-	mRNA	overlapping	0	6.20634	7.22369	6.17709	7.60991	7.27607	ENSMUST00000031251
Hsh2d	8	72189668	72200995	+	NaN					Not found	0	1.14899	3.85429	1.21334	3.18685	3.16857
Hspa1a	17	34969199	34972154	-	NaN					Not found	0	-2.32753	-0.150771	-1.61995	1.23432	2.90267
Hspa1b	17	34956436	34959238	-	NaN	Hspa1b-001	heat shock protein 1B [Source:MGI Symbol;Acc:MGI:99517]	-	mRNA	overlapping	0	-1.19601	0.204476	-1.39966	2.18948	2.91275	ENSMUST00000172753
Htatip2	7	49759106	49773999	+	NaN	Htatip2-201	HIV-1 tat interactive protein 2, homolog (human) [Source:MGI Symbol;Acc:MGI:1859271]	+	mRNA	overlapping	0	4.57486	5.20234	4.59733	5.19123	5.05994	ENSMUST00000085272
Htr1f	16	64924729	65105784	-	NaN	Htr1f-201	5-hydroxytryptamine (serotonin) receptor 1F [Source:MGI Symbol;Acc:MGI:99842]	-	mRNA	overlapping	0	-4.48849	-0.248969	-4.60859	-1.51033	-2.36904	ENSMUST00000063076
Htr2a	14	74640840	74706859	+	NaN	Htr2a-201	5-hydroxytryptamine (serotonin) receptor 2A [Source:MGI Symbol;Acc:MGI:109521]	+	mRNA	overlapping	0	0.51502	1.8523	0.666787	0.987105	2.21805	ENSMUST00000036653
Htr7	19	35958734	36057507	-	NaN					Not found	0	2.6325	3.84029	2.93432	6.08452	5.59631
Htra2	6	83051266	83055273	-	NaN					Not found	0	5.66901	6.52042	5.71498	6.32496	5.44913
Htra4	8	25025451	25038962	-	NaN	Htra4-001	HtrA serine peptidase 4 [Source:MGI Symbol;Acc:MGI:3036260]	-	mRNA	overlapping	0	-1.55331	3.95902	-1.25146	1.58951	4.50596	ENSMUST00000084031
I830012O16Rik	19	34607970	34613401	+	NaN	I830012O16Rik-001	RIKEN cDNA I830012O16 gene [Source:MGI Symbol;Acc:MGI:3698419]	+	mRNA	overlapping	0	-3.03505	6.34347	-3.59963	4.53119	4.03199	ENSMUST00000076249
Icam1	9	21015960	21028797	+	NaN	Icam1-201	intercellular adhesion molecule 1 [Source:MGI Symbol;Acc:MGI:96392]	+	mRNA	overlapping	0	7.76189	8.34623	7.89448	9.08197	8.89494	ENSMUST00000086399
Icos	1	60977927	61000320	+	NaN	Icos-001	inducible T cell co-stimulator [Source:MGI Symbol;Acc:MGI:1858745]	+	mRNA	overlapping	0	0.41236	1.22164	0.890003	1.06708	3.26634	ENSMUST00000102827
Idnk	13	58157649	58164693	+	NaN	Idnk-201	idnK gluconokinase homolog (E. coli) [Source:MGI Symbol;Acc:MGI:1922981]	+	mRNA	overlapping	0	3.66233	4.81934	3.65569	4.29679	4.51975	ENSMUST00000051490
Ido2	8	24531892	24576333	-	NaN	Ido2-201	indoleamine 2,3-dioxygenase 2 [Source:MGI Symbol;Acc:MGI:2142489]	-	mRNA	overlapping	0	-4.48849	-1.54145	-5.26059	-0.994118	-1.57656	ENSMUST00000033953
Ier3	17	35821684	35822923	+	NaN	Ier3-001	immediate early response 3 [Source:MGI Symbol;Acc:MGI:104814]	+	mRNA	overlapping	0	4.93499	7.07859	5.13304	6.96472	6.72191	ENSMUST00000003635
Iffo2	4	139530548	139620382	+	NaN					Not found	0	4.19348	5.28231	4.28971	6.48515	6.13615
Ifi203	1	173920407	173942672	-	NaN	Ifi203-003	interferon activated gene 203 [Source:MGI Symbol;Acc:MGI:96428]	-	mRNA	overlapping	0	4.9295	8.65532	4.9293	7.84732	8.51742	ENSMUST00000156895
Ifi204	1	173747293	173766876	-	NaN	Ifi204-001	interferon activated gene 204 [Source:MGI Symbol;Acc:MGI:96429]	-	mRNA	overlapping	0	3.13294	9.06152	3.23143	8.47897	8.09586	ENSMUST00000111214
Ifi205	1	174011998	174031755	-	NaN	Ifi205-201	interferon activated gene 205 [Source:MGI Symbol;Acc:MGI:101847]	-	mRNA	overlapping	0	0.386441	8.33912	1.31524	8.33082	7.90985	ENSMUST00000059226
Ifi27l2a	12	103442167	103443680	-	NaN	Ifi27l2a-001	interferon, alpha-inducible protein 27 like 2A [Source:MGI Symbol;Acc:MGI:1924183]	-	mRNA	overlapping	0	3.23061	7.77971	3.10977	7.47953	5.89101	ENSMUST00000055071
Ifi35	11	101448407	101458698	+	NaN	Ifi35-001	interferon-induced protein 35 [Source:MGI Symbol;Acc:MGI:1917360]	+	mRNA	overlapping	0	4.94509	7.24613	5.11001	6.84088	6.67756	ENSMUST00000010502
Ifi44	3	151730922	151749947	-	NaN					Not found	0	-1.4663	7.88564	-0.835139	5.93094	5.60665
Ifi47	11	49076587	49096974	+	NaN	Ifi47-001	interferon gamma inducible protein 47 [Source:MGI Symbol;Acc:MGI:99448]	+	mRNA	overlapping	0	3.4971	8.35855	3.39437	7.16038	8.11531	ENSMUST00000109202
Ifih1	2	62595798	62646255	-	NaN					Not found	0	4.39178	8.92848	4.40008	8.31718	7.49618
Ifit1	19	34640871	34650009	+	NaN	Ifit1-001	interferon-induced protein with tetratricopeptide repeats 1 [Source:MGI Symbol;Acc:MGI:99450]	+	mRNA	overlapping	0	1.02959	10.2041	0.922774	8.97979	8.50994	ENSMUST00000102824
Ifit2	19	34550694	34576419	+	NaN					Not found	0	2.02701	11.0882	2.44837	9.66263	9.66464
Ifit3	19	34583531	34588731	+	NaN	Ifit3-001	interferon-induced protein with tetratricopeptide repeats 3 [Source:MGI Symbol;Acc:MGI:1101055]	+	mRNA	overlapping	0	-1.61105	8.79636	-1.47519	7.39593	6.68479	ENSMUST00000102825
Ifitm3	7	141009586	141010770	-	NaN	Ifitm3-001	interferon induced transmembrane protein 3 [Source:MGI Symbol;Acc:MGI:1913391]	-	mRNA	overlapping	0	4.81006	9.36482	5.09019	9.11254	8.54003	ENSMUST00000026565
Ifna4	4	88841816	88842459	+	NaN	Ifna4-001	interferon alpha 4 [Source:MGI Symbol;Acc:MGI:107664]	+	mRNA	overlapping	0	-5.1405	-0.637773	-5.26059	2.38072	-4.68201	ENSMUST00000094973
Ifnar2	16	91372783	91405589	+	NaN	Ifnar2-001	interferon (alpha and beta) receptor 2 [Source:MGI Symbol;Acc:MGI:1098243]	+	mRNA	overlapping	0	5.5	6.13905	5.43517	5.25696	5.67092	ENSMUST00000023693
Ifnb1	4	88522025	88522794	-	NaN	Ifnb1-001	interferon beta 1, fibroblast [Source:MGI Symbol;Acc:MGI:107657]	-	mRNA	overlapping	0	-5.1405	-0.0284195	-5.18459	1.06524	3.74843	ENSMUST00000055671
Ifng	10	118441047	118445892	+	NaN	Ifng-201	interferon gamma [Source:MGI Symbol;Acc:MGI:107656]	+	mRNA	overlapping	0	-5.1405	-3.83393	-5.26059	4.3339	9.83918	ENSMUST00000068592
Ifrd1	12	40201567	40248504	-	NaN					Not found	0	6.23907	6.47719	6.28538	6.03306	6.78753
Ift172	5	31253280	31291114	-	NaN	Ift172-201	intraflagellar transport 172 homolog (Chlamydomonas) [Source:MGI Symbol;Acc:MGI:2682064]	-	mRNA	overlapping	0	3.22398	4.05556	3.37434	3.522	4.10297	ENSMUST00000041565
Ift81	5	122550204	122614518	-	NaN	Ift81-001	intraflagellar transport 81 homolog (Chlamydomonas) [Source:MGI Symbol;Acc:MGI:1098597]	-	mRNA	overlapping	0	-1.99985	-0.976809	-1.87887	1.04393	-0.776105	ENSMUST00000031426
Ift88	14	57424062	57517936	+	NaN	Ift88-001	intraflagellar transport 88 homolog (Chlamydomonas) [Source:MGI Symbol;Acc:MGI:98715]	+	mRNA	overlapping	0	1.16111	1.85209	1.64704	2.4303	2.53068	ENSMUST00000122063
Igbp1	X	100494291	100516125	+	NaN	Igbp1-001	immunoglobulin (CD79A) binding protein 1 [Source:MGI Symbol;Acc:MGI:1346500]	+	mRNA	overlapping	0	5.54076	5.98342	5.61894	7.09297	6.6347	ENSMUST00000033570
Igf1	10	87858265	87937042	+	NaN					Not found	0	4.69705	5.47577	4.17771	4.34654	4.20638
Igf2bp2	16	22059009	22163299	-	NaN	Igf2bp2-001	insulin-like growth factor 2 mRNA binding protein 2 [Source:MGI Symbol;Acc:MGI:1890358]	-	mRNA	overlapping	0	3.48346	5.55877	3.7046	3.43973	4.5957	ENSMUST00000100052
Igf2bp3	6	49085221	49214954	-	NaN	Igf2bp3-201	insulin-like growth factor 2 mRNA binding protein 3 [Source:MGI Symbol;Acc:MGI:1890359]	-	mRNA	overlapping	0	-0.182982	1.8641	0.397376	3.53337	2.29339	ENSMUST00000031838
Igfbp5	1	72857932	72874884	-	NaN	Igfbp5-001	insulin-like growth factor binding protein 5 [Source:MGI Symbol;Acc:MGI:96440]	-	mRNA	overlapping	0	-3.90353	0.608916	-5.26059	3.07044	1.68835	ENSMUST00000027377
Igsf8	1	172261641	172319841	+	NaN	Igsf8-004	immunoglobulin superfamily, member 8 [Source:MGI Symbol;Acc:MGI:2154090]	+	mRNA	overlapping	0	5.73444	6.39622	5.69756	6.37948	6.17614	ENSMUST00000139528
Igtp	11	58199556	58207591	+	NaN	Igtp-001	interferon gamma induced GTPase [Source:MGI Symbol;Acc:MGI:107729]	+	mRNA	overlapping	0	3.20749	7.12255	3.06137	6.58577	7.57325	ENSMUST00000035266
Iigp1	18	60376029	60392627	+	NaN	Iigp1-202	interferon inducible GTPase 1 [Source:MGI Symbol;Acc:MGI:1926259]	+	mRNA	overlapping	0	-5.0645	6.52322	-3.78091	3.94295	8.15541	ENSMUST00000066912
Ikzf3	11	98464902	98546031	-	NaN					Not found	0	0.503359	0.998736	0.738157	0.383919	4.5807
Ikzf4	10	128630843	128645991	-	NaN	Ikzf4-001	IKAROS family zinc finger 4 [Source:MGI Symbol;Acc:MGI:1343139]	-	mRNA	overlapping	0	4.00769	4.41725	4.08017	6.4657	5.93554	ENSMUST00000133342
Il10	1	131019845	131024974	+	NaN	Il10-001	interleukin 10 [Source:MGI Symbol;Acc:MGI:96537]	+	mRNA	overlapping	0	-5.1405	-3.54145	-5.26059	-3.81605	-0.0720622	ENSMUST00000016673
Il10ra	9	45253837	45269149	-	NaN	Il10ra-001	interleukin 10 receptor, alpha [Source:MGI Symbol;Acc:MGI:96538]	-	mRNA	overlapping	0	6.73158	7.80814	6.8092	8.62556	8.00301	ENSMUST00000034594
Il10rb	16	91406164	91425834	+	NaN					Not found	0	5.99159	7.22734	6.01561	6.19872	5.92584
Il11ra1	4	41699989	41769474	+	NaN	Il11ra1-001	interleukin 11 receptor, alpha chain 1 [Source:MGI Symbol;Acc:MGI:107426]	+	mRNA	overlapping	0	4.02744	4.48967	4.02173	3.55161	4.27941	ENSMUST00000108041
Il12a	3	68690644	68698547	+	NaN	Il12a-201	interleukin 12a [Source:MGI Symbol;Acc:MGI:96539]	+	mRNA	overlapping	0	-2.82753	2.18235	-3.20491	1.49299	5.10196	ENSMUST00000029345
Il12b	11	44400063	44414033	+	NaN	Il12b-001	interleukin 12b [Source:MGI Symbol;Acc:MGI:96540]	+	mRNA	overlapping	0	0.816788	3.67386	1.42378	6.24932	11.139	ENSMUST00000102796
Il12rb1	8	70808449	70821424	+	NaN	Il12rb1-201	interleukin 12 receptor, beta 1 [Source:MGI Symbol;Acc:MGI:104579]	+	mRNA	overlapping	0	-0.86453	1.91636	-0.682712	-1.74004	6.17467	ENSMUST00000000808
Il12rb2	6	67291318	67376188	-	NaN					Not found	0	5.00018	6.5473	5.00749	7.30277	6.97166
Il13	11	53631324	53634702	-	NaN	Il13-001	interleukin 13 [Source:MGI Symbol;Acc:MGI:96541]	-	mRNA	overlapping	0	-2.48849	0.274441	-2.44762	-0.535349	0.852019	ENSMUST00000020650
Il13ra1	X	36112110	36171259	+	NaN	Il13ra1-001	interleukin 13 receptor, alpha 1 [Source:MGI Symbol;Acc:MGI:105052]	+	mRNA	overlapping	0	5.62981	7.05463	5.82832	4.88187	5.9864	ENSMUST00000033418
Il15	8	82331637	82403222	-	NaN	Il15-201	interleukin 15 [Source:MGI Symbol;Acc:MGI:103014]	-	mRNA	overlapping	0	1.91764	5.45235	2.04516	5.61363	5.8996	ENSMUST00000034148
Il15ra	2	11705287	11733986	+	NaN					Not found	0	3.06052	6.07191	3.1282	5.87006	6.39788
Il17rc	6	113471427	113483140	+	NaN	Il17rc-002	interleukin 17 receptor C [Source:MGI Symbol;Acc:MGI:2159336]	+	mRNA	overlapping	0	-3.98849	-1.06048	-3.94762	-3.44756	-0.362307	ENSMUST00000058300
Il18	9	50575273	50581837	+	NaN	Il18-201	interleukin 18 [Source:MGI Symbol;Acc:MGI:107936]	+	mRNA	overlapping	0	-0.18206	0.704476	-0.178043	0.448561	0.176812	ENSMUST00000059081
Il18bp	7	102015079	102018155	-	NaN	Il18bp-201	interleukin 18 binding protein [Source:MGI Symbol;Acc:MGI:1333800]	-	mRNA	overlapping	0	1.77182	6.14609	2.03973	2.06639	6.4871	ENSMUST00000094134
Il1a	2	129299610	129309972	-	NaN	Il1a-001	interleukin 1 alpha [Source:MGI Symbol;Acc:MGI:96542]	-	mRNA	overlapping	0	6.76077	8.07821	6.83536	7.73715	8.60029	ENSMUST00000028882
Il1b	2	129364570	129371139	-	NaN	Il1b-001	interleukin 1 beta [Source:MGI Symbol;Acc:MGI:96543]	-	mRNA	overlapping	0	6.91955	7.51546	6.96549	6.88808	8.01375	ENSMUST00000028881
Il1rap	16	26581704	26730117	+	NaN					Not found	0	4.90847	4.9307	4.90308	4.98755	4.20016
Il1rn	2	24336853	24351494	+	NaN	Il1rn-001	interleukin 1 receptor antagonist [Source:MGI Symbol;Acc:MGI:96547]	+	mRNA	overlapping	0	9.09698	11.5037	9.11321	10.2636	11.0105	ENSMUST00000114487
Il20rb	9	100457719	100486788	-	NaN	Il20rb-001	interleukin 20 receptor beta [Source:MGI Symbol;Acc:MGI:2143266]	-	mRNA	overlapping	0	2.39511	3.83674	2.45153	4.35664	3.62201	ENSMUST00000098458
Il22	10	118204942	118210047	+	NaN	Il22-001	interleukin 22 [Source:MGI Symbol;Acc:MGI:1355307]	+	mRNA	overlapping	0	-5.1405	-4.98593	-5.26059	1.49261	-1.70807	ENSMUST00000096691
Il23a	10	128296140	128298084	-	NaN	Il23a-201	interleukin 23, alpha subunit p19 [Source:MGI Symbol;Acc:MGI:1932410]	-	mRNA	overlapping	0	-4.19601	-0.997719	-3.81611	3.45464	4.19954	ENSMUST00000026449
Il23r	6	67422932	67491855	-	NaN	Il23r-001	interleukin 23 receptor [Source:MGI Symbol;Acc:MGI:2181693]	-	mRNA	overlapping	0	-0.83889	1.52918	-1.06221	2.58087	2.71279	ENSMUST00000118364
Il24	1	130882074	130887454	-	NaN	Il24-001	interleukin 24 [Source:MGI Symbol;Acc:MGI:2135548]	-	mRNA	overlapping	0	-5.1405	-4.98593	-5.26059	-4.89205	-1.57656	ENSMUST00000121040
Il27	7	126589010	126594941	-	NaN	Il27-001	interleukin 27 [Source:MGI Symbol;Acc:MGI:2384409]	-	mRNA	overlapping	0	-1.61105	3.56685	-3.20491	3.04108	3.73528	ENSMUST00000058429
Il2ra	2	11642792	11693191	+	NaN	Il2ra-001	interleukin 2 receptor, alpha chain [Source:MGI Symbol;Acc:MGI:96549]	+	mRNA	overlapping	0	3.68004	5.67731	4.20001	8.15714	7.87164	ENSMUST00000028111
Il2rb	15	78480553	78495066	-	NaN	Il2rb-201	interleukin 2 receptor, beta chain [Source:MGI Symbol;Acc:MGI:96550]	-	mRNA	overlapping	0	-4.0645	-2.04145	-4.10859	2.22278	8.19403	ENSMUST00000089398
Il2rg	X	101264378	101268255	-	NaN	Il2rg-001	interleukin 2 receptor, gamma chain [Source:MGI Symbol;Acc:MGI:96551]	-	mRNA	overlapping	0	7.53296	8.57128	7.56133	7.91408	8.55162	ENSMUST00000033664
Il31	5	123480153	123482101	-	NaN	Il31-201	interleukin 31 [Source:MGI Symbol;Acc:MGI:1923649]	-	mRNA	overlapping	0	-5.1405	-1.254	-5.26059	0.117078	-3.44504	ENSMUST00000031389
Il31ra	13	112522810	112580662	-	NaN	Il31ra-201	interleukin 31 receptor A [Source:MGI Symbol;Acc:MGI:2180511]	-	mRNA	overlapping	0	1.29643	3.16537	1.42075	4.855	3.38786	ENSMUST00000051756
Il33	19	29925114	29960718	+	NaN	Il33-001	interleukin 33 [Source:MGI Symbol;Acc:MGI:1924375]	+	mRNA	overlapping	0	3.43747	5.63442	3.57405	6.94601	4.10496	ENSMUST00000120388
Il34	8	110741829	110805924	-	NaN					Not found	0	-5.1405	-1.63777	-4.68459	0.820075	-2.03
Il3ra	14	14346495	14355490	+	NaN	Il3ra-201	interleukin 3 receptor, alpha chain [Source:MGI Symbol;Acc:MGI:96553]	+	mRNA	overlapping	0	3.57647	4.81199	3.58336	3.73739	4.89411	ENSMUST00000090591
Il4	11	53602982	53618669	-	NaN					Not found	0	-1.61105	0.995397	-1.87887	-0.751404	-0.172879
Il4ra	7	125552282	125579472	+	NaN	Il4ra-201	interleukin 4 receptor, alpha [Source:MGI Symbol;Acc:MGI:105367]	+	mRNA	overlapping	0	7.40289	7.97232	7.40985	8.4576	8.60475	ENSMUST00000033004
Il5ra	6	106711975	106745109	-	NaN	Il5ra-201	interleukin 5 receptor, alpha [Source:MGI Symbol;Acc:MGI:96558]	-	mRNA	overlapping	0	-2.24257	-0.552811	-1.64915	-2.04389	-1.07656	ENSMUST00000167925
Il6	5	30013161	30019968	+	NaN	Il6-201	interleukin 6 [Source:MGI Symbol;Acc:MGI:96559]	+	mRNA	overlapping	0	1.27231	4.40758	1.51032	7.40652	8.74433	ENSMUST00000026845
Il6st	13	112475008	112506860	+	NaN	Il6st-201	interleukin 6 signal transducer [Source:MGI Symbol;Acc:MGI:96560]	+	mRNA	overlapping	0	5.6991	6.96468	6.09455	6.17192	5.53673	ENSMUST00000070731
Il7r	15	9506161	9529876	-	NaN	Il7r-201	interleukin 7 receptor [Source:MGI Symbol;Acc:MGI:96562]	-	mRNA	overlapping	0	5.13149	8.35022	5.48682	7.09993	6.64189	ENSMUST00000003981
Il9	13	56479277	56482246	-	NaN	Il9-201	interleukin 9 [Source:MGI Symbol;Acc:MGI:96563]	-	mRNA	overlapping	0	-5.1405	-4.90993	-5.26059	0.125615	-4.68201	ENSMUST00000022019
Ildr1	16	36693978	36726804	+	NaN	Ildr1-001	immunoglobulin-like domain containing receptor 1 [Source:MGI Symbol;Acc:MGI:2146574]	+	mRNA	overlapping	0	-2.03505	0.504928	-0.717907	3.08008	2.20393	ENSMUST00000023617
Inca1	11	70688361	70700155	-	NaN	Inca1-001	inhibitor of CDK, cyclin A1 interacting protein 1 [Source:MGI Symbol;Acc:MGI:2144284]	-	mRNA	overlapping	0	-2.69601	-2.04145	-2.30123	-2.94756	-1.86904	ENSMUST00000108542
Inhba	13	16011851	16027211	+	NaN					Not found	0	5.97386	8.22771	5.96508	7.48081	8.77823
Inhbb	1	119415465	119422248	-	NaN	Inhbb-001	inhibin beta-B [Source:MGI Symbol;Acc:MGI:96571]	-	mRNA	overlapping	0	-3.03505	0.731997	-3.02362	0.562695	-3.23752	ENSMUST00000038765
Inpp1	1	52789413	52817688	-	NaN	Inpp1-001	inositol polyphosphate-1-phosphatase [Source:MGI Symbol;Acc:MGI:104848]	-	mRNA	overlapping	0	2.38487	3.03712	2.43853	1.34178	2.99303	ENSMUST00000027271
Inpp4b	8	81342556	82125036	+	NaN					Not found	0	0.246836	0.572959	0.218731	1.59418	4.43721
Inpp5a	7	139389109	139579652	+	NaN	Inpp5a-001	inositol polyphosphate-5-phosphatase A [Source:MGI Symbol;Acc:MGI:2686961]	+	mRNA	overlapping	0	3.99786	4.77588	3.95947	5.38526	5.0341	ENSMUST00000106098
Inpp5b	4	124741850	124801511	+	NaN	Inpp5b-001	inositol polyphosphate-5-phosphatase B [Source:MGI Symbol;Acc:MGI:103257]	+	mRNA	overlapping	0	5.94989	6.37392	6.01501	7.3101	7.67769	ENSMUST00000094782
Inpp5j	11	3494375	3504821	-	NaN	Inpp5j-001	inositol polyphosphate 5-phosphatase J [Source:MGI Symbol;Acc:MGI:2158663]	-	mRNA	overlapping	0	1.03779	1.97337	0.816507	2.1166	3.00338	ENSMUST00000044507
Insl6	19	29321347	29325356	-	NaN	Insl6-201	insulin-like 6 [Source:MGI Symbol;Acc:MGI:1351595]	-	mRNA	overlapping	0	3.23139	5.88219	3.3343	4.944	6.2186	ENSMUST00000052380
Insrr	3	87796951	87816101	+	NaN	Insrr-001	insulin receptor-related receptor [Source:MGI Symbol;Acc:MGI:1346037]	+	mRNA	overlapping	0	-5.1405	-2.93025	-5.26059	-4.02356	-0.284075	ENSMUST00000029711
Ints12	3	133091840	133110988	+	NaN	Ints12-001	integrator complex subunit 12 [Source:MGI Symbol;Acc:MGI:1919043]	+	mRNA	overlapping	0	4.84734	5.56192	4.82242	5.9195	5.81681	ENSMUST00000029650
Intu	3	40531286	40704774	+	NaN					Not found	0	1.45435	3.65291	1.69137	3.19297	3.70745
Iqsec2	X	152144268	152225236	+	NaN					Not found	0	3.3075	5.50102	3.38327	5.40786	4.33193
Irak2	6	113638467	113695009	+	NaN	Irak2-001	interleukin-1 receptor-associated kinase 2 [Source:MGI Symbol;Acc:MGI:2429603]	+	mRNA	overlapping	0	5.57819	6.29266	5.71295	5.93804	5.97425	ENSMUST00000059286
Irf1	11	53770014	53778374	+	NaN					Not found	0	5.31358	7.4702	5.403	7.5716	8.76874
Irf4	13	30749226	30766927	+	NaN	Irf4-001	interferon regulatory factor 4 [Source:MGI Symbol;Acc:MGI:1096873]	+	mRNA	overlapping	0	8.33485	8.70823	8.3925	10.2705	9.27539	ENSMUST00000021784
Irf7	7	141262706	141266481	-	NaN					Not found	0	2.28838	11.2921	2.31612	10.3507	2.89076
Irf8	8	120736358	120756694	+	NaN	Irf8-001	interferon regulatory factor 8 [Source:MGI Symbol;Acc:MGI:96395]	+	mRNA	overlapping	0	5.41322	7.65107	5.79156	8.72026	9.42722	ENSMUST00000047737
Irf9	14	55603571	55610030	+	NaN	Irf9-002	interferon regulatory factor 9 [Source:MGI Symbol;Acc:MGI:107587]	+	mRNA	overlapping	0	5.02769	6.84226	5.06195	6.8932	6.70501	ENSMUST00000134863
Irg1	14	103046977	103056573	+	NaN	Irg1-001	immunoresponsive gene 1 [Source:MGI Symbol;Acc:MGI:103206]	+	mRNA	overlapping	0	6.84626	11.5583	7.0532	11.4101	10.5039	ENSMUST00000022722
Irgc1	7	24431922	24435534	-	NaN	Irgc1-201	immunity-related GTPase family, cinema 1 [Source:MGI Symbol;Acc:MGI:2685948]	-	mRNA	overlapping	0	1.90627	3.19597	2.01915	2.98849	2.63384	ENSMUST00000080594
Irgm1	11	48861968	48871683	-	NaN	Irgm1-002	immunity-related GTPase family M member 1 [Source:MGI Symbol;Acc:MGI:107567]	-	mRNA	overlapping	0	4.31461	8.96802	4.26833	8.64525	8.76548	ENSMUST00000147151
Irgm2	11	58199618	58222779	+	NaN					Not found	0	3.61775	7.11551	3.68198	6.53717	7.12595
Iscu	5	113772748	113778288	+	NaN	Iscu-001	IscU iron-sulfur cluster scaffold homolog (E. coli) [Source:MGI Symbol;Acc:MGI:1913633]	+	mRNA	overlapping	0	5.66001	5.72437	5.6115	6.89952	6.67058	ENSMUST00000026937
Isg15	4	156199424	156200818	-	NaN	Isg15-201	ISG15 ubiquitin-like modifier [Source:MGI Symbol;Acc:MGI:1855694]	-	mRNA	overlapping	0	2.13246	9.89831	2.04842	10.1475	9.37655	ENSMUST00000085425
Isg20	7	78913424	78920362	+	NaN					Not found	0	0.220959	7.30928	0.468506	6.15116	6.5137
Itga2b	11	102453297	102470122	-	NaN					Not found	0	3.38897	4.93834	3.17602	4.33641	5.04048
Itga4	2	79255426	79333123	+	NaN					Not found	0	6.58659	6.84856	6.62184	7.26729	7.25288
Itga5	15	103344289	103366763	-	NaN	Itga5-201	integrin alpha 5 (fibronectin receptor alpha) [Source:MGI Symbol;Acc:MGI:96604]	-	mRNA	overlapping	0	7.12497	8.15139	7.1098	7.82982	7.49457	ENSMUST00000023128
Itgav	2	83724397	83806916	+	NaN	Itgav-001	integrin alpha V [Source:MGI Symbol;Acc:MGI:96608]	+	mRNA	overlapping	0	5.68419	6.13158	5.70644	7.15171	7.2507	ENSMUST00000028499
Itgb3	11	104608000	104670476	+	NaN	Itgb3-001	integrin beta 3 [Source:MGI Symbol;Acc:MGI:96612]	+	mRNA	overlapping	0	4.32327	5.34653	4.16424	4.58162	7.06316	ENSMUST00000021028
Itgb7	15	102215995	102231935	-	NaN	Itgb7-001	integrin beta 7 [Source:MGI Symbol;Acc:MGI:96616]	-	mRNA	overlapping	0	3.37317	4.46385	3.69538	2.24204	5.36603	ENSMUST00000001327
Itgb8	12	119158022	119238802	-	NaN	Itgb8-001	integrin beta 8 [Source:MGI Symbol;Acc:MGI:1338035]	-	mRNA	overlapping	0	-1.90353	4.99009	-0.716269	5.45345	4.0696	ENSMUST00000026360
Itk	11	46325150	46389515	-	NaN	Itk-001	IL2 inducible T cell kinase [Source:MGI Symbol;Acc:MGI:96621]	-	mRNA	overlapping	0	-1.07205	0.180021	-0.965885	0.688557	5.79961	ENSMUST00000020664
Itm2b	14	73362231	73385271	-	NaN	Itm2b-201	integral membrane protein 2B [Source:MGI Symbol;Acc:MGI:1309517]	-	mRNA	overlapping	0	8.80063	9.61685	8.69767	8.74143	9.03725	ENSMUST00000022704
Itm2c	1	85894281	85908675	+	NaN	Itm2c-001	integral membrane protein 2C [Source:MGI Symbol;Acc:MGI:1927594]	+	mRNA	overlapping	0	6.41484	7.16482	6.49836	8.37059	8.17048	ENSMUST00000027425
Itpkb	1	180330485	180424802	+	NaN	Itpkb-001	inositol 1,4,5-trisphosphate 3-kinase B [Source:MGI Symbol;Acc:MGI:109235]	+	mRNA	overlapping	0	5.90022	6.68488	5.81969	6.33635	6.70615	ENSMUST00000070181
Itpkc	7	27207172	27228628	-	NaN	Itpkc-001	inositol 1,4,5-trisphosphate 3-kinase C [Source:MGI Symbol;Acc:MGI:2442554]	-	mRNA	overlapping	0	2.69663	2.89501	2.69693	3.62173	3.86861	ENSMUST00000003850
Itpr2	6	146108299	146502223	-	NaN					Not found	0	4.49031	5.07435	4.50591	4.48636	4.7496
Jag1	2	137081456	137116644	-	NaN	Jag1-001	jagged 1 [Source:MGI Symbol;Acc:MGI:1095416]	-	mRNA	overlapping	0	3.03041	4.97273	2.88066	3.5185	4.48536	ENSMUST00000028735
Jak2	19	29251828	29313080	+	NaN	Jak2-202	Janus kinase 2 [Source:MGI Symbol;Acc:MGI:96629]	+	mRNA	overlapping	0	8.85737	9.16437	9.05608	9.08866	9.10129	ENSMUST00000065796
Jak3	8	71676296	71690575	+	NaN	Jak3-001	Janus kinase 3 [Source:MGI Symbol;Acc:MGI:99928]	+	mRNA	overlapping	0	4.03301	4.30506	4.20819	5.44117	6.02198	ENSMUST00000051995
Jam2	16	84774123	84825928	+	NaN	Jam2-001	junction adhesion molecule 2 [Source:MGI Symbol;Acc:MGI:1933820]	+	mRNA	overlapping	0	1.57936	3.22916	1.50402	4.44077	2.81873	ENSMUST00000114195
Jdp2	12	85599105	85639878	+	NaN	Jdp2-203	Jun dimerization protein 2 [Source:MGI Symbol;Acc:MGI:1932093]	+	mRNA	overlapping	0	3.65536	4.36998	3.51464	5.20151	5.88907	ENSMUST00000177587
Junb	8	84976909	84978748	-	NaN	Junb-201	Jun-B oncogene [Source:MGI Symbol;Acc:MGI:96647]	-	mRNA	overlapping	0	6.90791	7.73987	6.94143	8.03289	8.76233	ENSMUST00000064922
Kalrn	16	33974258	34573532	-	NaN					Not found	0	1.1371	2.69945	1.1651	3.28052	1.67734
Kat2b	17	53566861	53672720	+	NaN					Not found	0	5.19908	6.13804	5.25336	5.94074	5.54196
Kazn	4	142102390	142239401	-	NaN					Not found	0	1.32436	1.98274	1.27125	2.99595	2.42415
Kbtbd7	14	79426511	79431039	+	NaN	Kbtbd7-201	kelch repeat and BTB (POZ) domain containing 7 [Source:MGI Symbol;Acc:MGI:2685141]	+	mRNA	overlapping	0	4.10398	4.47526	4.01452	4.41517	3.66422	ENSMUST00000061222
Kcna2	3	107101567	107106879	+	NaN	Kcna2-201	potassium voltage-gated channel, shaker-related subfamily, member 2 [Source:MGI Symbol;Acc:MGI:96659]	+	mRNA	overlapping	0	-5.1405	-0.541451	-2.65514	-2.74004	-4.68201	ENSMUST00000038695
Kcnab1	3	65109384	65378223	+	NaN					Not found	0	-3.98849	1.77338	-4.60859	-0.455117	-0.0720621
Kcnj16	11	110968033	111027968	+	NaN	Kcnj16-001	potassium inwardly-rectifying channel, subfamily J, member 16 [Source:MGI Symbol;Acc:MGI:1314842]	+	mRNA	overlapping	0	-5.1405	-3.90993	-4.39211	-2.21785	-2.23752	ENSMUST00000106636
Kcnk10	12	98433994	98577940	-	NaN	Kcnk10-201	potassium channel, subfamily K, member 10 [Source:MGI Symbol;Acc:MGI:1919508]	-	mRNA	overlapping	0	-5.1405	-4.98593	-5.26059	-1.07908	-1.86904	ENSMUST00000110113
Kcnk5	14	20140058	20181782	-	NaN	Kcnk5-201	potassium channel, subfamily K, member 5 [Source:MGI Symbol;Acc:MGI:1336175]	-	mRNA	overlapping	0	-0.960853	-0.14316	-1.73114	2.09146	3.14405	ENSMUST00000024011
Kcnn1	8	70842049	70857008	-	NaN	Kcnn1-202	potassium intermediate/small conductance calcium-activated channel, subfamily N, member 1 [Source:MGI Symbol;Acc:MGI:1933993]	-	mRNA	overlapping	0	-5.1405	-4.98593	-5.26059	-4.31605	0.762949	ENSMUST00000110081
Kdm4a	4	118136957	118180043	-	NaN	Kdm4a-001	lysine (K)-specific demethylase 4A [Source:MGI Symbol;Acc:MGI:2446210]	-	mRNA	overlapping	0	6.13421	6.36264	6.18613	6.65909	6.70269	ENSMUST00000106406
Kdm6b	11	69398508	69413675	-	NaN	Kdm6b-001	KDM1 lysine (K)-specific demethylase 6B [Source:MGI Symbol;Acc:MGI:2448492]	-	mRNA	overlapping	0	4.55671	4.97175	4.6193	4.84421	5.65053	ENSMUST00000094077
Kdr	5	75932827	75978458	-	NaN	Kdr-001	kinase insert domain protein receptor [Source:MGI Symbol;Acc:MGI:96683]	-	mRNA	overlapping	0	-2.29234	4.99152	-2.44762	3.16439	3.83781	ENSMUST00000113516
Keap1	9	21229730	21239332	-	NaN	Keap1-202	kelch-like ECH-associated protein 1 [Source:MGI Symbol;Acc:MGI:1858732]	-	mRNA	overlapping	0	5.36596	6.62658	5.34199	6.58665	6.48134	ENSMUST00000164812
Kif1a	1	93015456	93101865	-	NaN	Kif1a-204	kinesin family member 1A [Source:MGI Symbol;Acc:MGI:108391]	-	mRNA	overlapping	0	3.90328	5.72827	4.11561	6.82363	6.68756	ENSMUST00000171796
Kif1b	4	149176319	149307693	-	NaN					Not found	0	6.77929	6.90946	6.84017	7.6533	7.16221
Kif3a	11	53567379	53601967	+	NaN	Kif3a-001	kinesin family member 3A [Source:MGI Symbol;Acc:MGI:107689]	+	mRNA	overlapping	0	2.66211	2.82749	2.63917	3.77761	3.66545	ENSMUST00000120613
Kif5c	2	49619298	49774778	+	NaN	Kif5c-001	kinesin family member 5C [Source:MGI Symbol;Acc:MGI:1098269]	+	mRNA	overlapping	0	0.605182	2.53793	0.30429	2.56938	2.36984	ENSMUST00000028102
Kif9	9	110476994	110525179	+	NaN	Kif9-001	kinesin family member 9 [Source:MGI Symbol;Acc:MGI:1098237]	+	mRNA	overlapping	0	0.0129136	1.0483	0.0875721	0.625615	1.70456	ENSMUST00000084952
Kiss1	1	133321875	133329901	+	NaN	Kiss1-201	KiSS-1 metastasis-suppressor [Source:MGI Symbol;Acc:MGI:2663985]	+	mRNA	overlapping	0	-5.1405	-4.98593	-5.26059	-4.31605	-4.68201	ENSMUST00000007433
Kitl	10	100015630	100100413	+	NaN	Kitl-001	kit ligand [Source:MGI Symbol;Acc:MGI:96974]	+	mRNA	overlapping	0	1.11042	2.87283	1.18107	1.37706	2.63822	ENSMUST00000105283
Klf12	14	99874486	100149764	-	NaN	Klf12-201	Kruppel-like factor 12 [Source:MGI Symbol;Acc:MGI:1333796]	-	mRNA	overlapping	0	-4.48849	-2.93025	-4.68459	0.280785	-0.950066	ENSMUST00000097079
Klf6	13	5861489	5870393	+	NaN	Klf6-201	Kruppel-like factor 6 [Source:MGI Symbol;Acc:MGI:1346318]	+	mRNA	overlapping	0	8.23919	9.65486	8.29414	9.23264	9.09496	ENSMUST00000000080
Klf8	X	153237466	153396132	+	NaN					Not found	0	2.72621	3.6199	3.14064	4.45606	3.24798
Klk1b11	7	43995877	43999875	+	NaN	Klk1b11-001	kallikrein 1-related peptidase b11 [Source:MGI Symbol;Acc:MGI:892023]	+	mRNA	overlapping	0	2.88467	5.33092	2.59032	3.56367	2.7962	ENSMUST00000007156
Klk9	7	43791891	43796756	+	NaN	Klk9-201	kallikrein related-peptidase 9 [Source:MGI Symbol;Acc:MGI:1921082]	+	mRNA	overlapping	0	-5.1405	-4.90993	-5.18459	-1.83637	-1.86904	ENSMUST00000005891
Klra1	6	130363918	130386874	-	NaN	Klra1-001	killer cell lectin-like receptor, subfamily A, member 1 [Source:MGI Symbol;Acc:MGI:101907]	-	mRNA	overlapping	0	-5.1405	-4.98593	-5.26059	-4.89205	2.09159	ENSMUST00000032288
Klra5	6	129898996	129917650	-	NaN					Not found	0	-5.1405	-4.98593	-5.26059	-4.89205	-0.945039
Klra7	6	130218605	130233322	-	NaN					Not found	0	-5.1405	-4.98593	-5.26059	-4.24004	3.68098
Klrc1	6	129666015	129678973	-	NaN	Klrc1-002	killer cell lectin-like receptor subfamily C, member 1 [Source:MGI Symbol;Acc:MGI:1336161]	-	mRNA	overlapping	0	-5.1405	-4.98593	-5.26059	-4.89205	0.539134	ENSMUST00000032270
Klrg1	6	122270596	122282882	-	NaN	Klrg1-001	killer cell lectin-like receptor subfamily G, member 1 [Source:MGI Symbol;Acc:MGI:1355294]	-	mRNA	overlapping	0	-5.1405	-4.90993	-5.18459	-4.31605	-0.333843	ENSMUST00000032207
Kpna3	14	61365186	61439947	-	NaN	Kpna3-201	karyopherin (importin) alpha 3 [Source:MGI Symbol;Acc:MGI:1100863]	-	mRNA	overlapping	0	6.2918	6.62731	6.33207	7.37618	7.18416	ENSMUST00000022496
Kremen1	11	5191552	5261558	-	NaN	Kremen1-001	kringle containing transmembrane protein 1 [Source:MGI Symbol;Acc:MGI:1933988]	-	mRNA	overlapping	0	4.00585	5.42934	4.16887	6.02008	5.19646	ENSMUST00000020662
Krt16	11	100246091	100248902	-	NaN	Krt16-001	keratin 16 [Source:MGI Symbol;Acc:MGI:96690]	-	mRNA	overlapping	0	-5.1405	2.84057	-5.26059	1.97256	0.373676	ENSMUST00000007280
Krt17	11	100256217	100261029	-	NaN	Krt17-001	keratin 17 [Source:MGI Symbol;Acc:MGI:96691]	-	mRNA	overlapping	0	-5.1405	-1.24897	-5.26059	-4.24004	-4.68201	ENSMUST00000080893
Ktn1	14	47663756	47736563	+	NaN	Ktn1-201	kinectin 1 [Source:MGI Symbol;Acc:MGI:109153]	+	mRNA	overlapping	0	5.36967	6.06251	5.50172	7.30991	8.27258	ENSMUST00000022391
Kynu	2	43555329	43682715	+	NaN	Kynu-001	kynureninase (L-kynurenine hydrolase) [Source:MGI Symbol;Acc:MGI:1918039]	+	mRNA	overlapping	0	4.51867	6.83214	5.104	7.92218	7.24722	ENSMUST00000028223
Lad1	1	135818598	135833341	+	NaN	Lad1-201	ladinin [Source:MGI Symbol;Acc:MGI:109343]	+	mRNA	overlapping	0	3.07916	4.79886	3.37246	6.47484	6.47357	ENSMUST00000038760
Lag3	6	124904361	124911705	-	NaN	Lag3-001	lymphocyte-activation gene 3 [Source:MGI Symbol;Acc:MGI:106588]	-	mRNA	overlapping	0	-1.4663	2.76965	-1.49418	2.82979	4.41065	ENSMUST00000032217
Lama5	2	180176373	180225859	-	NaN	Lama5-001	laminin, alpha 5 [Source:MGI Symbol;Acc:MGI:105382]	-	mRNA	overlapping	0	1.57373	3.21226	1.69693	2.98091	3.47348	ENSMUST00000015791
Lamc1	1	153218922	153332786	-	NaN	Lamc1-001	laminin, gamma 1 [Source:MGI Symbol;Acc:MGI:99914]	-	mRNA	overlapping	0	4.34478	4.43793	4.17572	5.31115	4.80078	ENSMUST00000027752
Lancl3	X	9199902	9268085	+	NaN	Lancl3-001	LanC lantibiotic synthetase component C-like 3 (bacterial) [Source:MGI Symbol;Acc:MGI:2443335]	+	mRNA	overlapping	0	-3.98849	-3.04145	-4.39211	-2.44756	-1.15256	ENSMUST00000069763
Lap3	5	45493374	45512674	+	NaN	Lap3-001	leucine aminopeptidase 3 [Source:MGI Symbol;Acc:MGI:1914238]	+	mRNA	overlapping	0	6.04946	6.99295	6.22148	7.51714	7.27753	ENSMUST00000046122
Laptm4a	12	8921664	8938742	+	NaN	Laptm4a-001	lysosomal-associated protein transmembrane 4A [Source:MGI Symbol;Acc:MGI:108017]	+	mRNA	overlapping	0	6.58213	7.88534	6.64877	7.41395	7.10829	ENSMUST00000020909
Laptm4b	15	34238026	34284295	+	NaN	Laptm4b-201	lysosomal-associated protein transmembrane 4B [Source:MGI Symbol;Acc:MGI:1890494]	+	mRNA	overlapping	0	1.65356	3.09605	1.82515	3.93406	4.18596	ENSMUST00000022867
Lat	7	126363832	126369543	-	NaN	Lat-201	linker for activation of T cells [Source:MGI Symbol;Acc:MGI:1342293]	-	mRNA	overlapping	0	1.35092	2.63989	1.61289	1.87436	4.0226	ENSMUST00000032997
Lax1	1	133679029	133690108	-	NaN	Lax1-201	lymphocyte transmembrane adaptor 1 [Source:MGI Symbol;Acc:MGI:2443362]	-	mRNA	overlapping	0	-2.53505	-1.38049	-1.91243	-2.24004	2.59203	ENSMUST00000169295
Lck	4	129548344	129573641	-	NaN					Not found	0	-0.950086	1.06975	-0.382981	3.44598	5.24693
Lemd3	10	120923413	120979332	-	NaN	Lemd3-001	LEM domain containing 3 [Source:MGI Symbol;Acc:MGI:3580376]	-	mRNA	overlapping	0	4.48782	4.59433	4.49574	4.68497	4.73421	ENSMUST00000119944
Leng1	7	3660098	3665840	-	NaN	Leng1-001	leukocyte receptor cluster (LRC) member 1 [Source:MGI Symbol;Acc:MGI:1917007]	-	mRNA	overlapping	0	3.12912	3.91755	3.17323	4.69137	3.96957	ENSMUST00000019878
Letm2	8	25578492	25597487	-	NaN	Letm2-201	leucine zipper-EF-hand containing transmembrane protein 2 [Source:MGI Symbol;Acc:MGI:2444979]	-	mRNA	overlapping	0	-0.0626194	1.11839	0.0563116	1.60866	2.07731	ENSMUST00000079160
Lgals3bp	11	118392751	118402092	-	NaN	Lgals3bp-001	lectin, galactoside-binding, soluble, 3 binding protein [Source:MGI Symbol;Acc:MGI:99554]	-	mRNA	overlapping	0	6.26002	10.3286	6.25981	9.4289	9.34927	ENSMUST00000043722
Lgals8	13	12439415	12464944	-	NaN	Lgals8-001	lectin, galactose binding, soluble 8 [Source:MGI Symbol;Acc:MGI:1928481]	-	mRNA	overlapping	0	5.18628	7.11415	5.15041	5.61554	5.86713	ENSMUST00000124888
Lgals9	11	78962974	78984946	-	NaN	Lgals9-001	lectin, galactose binding, soluble 9 [Source:MGI Symbol;Acc:MGI:109496]	-	mRNA	overlapping	0	6.22948	9.28172	6.18468	9.32991	8.55574	ENSMUST00000108268
Lgmn	12	102394084	102439813	-	NaN					Not found	0	6.06037	7.73145	5.98431	7.9424	7.64364
Lhx2	2	38339281	38369733	+	NaN					Not found	0	-1.2346	2.42318	-0.64618	-0.675403	-1.73752
Lif	11	4257557	4272514	+	NaN	Lif-001	leukemia inhibitory factor [Source:MGI Symbol;Acc:MGI:96787]	+	mRNA	overlapping	0	0.41236	2.14198	0.341469	3.83514	5.26194	ENSMUST00000066283
Lilrb4	10	51480640	51496613	+	NaN	Lilrb4-002	leukocyte immunoglobulin-like receptor, subfamily B, member 4 [Source:MGI Symbol;Acc:MGI:102701]	+	mRNA	overlapping	0	9.24218	9.97469	9.21695	8.61167	9.26148	ENSMUST00000105482
Lipe	7	25379527	25398710	-	NaN					Not found	0	4.97364	5.62473	5.42414	6.41078	5.62217
Lipn	19	34067358	34084918	+	NaN	Lipn-001	lipase, family member N [Source:MGI Symbol;Acc:MGI:1917416]	+	mRNA	overlapping	0	0.454354	2.24273	0.113921	1.10735	1.38822	ENSMUST00000025682
Lmbr1	5	29229814	29378390	-	NaN	Lmbr1-201	limb region 1 [Source:MGI Symbol;Acc:MGI:1861746]	-	mRNA	overlapping	0	2.08152	2.40447	1.76099	3.93058	3.46618	ENSMUST00000055195
Lmbr1l	15	98903921	98918231	-	NaN	Lmbr1l-001	limb region 1 like [Source:MGI Symbol;Acc:MGI:1289247]	-	mRNA	overlapping	0	3.84894	4.1955	3.96291	4.24929	4.52331	ENSMUST00000023736
Lnpep	17	17527723	17624489	-	NaN	Lnpep-201	leucyl/cystinyl aminopeptidase [Source:MGI Symbol;Acc:MGI:2387123]	-	mRNA	overlapping	0	6.99927	7.32447	7.048	7.89639	7.37622	ENSMUST00000041047
Loxl3	6	83034173	83052562	+	NaN	Loxl3-001	lysyl oxidase-like 3 [Source:MGI Symbol;Acc:MGI:1337004]	+	mRNA	overlapping	0	1.9435	4.33811	2.5206	3.326	1.37508	ENSMUST00000000707
Lpar1	4	58435255	58553898	-	NaN					Not found	0	-1.66657	1.92207	-1.61995	1.79081	-0.800286
Lrp1	10	127538161	127621148	-	NaN	Lrp1-001	low density lipoprotein receptor-related protein 1 [Source:MGI Symbol;Acc:MGI:96828]	-	mRNA	overlapping	0	8.81896	8.94164	8.6237	8.74557	8.65455	ENSMUST00000049149
Lrp11	10	7589800	7625483	+	NaN					Not found	0	1.89456	4.1534	1.84636	3.65697	3.054
Lrp8	4	107802261	107876840	+	NaN					Not found	0	4.91309	5.08882	4.8073	6.38522	7.55696
Lrpap1	5	35091490	35105766	-	NaN	Lrpap1-001	low density lipoprotein receptor-related protein associated protein 1 [Source:MGI Symbol;Acc:MGI:96829]	-	mRNA	overlapping	0	7.07104	8.8026	7.17326	7.15244	7.26457	ENSMUST00000030986
Lrrc16a	13	24012344	24280795	-	NaN					Not found	0	1.30539	2.1255	1.34851	1.44312	2.87065
Lrrc32	7	98494222	98501831	+	NaN	Lrrc32-201	leucine rich repeat containing 32 [Source:MGI Symbol;Acc:MGI:93882]	+	mRNA	overlapping	0	6.26951	7.49232	6.45502	7.36799	6.90726	ENSMUST00000165205
Lrrc51	7	101912984	101933895	-	NaN					Not found	0	-0.988494	0.466954	-0.758367	1.1426	1.315
Lrrc8c	5	105519388	105613018	+	NaN	Lrrc8c-001	leucine rich repeat containing 8 family, member C [Source:MGI Symbol;Acc:MGI:2140839]	+	mRNA	overlapping	0	5.71107	6.03768	5.76878	6.75228	6.8774	ENSMUST00000067924
Lrrk1	7	66226912	66388350	-	NaN					Not found	0	6.89778	7.39309	7.10957	7.94932	7.44638
Lrrk2	15	91673175	91816120	+	NaN	Lrrk2-001	leucine-rich repeat kinase 2 [Source:MGI Symbol;Acc:MGI:1913975]	+	mRNA	overlapping	0	5.25954	5.63196	5.39466	5.38076	6.07548	ENSMUST00000060642
Lta	17	35203165	35205351	-	NaN	Lta-001	lymphotoxin A [Source:MGI Symbol;Acc:MGI:104797]	-	mRNA	overlapping	0	2.12805	4.29581	2.42343	6.02441	5.18657	ENSMUST00000025266
Ltbp1	17	75005568	75392512	+	NaN					Not found	0	-0.316346	1.86624	-0.882981	1.48865	2.09928
Ltc4s	11	50236469	50238616	-	NaN					Not found	0	2.3075	2.88877	2.47343	4.13168	4.4699
Lxn	3	67457998	67463926	-	NaN	Lxn-001	latexin [Source:MGI Symbol;Acc:MGI:107633]	-	mRNA	overlapping	0	4.52753	4.89838	4.68058	6.43353	5.41018	ENSMUST00000058981
Ly6a	15	74994878	74997634	-	NaN	Ly6a-201	lymphocyte antigen 6 complex, locus A [Source:MGI Symbol;Acc:MGI:107527]	-	mRNA	overlapping	0	1.44784	5.81972	1.59909	5.10346	8.13867	ENSMUST00000023248
Ly6c1	15	75045017	75048837	-	NaN	Ly6c1-202	lymphocyte antigen 6 complex, locus C1 [Source:MGI Symbol;Acc:MGI:96882]	-	mRNA	overlapping	0	0.218849	1.15471	-0.0701788	0.429881	1.51836	ENSMUST00000179762
Ly6c2	15	75108160	75111684	-	NaN	Ly6c2-201	lymphocyte antigen 6 complex, locus C2 [Source:MGI Symbol;Acc:MGI:3712069]	-	mRNA	overlapping	0	6.40972	7.5656	6.36763	6.68523	7.7078	ENSMUST00000100542
Ly6d	15	74762056	74763567	-	NaN	Ly6d-201	lymphocyte antigen 6 complex, locus D [Source:MGI Symbol;Acc:MGI:96881]	-	mRNA	overlapping	0	-0.950086	-0.150771	-0.440891	-2.94756	0.417407	ENSMUST00000040404
Ly6e	15	74955051	74959905	+	NaN	Ly6e-202	lymphocyte antigen 6 complex, locus E [Source:MGI Symbol;Acc:MGI:106651]	+	mRNA	overlapping	0	8.76712	10.3638	8.77112	8.83233	9.23066	ENSMUST00000169343
Ly6f	15	75268421	75272234	+	NaN	Ly6f-201	lymphocyte antigen 6 complex, locus F [Source:MGI Symbol;Acc:MGI:109441]	+	mRNA	overlapping	0	1.09834	2.11386	0.956699	0.6457	2.38138	ENSMUST00000023247
Ly6i	15	74979812	74983430	-	NaN	Ly6i-201	lymphocyte antigen 6 complex, locus I [Source:MGI Symbol;Acc:MGI:1888480]	-	mRNA	overlapping	0	3.36743	6.45845	3.6646	3.84443	6.58271	ENSMUST00000023250
Ly75	2	60292103	60383303	-	NaN	Ly75-001	lymphocyte antigen 75 [Source:MGI Symbol;Acc:MGI:106662]	-	mRNA	overlapping	0	5.88051	7.34199	6.02441	8.52972	8.35891	ENSMUST00000112533
Ly9	1	171588624	171607410	-	NaN	Ly9-001	lymphocyte antigen 9 [Source:MGI Symbol;Acc:MGI:96885]	-	mRNA	overlapping	0	4.5722	6.83108	4.45723	6.46758	5.49371	ENSMUST00000068878
Ly96	1	16688456	16709605	+	NaN	Ly96-201	lymphocyte antigen 96 [Source:MGI Symbol;Acc:MGI:1341909]	+	mRNA	overlapping	0	2.53334	3.15721	2.47825	3.48264	2.9776	ENSMUST00000026881
Lypd6	2	50066429	50193569	+	NaN	Lypd6-201	LY6/PLAUR domain containing 6 [Source:MGI Symbol;Acc:MGI:2443848]	+	mRNA	overlapping	0	-1.24257	0.496957	-0.673404	0.78488	-0.748881	ENSMUST00000112712
Lyve1	7	110850607	110862953	-	NaN	Lyve1-201	lymphatic vessel endothelial hyaluronan receptor 1 [Source:MGI Symbol;Acc:MGI:2136348]	-	mRNA	overlapping	0	-3.03505	-2.33393	-3.10859	3.01187	-2.44504	ENSMUST00000033050
Lztfl1	9	123694416	123717625	-	NaN	Lztfl1-002	leucine zipper transcription factor-like 1 [Source:MGI Symbol;Acc:MGI:1934860]	-	mRNA	overlapping	0	4.44039	5.61007	4.49752	5.70681	5.10384	ENSMUST00000165754
Lzts2	19	45015176	45027104	+	NaN	Lzts2-201	leucine zipper, putative tumor suppressor 2 [Source:MGI Symbol;Acc:MGI:2385095]	+	mRNA	overlapping	0	0.726732	2.02992	0.961509	1.5522	3.1943	ENSMUST00000039016
Mab21l3	3	101813076	101848959	-	NaN					Not found	0	3.27231	4.89453	3.63917	5.27652	4.79518
Macc1	12	119443410	119466934	+	NaN	Macc1-201	metastasis associated in colon cancer 1 [Source:MGI Symbol;Acc:MGI:2685113]	+	mRNA	overlapping	0	-3.19601	1.26483	-1.66118	1.27615	0.424194	ENSMUST00000048880
Maf	8	115682942	115707794	-	NaN					Not found	0	0.760182	3.89968	0.944695	1.62826	3.54145
Mafk	5	139791513	139802653	+	NaN	Mafk-001	v-maf musculoaponeurotic fibrosarcoma oncogene family, protein K (avian) [Source:MGI Symbol;Acc:MGI:99951]	+	mRNA	overlapping	0	4.26477	5.50361	4.19897	4.75552	5.74075	ENSMUST00000018287
Maged2	X	150806370	150814345	-	NaN	Maged2-001	melanoma antigen, family D, 2 [Source:MGI Symbol;Acc:MGI:1933391]	-	mRNA	overlapping	0	0.350366	1.55181	0.528894	1.8888	2.61971	ENSMUST00000112699
Mak	13	41025120	41079706	-	NaN	Mak-203	male germ cell-associated kinase [Source:MGI Symbol;Acc:MGI:96913]	-	mRNA	overlapping	0	0.832306	1.12959	0.826596	2.64394	0.0242604	ENSMUST00000165087
Mall	2	127704386	127729932	-	NaN	Mall-001	mal, T cell differentiation protein-like [Source:MGI Symbol;Acc:MGI:2385152]	-	mRNA	overlapping	0	-0.988494	3.11425	-1.18271	1.63489	-0.945039	ENSMUST00000028856
Malt1	18	65430963	65478823	+	NaN	Malt1-001	mucosa associated lymphoid tissue lymphoma translocation gene 1 [Source:MGI Symbol;Acc:MGI:2445027]	+	mRNA	overlapping	0	8.02636	9.03526	8.25937	8.95615	9.10548	ENSMUST00000049248
Maml2	9	13619990	13709533	+	NaN					Not found	0	2.25762	3.041	1.96406	2.3254	3.32338
Map1lc3a	2	155276297	155278073	+	NaN	Map1lc3a-001	microtubule-associated protein 1 light chain 3 alpha [Source:MGI Symbol;Acc:MGI:1915661]	+	mRNA	overlapping	0	2.00514	2.16589	2.04508	3.30384	3.17988	ENSMUST00000029128
Map2k1	9	64185770	64253631	-	NaN	Map2k1-001	mitogen-activated protein kinase kinase 1 [Source:MGI Symbol;Acc:MGI:1346866]	-	mRNA	overlapping	0	6.25707	7.15428	6.23137	7.47697	7.48502	ENSMUST00000005066
Map3k8	18	4331327	4353015	-	NaN					Not found	0	4.08277	4.37728	4.10696	4.61595	5.88106
Mapkbp1	2	119972699	120027408	+	NaN	Mapkbp1-001	mitogen-activated protein kinase binding protein 1 [Source:MGI Symbol;Acc:MGI:1347004]	+	mRNA	overlapping	0	4.08564	4.50902	4.14276	6.13823	5.98897	ENSMUST00000066058
2019-03-05	19	37207543	37222139	+	NaN	March5-001	membrane-associated ring finger (C3HC4) 5 [Source:MGI Symbol;Acc:MGI:1915207]	+	mRNA	overlapping	0	5.32495	7.09977	5.36743	7.20118	7.54679	ENSMUST00000024078
Marcks	10	37133375	37138920	-	NaN	Marcks-001	myristoylated alanine rich protein kinase C substrate [Source:MGI Symbol;Acc:MGI:96907]	-	mRNA	overlapping	0	7.09004	7.91075	7.27381	8.51615	8.37045	ENSMUST00000092584
Marcksl1	4	129513581	129515985	+	NaN	Marcksl1-001	MARCKS-like 1 [Source:MGI Symbol;Acc:MGI:97143]	+	mRNA	overlapping	0	7.14516	8.13909	7.27942	10.2285	9.24885	ENSMUST00000062356
Mark4	7	19426075	19458494	-	NaN	Mark4-201	MAP/microtubule affinity-regulating kinase 4 [Source:MGI Symbol;Acc:MGI:1920955]	-	mRNA	overlapping	0	3.77511	4.275	3.75755	4.76406	5.00715	ENSMUST00000085715
Marveld2	13	100595957	100616971	-	NaN	Marveld2-201	MARVEL (membrane-associating) domain containing 2 [Source:MGI Symbol;Acc:MGI:2446166]	-	mRNA	overlapping	0	1.03643	1.87795	1.25121	2.35902	1.25112	ENSMUST00000022137
Mbd1	18	74268272	74282685	+	NaN	Mbd1-201	methyl-CpG binding domain protein 1 [Source:MGI Symbol;Acc:MGI:1333811]	+	mRNA	overlapping	0	5.25214	5.99647	5.36538	6.90678	5.71965	ENSMUST00000097530
Mboat2	12	24831599	24960301	+	NaN	Mboat2-202	membrane bound O-acyltransferase domain containing 2 [Source:MGI Symbol;Acc:MGI:1914466]	+	mRNA	overlapping	0	-2.03505	-1.45649	-2.41243	-3.44756	0.369639	ENSMUST00000110942
Mcf2l	8	12873806	13020905	+	NaN					Not found	0	5.17373	5.81486	5.12226	5.9074	6.56827
Mcm9	10	53536329	53630439	-	NaN	Mcm9-201	minichromosome maintenance complex component 9 [Source:MGI Symbol;Acc:MGI:1918817]	-	mRNA	overlapping	0	3.29343	3.7469	3.46251	3.48104	3.71077	ENSMUST00000075540
Mcoln2	3	146149833	146195513	+	NaN	Mcoln2-001	mucolipin 2 [Source:MGI Symbol;Acc:MGI:1915529]	+	mRNA	overlapping	0	4.52112	5.63253	4.70908	4.8851	5.19448	ENSMUST00000011152
Mcpt8	14	56082166	56085216	-	NaN	Mcpt8-201	mast cell protease 8 [Source:MGI Symbol;Acc:MGI:1261780]	-	mRNA	overlapping	0	3.93235	4.38849	3.71083	4.01635	5.54277	ENSMUST00000015594
Mdfic	6	15720661	15802165	+	NaN	Mdfic-001	MyoD family inhibitor domain containing [Source:MGI Symbol;Acc:MGI:104611]	+	mRNA	overlapping	0	5.61793	6.99104	5.65824	6.9681	6.58472	ENSMUST00000101663
Mdm2	10	117688888	117710758	-	NaN	Mdm2-001	transformed mouse 3T3 cell double minute 2 [Source:MGI Symbol;Acc:MGI:96952]	-	mRNA	overlapping	0	6.71242	7.84343	6.80009	8.29355	8.87191	ENSMUST00000020408
Mecp2	X	74026592	74135363	-	NaN					Not found	0	5.28565	5.86019	5.33091	6.06466	5.72371
Mefv	16	3707215	3718124	-	NaN	Mefv-201	Mediterranean fever [Source:MGI Symbol;Acc:MGI:1859396]	-	mRNA	overlapping	0	2.63326	4.6659	2.66117	2.82693	3.60434	ENSMUST00000023180
Meis3	7	16175090	16186510	+	NaN					Not found	0	1.4029	2.74616	1.56446	2.3982	1.94245
Mertk	2	128698956	128802894	+	NaN	Mertk-001	c-mer proto-oncogene tyrosine kinase [Source:MGI Symbol;Acc:MGI:96965]	+	mRNA	overlapping	0	3.94604	5.43234	3.8438	4.04131	4.93195	ENSMUST00000014505
Met	6	17463800	17573980	+	NaN	Met-001	met proto-oncogene [Source:MGI Symbol;Acc:MGI:96969]	+	mRNA	overlapping	0	6.04287	7.51895	6.24705	5.80829	6.73219	ENSMUST00000115443
Mfhas1	8	35587798	35679449	+	NaN	Mfhas1-001	malignant fibrous histiocytoma amplified sequence 1 [Source:MGI Symbol;Acc:MGI:1098644]	+	mRNA	overlapping	0	5.29377	6.9254	5.24346	7.80969	7.16925	ENSMUST00000037666
Mfsd2b	12	4862440	4874359	-	NaN					Not found	0	0.78423	1.86544	0.853448	1.21415	1.87297
Mfsd7a	5	108441054	108448891	-	NaN	Mfsd7a-201	major facilitator superfamily domain containing 7A [Source:MGI Symbol;Acc:MGI:2442629]	-	mRNA	overlapping	0	3.83317	5.41132	3.6897	3.98941	4.57032	ENSMUST00000031455
Mfsd9	1	40772038	40790687	-	NaN					Not found	0	1.09834	1.76144	1.05631	2.62625	2.3464
Mgat1	11	49244191	49263030	+	NaN					Not found	0	5.71422	6.43414	5.66873	6.69643	6.582
Mgat3	15	80173721	80215519	+	NaN	Mgat3-201	mannoside acetylglucosaminyltransferase 3 [Source:MGI Symbol;Acc:MGI:104532]	+	mRNA	overlapping	0	-5.1405	-4.98593	-5.26059	-4.02356	1.99143	ENSMUST00000044970
Mgat5	1	127204986	127483704	+	NaN					Not found	0	3.70332	3.76581	3.69711	3.36771	4.39159
Mid1	X	169685199	170005736	+	NaN					Not found	0	4.09114	5.13708	4.21964	4.28254	4.20053
Mill2	7	18839966	18858654	+	NaN	Mill2-201	MHC I like leukocyte 2 [Source:MGI Symbol;Acc:MGI:2179989]	+	mRNA	overlapping	0	-4.27201	0.567326	-3.44762	-0.425366	-0.452593	ENSMUST00000072386
Mitd1	1	37874801	37890411	-	NaN					Not found	0	3.61664	5.16818	3.5392	4.42925	4.53498
Mlkl	8	111311797	111338177	-	NaN	Mlkl-001	mixed lineage kinase domain-like [Source:MGI Symbol;Acc:MGI:1921818]	-	mRNA	overlapping	0	4.04283	6.98202	4.0599	6.29176	6.45513	ENSMUST00000056157
Mllt3	4	87769925	88033364	-	NaN	Mllt3-001	myeloid/lymphoid or mixed-lineage leukemia (trithorax homolog, Drosophila); translocated to, 3 [Source:MGI Symbol;Acc:MGI:1917372]	-	mRNA	overlapping	0	2.67847	3.41206	2.71475	3.5407	4.36477	ENSMUST00000078090
Mllt6	11	97663414	97685463	+	NaN	Mllt6-001	myeloid/lymphoid or mixed-lineage leukemia (trithorax homolog, Drosophila); translocated to, 6 [Source:MGI Symbol;Acc:MGI:1935145]	+	mRNA	overlapping	0	7.42939	8.31115	7.66842	8.61681	8.25533	ENSMUST00000044730
Mmp13	9	7272514	7283333	+	NaN	Mmp13-201	matrix metallopeptidase 13 [Source:MGI Symbol;Acc:MGI:1340026]	+	mRNA	overlapping	0	4.55252	10.2734	5.0056	6.24791	8.9382	ENSMUST00000015394
Mmp19	10	128790953	128800824	+	NaN	Mmp19-201	matrix metallopeptidase 19 [Source:MGI Symbol;Acc:MGI:1927899]	+	mRNA	overlapping	0	5.67064	6.32314	5.64735	4.44964	9.07415	ENSMUST00000026411
Mmp25	17	23629458	23645269	-	NaN	Mmp25-201	matrix metallopeptidase 25 [Source:MGI Symbol;Acc:MGI:2443938]	-	mRNA	overlapping	0	5.13513	6.17523	5.42738	7.07303	6.92146	ENSMUST00000024696
Mmrn1	6	60924976	60989378	+	NaN					Not found	0	0.692478	1.46043	0.333499	0.806334	2.05684
Mnda	1	173896355	173912922	-	NaN	Mnda-201	myeloid cell nuclear differentiation antigen [Source:MGI Symbol;Acc:MGI:3041120]	-	mRNA	overlapping	0	0.437771	6.6983	0.821375	6.66354	6.37984	ENSMUST00000009340
Mndal	1	173857221	173942491	-	NaN	Mndal-201	myeloid nuclear differentiation antigen like [Source:MGI Symbol;Acc:MGI:3780953]	-	mRNA	overlapping	0	4.52918	7.97182	4.88303	7.61982	7.83597	ENSMUST00000111210
Mocos	18	24653691	24701556	+	NaN	Mocos-201	molybdenum cofactor sulfurase [Source:MGI Symbol;Acc:MGI:1915841]	+	mRNA	overlapping	0	4.44795	5.24333	4.44695	5.18549	4.92216	ENSMUST00000068006
Mocs1	17	49428362	49455435	+	NaN					Not found	0	5.04861	5.54504	4.99987	4.9499	4.89927
Mon1b	8	113635586	113645178	+	NaN	Mon1b-202	MON1 homolog b (yeast) [Source:MGI Symbol;Acc:MGI:1923231]	+	mRNA	overlapping	0	4.74997	5.64303	4.81925	6.24753	6.01902	ENSMUST00000179926
Morc3	16	93832121	93876072	+	NaN	Morc3-201	microrchidia 3 [Source:MGI Symbol;Acc:MGI:2136841]	+	mRNA	overlapping	0	6.50874	7.32942	6.53591	7.05195	6.85342	ENSMUST00000044068
Morn1	4	155086577	155145505	+	NaN	Morn1-001	MORN repeat containing 1 [Source:MGI Symbol;Acc:MGI:1924116]	+	mRNA	overlapping	0	-1.66657	-0.684328	-1.54395	-0.128044	-0.576557	ENSMUST00000030915
Morn4	19	42074939	42086370	-	NaN	Morn4-201	MORN repeat containing 4 [Source:MGI Symbol;Acc:MGI:2449568]	-	mRNA	overlapping	0	-0.381334	0.502281	0.283322	1.58638	1.60922	ENSMUST00000051772
Mov10	3	104794836	104818563	-	NaN	Mov10-002	Moloney leukemia virus 10 [Source:MGI Symbol;Acc:MGI:97054]	-	mRNA	overlapping	0	3.58834	7.00661	3.70746	7.29039	6.76685	ENSMUST00000106774
Mpeg1	19	12460779	12465284	+	NaN	Mpeg1-201	macrophage expressed gene 1 [Source:MGI Symbol;Acc:MGI:1333743]	+	mRNA	overlapping	0	9.87357	10.8782	9.93259	9.15465	9.88345	ENSMUST00000081035
Mpl	4	118442415	118457513	-	NaN	Mpl-001	myeloproliferative leukemia virus oncogene [Source:MGI Symbol;Acc:MGI:97076]	-	mRNA	overlapping	0	-1.19601	1.232	-1.52865	-0.1884	-0.248881	ENSMUST00000102671
Mpp1	X	75109733	75131016	-	NaN	Mpp1-001	membrane protein, palmitoylated [Source:MGI Symbol;Acc:MGI:105941]	-	mRNA	overlapping	0	5.8618	6.89053	5.72916	6.74347	6.1206	ENSMUST00000033775
Mpp2	11	102057015	102088515	-	NaN	Mpp2-001	membrane protein, palmitoylated 2 (MAGUK p55 subfamily member 2) [Source:MGI Symbol;Acc:MGI:1858257]	-	mRNA	overlapping	0	-2.08482	0.315672	-1.26184	2.24577	2.2773	ENSMUST00000017458
Mreg	1	72159233	72212307	-	NaN	Mreg-201	melanoregulin [Source:MGI Symbol;Acc:MGI:2151839]	-	mRNA	overlapping	0	4.87783	5.43378	5.00427	6.33033	6.69217	ENSMUST00000048860
Mrpl13	15	55534094	55557748	-	NaN	Mrpl13-001	mitochondrial ribosomal protein L13 [Source:MGI Symbol;Acc:MGI:2137218]	-	mRNA	overlapping	0	5.10022	5.92445	4.99097	6.63987	6.19075	ENSMUST00000172387
Mrpl14	17	45686322	45698495	+	NaN	Mrpl14-001	mitochondrial ribosomal protein L14 [Source:MGI Symbol;Acc:MGI:1333864]	+	mRNA	overlapping	0	3.71481	3.97083	3.59501	4.55685	4.28234	ENSMUST00000024734
Mrvi1	7	110868266	110982461	-	NaN					Not found	0	1.05175	2.84896	0.475123	2.00588	3.27193
Ms4a2	19	11616957	11623719	-	NaN	Ms4a2-201	membrane-spanning 4-domains, subfamily A, member 2 [Source:MGI Symbol;Acc:MGI:95495]	-	mRNA	overlapping	0	1.19644	1.34099	1.09823	1.49757	2.62587	ENSMUST00000025583
Ms4a4b	19	11443553	11463549	+	NaN					Not found	0	-2.53505	1.12008	-2.31611	1.59062	4.71022
Ms4a4c	19	11404770	11427246	+	NaN					Not found	0	-0.565749	8.07156	-0.222842	5.252	4.5534
Ms4a6b	19	11516512	11531256	+	NaN	Ms4a6b-001	membrane-spanning 4-domains, subfamily A, member 6B [Source:MGI Symbol;Acc:MGI:1917024]	+	mRNA	overlapping	0	-2.19601	4.22267	-1.90389	1.52735	4.16575	ENSMUST00000163078
Ms4a6c	19	11469368	11482197	+	NaN	Ms4a6c-201	membrane-spanning 4-domains, subfamily A, member 6C [Source:MGI Symbol;Acc:MGI:2385644]	+	mRNA	overlapping	0	1.1371	7.47293	1.70175	4.02975	4.39565	ENSMUST00000165310
Ms4a6d	19	11586604	11604849	-	NaN	Ms4a6d-001	membrane-spanning 4-domains, subfamily A, member 6D [Source:MGI Symbol;Acc:MGI:1916024]	-	mRNA	overlapping	0	4.71821	9.27787	5.02317	6.06483	6.59121	ENSMUST00000025582
Ms4a7	19	11321039	11336146	-	NaN					Not found	0	-1.48849	5.61615	-1.11995	1.32234	2.9577
Msc	1	14753346	14755966	-	NaN	Msc-201	musculin [Source:MGI Symbol;Acc:MGI:1333884]	-	mRNA	overlapping	0	-5.1405	-4.98593	-5.26059	0.505882	-0.176322	ENSMUST00000027062
Msi2	11	88339382	88718513	-	NaN					Not found	0	2.41365	3.20394	2.3725	2.88841	3.69335
Msl3l2	10	56106917	56116880	+	NaN	Msl3l2-201	male-specific lethal 3-like 2 (Drosophila) [Source:MGI Symbol;Acc:MGI:1920640]	+	mRNA	overlapping	0	0.778171	1.93419	1.04102	2.2356	1.57716	ENSMUST00000063138
Msx3	7	140046157	140049140	-	NaN					Not found	0	-5.1405	-4.98593	-5.26059	0.0746339	-0.362307
Mt2	8	94172618	94173567	+	NaN	Mt2-201	metallothionein 2 [Source:MGI Symbol;Acc:MGI:97172]	+	mRNA	overlapping	0	3.94299	3.98006	3.91551	6.52263	7.41763	ENSMUST00000034214
Mthfr	4	148039077	148059551	+	NaN					Not found	0	4.59916	7.78105	4.6835	7.63074	7.02023
Mtmr7	8	40551095	40634797	-	NaN					Not found	0	2.17177	4.27182	2.07074	5.95902	5.28017
Muc1	3	89229057	89233381	+	NaN	Muc1-001	mucin 1, transmembrane [Source:MGI Symbol;Acc:MGI:97231]	+	mRNA	overlapping	0	-5.0645	-3.90993	-5.26059	-1.74004	0.386443	ENSMUST00000041142
Muc13	16	33794037	33819934	+	NaN					Not found	0	0.362159	0.413996	0.38682	0.674817	1.99279
Mul1	4	138434671	138442265	+	NaN	Mul1-001	mitochondrial ubiquitin ligase activator of NFKB 1 [Source:MGI Symbol;Acc:MGI:1915600]	+	mRNA	overlapping	0	4.18235	4.97703	4.1916	5.58972	4.82969	ENSMUST00000044058
Mvp	7	126986860	127014621	-	NaN	Mvp-001	major vault protein [Source:MGI Symbol;Acc:MGI:1925638]	-	mRNA	overlapping	0	7.28745	8.10258	7.36642	8.68264	7.80015	ENSMUST00000165096
Mx1	16	97447035	97462907	-	NaN	Mx1-002	myxovirus (influenza virus) resistance 1 [Source:MGI Symbol;Acc:MGI:97243]	-	mRNA	overlapping	0	5.68657	9.27868	5.90566	8.28584	8.34131	ENSMUST00000135184
Mx2	16	97536083	97560899	+	NaN	Mx2-201	myxovirus (influenza virus) resistance 2 [Source:MGI Symbol;Acc:MGI:97244]	+	mRNA	overlapping	0	0.0171197	6.35821	0.626743	5.89575	5.69824	ENSMUST00000024112
Mxd1	6	86647044	86669159	-	NaN	Mxd1-201	MAX dimerization protein 1 [Source:MGI Symbol;Acc:MGI:96908]	-	mRNA	overlapping	0	6.32719	7.12129	6.15371	6.04397	7.88933	ENSMUST00000001184
Mycl1	4	122995652	123002485	+	NaN					Not found	0	3.21354	4.74318	3.48114	5.67618	3.14215
Mycn	12	12936096	12941914	-	NaN	Mycn-001	v-myc myelocytomatosis viral related oncogene, neuroblastoma derived (avian) [Source:MGI Symbol;Acc:MGI:97357]	-	mRNA	overlapping	0	-3.98849	-1.88049	-3.89211	-1.57908	0.94564	ENSMUST00000043396
Myo10	15	25622525	25813673	+	NaN	Myo10-001	myosin X [Source:MGI Symbol;Acc:MGI:107716]	+	mRNA	overlapping	0	5.19595	6.11679	5.16946	6.61434	6.33392	ENSMUST00000110457
Myo18b	5	112688876	112896362	-	NaN	Myo18b-201	myosin XVIIIb [Source:MGI Symbol;Acc:MGI:1921626]	-	mRNA	overlapping	0	-5.1405	1.79425	-4.68459	-0.116081	-1.73752	ENSMUST00000086617
Myo1g	11	6506548	6520965	-	NaN					Not found	0	8.5482	8.78574	8.71951	9.61182	9.19593
Mypop	7	18991245	19001766	+	NaN					Not found	0	-1.9663	-1.84529	-2.02362	-0.81417	-0.346841
N4bp1	8	86841139	86885258	-	NaN	N4bp1-201	NEDD4 binding protein 1 [Source:MGI Symbol;Acc:MGI:2136825]	-	mRNA	overlapping	0	7.6783	7.9318	7.54862	7.56622	7.79829	ENSMUST00000034074
Naa25	5	121397936	121444378	+	NaN					Not found	0	5.65935	7.03342	5.62314	6.71837	6.31702
Naip1	13	100407770	100446406	-	NaN	Naip1-201	NLR family, apoptosis inhibitory protein 1 [Source:MGI Symbol;Acc:MGI:1298223]	-	mRNA	overlapping	0	0.453591	1.4418	0.333499	0.117078	0.862316	ENSMUST00000022142
Nampt	12	32820335	32853369	+	NaN	Nampt-201	nicotinamide phosphoribosyltransferase [Source:MGI Symbol;Acc:MGI:1929865]	+	mRNA	overlapping	0	6.76694	8.51927	6.79999	8.23637	8.94168	ENSMUST00000020886
Nat6	9	107578887	107584048	+	NaN					Not found	0	2.47336	3.15167	2.37952	3.29062	3.18835
Nck2	1	43445751	43570515	+	NaN	Nck2-001	non-catalytic region of tyrosine kinase adaptor protein 2 [Source:MGI Symbol;Acc:MGI:1306821]	+	mRNA	overlapping	0	2.98173	4.38997	3.25425	5.77602	5.80497	ENSMUST00000086421
Ncoa7	10	30645584	30803107	-	NaN	Ncoa7-201	nuclear receptor coactivator 7 [Source:MGI Symbol;Acc:MGI:2444847]	-	mRNA	overlapping	0	4.81624	5.91079	5.05142	7.24166	6.92501	ENSMUST00000068567
Ndst1	18	60685978	60713389	-	NaN	Ndst1-201	N-deacetylase/N-sulfotransferase (heparan glucosaminyl) 1 [Source:MGI Symbol;Acc:MGI:104719]	-	mRNA	overlapping	0	5.16796	5.60389	5.10471	6.86909	6.36402	ENSMUST00000169273
Necap2	4	141066512	141078357	-	NaN	Necap2-001	NECAP endocytosis associated 2 [Source:MGI Symbol;Acc:MGI:1913397]	-	mRNA	overlapping	0	6.76528	7.36697	6.84629	7.96169	6.99945	ENSMUST00000030760
Neu3	7	99811439	99828417	-	NaN	Neu3-201	neuraminidase 3 [Source:MGI Symbol;Acc:MGI:1355305]	-	mRNA	overlapping	0	0.625915	0.640981	0.45056	1.116	2.54487	ENSMUST00000036331
Nfil3	13	52967209	52981073	-	NaN	Nfil3-001	nuclear factor, interleukin 3, regulated [Source:MGI Symbol;Acc:MGI:109495]	-	mRNA	overlapping	0	4.54609	5.67131	4.48341	5.99123	6.65489	ENSMUST00000071065
Nfkb1	3	135584655	135691547	-	NaN					Not found	0	8.11372	8.43331	8.20747	9.12949	8.87878
Nfkb2	19	46304737	46312090	+	NaN	Nfkb2-201	nuclear factor of kappa light polypeptide gene enhancer in B cells 2, p49/p100 [Source:MGI Symbol;Acc:MGI:1099800]	+	mRNA	overlapping	0	7.07718	7.61225	7.2477	8.96539	8.70895	ENSMUST00000073116
Nfkbia	12	55489411	55492647	-	NaN	Nfkbia-201	nuclear factor of kappa light polypeptide gene enhancer in B cells inhibitor, alpha [Source:MGI Symbol;Acc:MGI:104741]	-	mRNA	overlapping	0	7.7448	8.04575	7.71948	8.84048	9.13496	ENSMUST00000021413
Nfkbib	7	28758251	28767512	-	NaN					Not found	0	4.8758	6.20466	5.04308	7.3495	7.52503
Nfkbie	17	45555716	45563169	+	NaN	Nfkbie-201	nuclear factor of kappa light polypeptide gene enhancer in B cells inhibitor, epsilon [Source:MGI Symbol;Acc:MGI:1194908]	+	mRNA	overlapping	0	6.70514	7.48104	6.82485	7.51812	7.64494	ENSMUST00000024742
Nfkbil1	17	35220175	35235792	-	NaN	Nfkbil1-001	nuclear factor of kappa light polypeptide gene enhancer in B cells inhibitor like 1 [Source:MGI Symbol;Acc:MGI:1340031]	-	mRNA	overlapping	0	3.24746	3.42172	3.20327	3.52523	3.42324	ENSMUST00000048994
Nfkbiz	16	55811375	55838899	-	NaN	Nfkbiz-001	nuclear factor of kappa light polypeptide gene enhancer in B cells inhibitor, zeta [Source:MGI Symbol;Acc:MGI:1931595]	-	mRNA	overlapping	0	2.93588	3.12989	3.01871	3.43986	5.93681	ENSMUST00000036273
Nhlh1	1	172052292	172057573	-	NaN	Nhlh1-001	nescient helix loop helix 1 [Source:MGI Symbol;Acc:MGI:98481]	-	mRNA	overlapping	0	-5.1405	-4.98593	-5.26059	0.482463	1.08351	ENSMUST00000059794
Niacr1	5	123863570	123865516	-	NaN	Niacr1-201	niacin receptor 1 [Source:MGI Symbol;Acc:MGI:1933383]	-	mRNA	overlapping	0	5.91922	6.79695	6.08836	4.11638	6.62621	ENSMUST00000057145
Nid1	13	13437602	13512275	+	NaN	Nid1-201	nidogen 1 [Source:MGI Symbol;Acc:MGI:97342]	+	mRNA	overlapping	0	-1.79234	-1.08003	-1.41243	2.20242	2.54145	ENSMUST00000005532
Ninj1	13	49187485	49196244	+	NaN	Ninj1-001	ninjurin 1 [Source:MGI Symbol;Acc:MGI:1196617]	+	mRNA	overlapping	0	6.05325	7.51449	5.99444	6.61194	7.01013	ENSMUST00000049022
Nkain1	4	130530131	130574036	-	NaN	Nkain1-201	Na+/K+ transporting ATPase interacting 1 [Source:MGI Symbol;Acc:MGI:1914399]	-	mRNA	overlapping	0	1.55821	1.85873	1.74163	4.83158	3.59883	ENSMUST00000105993
Nlgn2	11	69823122	69837784	-	NaN	Nlgn2-001	neuroligin 2 [Source:MGI Symbol;Acc:MGI:2681835]	-	mRNA	overlapping	0	0.757683	4.11616	0.630293	5.38049	5.76955	ENSMUST00000108634
Nlrc5	8	94472763	94527272	+	NaN	Nlrc5-201	NLR family, CARD domain containing 5 [Source:MGI Symbol;Acc:MGI:3612191]	+	mRNA	overlapping	0	5.00423	8.15696	5.16788	8.28758	8.40507	ENSMUST00000053085
Nmi	2	51948487	51973494	-	NaN					Not found	0	3.98257	6.43538	4.09128	5.85474	5.12999
Nod1	6	54923942	54972612	-	NaN	Nod1-201	nucleotide-binding oligomerization domain containing 1 [Source:MGI Symbol;Acc:MGI:1341839]	-	mRNA	overlapping	0	3.47704	5.86922	3.39179	5.44882	5.75275	ENSMUST00000060655
Nod2	8	88647315	88688474	+	NaN	Nod2-001	nucleotide-binding oligomerization domain containing 2 [Source:MGI Symbol;Acc:MGI:2429397]	+	mRNA	overlapping	0	3.99259	4.98173	3.91066	4.31459	4.72318	ENSMUST00000118370
Nol3	8	105276447	105281939	+	NaN	Nol3-201	nucleolar protein 3 (apoptosis repressor with CARD domain) [Source:MGI Symbol;Acc:MGI:1925938]	+	mRNA	overlapping	0	-1.90353	-1.33393	-1.86266	-0.248548	0.780566	ENSMUST00000014920
Nos2	11	78920787	78960254	+	NaN	Nos2-001	nitric oxide synthase 2, inducible [Source:MGI Symbol;Acc:MGI:97361]	+	mRNA	overlapping	0	-1.13137	7.7317	-0.562208	7.75853	11.357	ENSMUST00000018610
Npc2	12	84754560	84773112	-	NaN	Npc2-201	Niemann Pick type C2 [Source:MGI Symbol;Acc:MGI:1915213]	-	mRNA	overlapping	0	8.38935	11.1428	8.38688	10.5778	10.5217	ENSMUST00000021668
Npdc1	2	25399351	25409494	+	NaN					Not found	0	-1.03505	-0.822748	-1.05432	1.39918	0.0549606
Nphp1	2	127740732	127788897	-	NaN					Not found	0	1.95359	2.19844	1.89563	2.25978	1.94564
Npnt	3	132881745	132950291	-	NaN	Npnt-001	nephronectin [Source:MGI Symbol;Acc:MGI:2148811]	-	mRNA	overlapping	0	-2.61105	4.05409	-2.31611	6.5299	4.70256	ENSMUST00000042744
Npy	6	49822710	49829507	+	NaN	Npy-001	neuropeptide Y [Source:MGI Symbol;Acc:MGI:97374]	+	mRNA	overlapping	0	-0.0595034	4.70883	-0.242927	2.59517	2.49168	ENSMUST00000031843
Nr1d1	11	98767932	98775333	-	NaN	Nr1d1-001	nuclear receptor subfamily 1, group D, member 1 [Source:MGI Symbol;Acc:MGI:2444210]	-	mRNA	overlapping	0	-0.499854	1.99339	-0.86266	-0.59044	0.395873	ENSMUST00000064941
Nr1d2	14	18204054	18239127	-	NaN	Nr1d2-001	nuclear receptor subfamily 1, group D, member 2 [Source:MGI Symbol;Acc:MGI:2449205]	-	mRNA	overlapping	0	3.02701	4.35704	3.20622	2.8851	2.9855	ENSMUST00000090543
Nr1h3	2	91184061	91202834	-	NaN					Not found	0	1.58447	3.10529	1.67236	2.66775	1.98937
Nr3c1	18	39410545	39491301	-	NaN					Not found	0	6.10287	6.47056	6.13683	6.41887	6.37989
Nr4a3	4	48045153	48086447	+	NaN					Not found	0	6.6449	7.32573	7.11997	8.57331	8.0274
Nr6a1	2	38723370	38927688	-	NaN	Nr6a1-001	nuclear receptor subfamily 6, group A, member 1 [Source:MGI Symbol;Acc:MGI:1352459]	-	mRNA	overlapping	0	0.781085	1.14715	0.694153	2.43549	1.63867	ENSMUST00000112877
Nrbp1	5	31240864	31251566	+	NaN	Nrbp1-001	nuclear receptor binding protein 1 [Source:MGI Symbol;Acc:MGI:2183436]	+	mRNA	overlapping	0	6.37553	6.96783	6.52508	7.3037	7.09916	ENSMUST00000031034
Nrg1	8	31818028	31918203	-	NaN	Nrg1-201	neuregulin 1 [Source:MGI Symbol;Acc:MGI:96083]	-	mRNA	overlapping	0	1.71872	2.95344	2.27757	3.32056	3.46999	ENSMUST00000073884
Nrg4	9	55220222	55326844	-	NaN					Not found	0	1.49259	2.24946	1.15662	2.66368	2.84136
Nrgn	9	37544493	37552745	-	NaN	Nrgn-201	neurogranin [Source:MGI Symbol;Acc:MGI:1927184]	-	mRNA	overlapping	0	1.12877	2.15363	0.614438	1.03893	2.14235	ENSMUST00000065668
Nsun4	4	116032842	116053876	-	NaN	Nsun4-001	NOL1/NOP2/Sun domain family, member 4 [Source:MGI Symbol;Acc:MGI:1919431]	-	mRNA	overlapping	0	3.21233	3.37291	3.29671	4.44789	3.85057	ENSMUST00000030475
Nt5c1a	4	123201504	123216275	+	NaN	Nt5c1a-001	5'-nucleotidase, cytosolic IA [Source:MGI Symbol;Acc:MGI:2155700]	+	mRNA	overlapping	0	-5.0645	0.840985	-4.31611	2.95642	-1.23752	ENSMUST00000068262
Nt5c3	6	56882400	56923932	-	NaN	Nt5c3-001	5'-nucleotidase, cytosolic III [Source:MGI Symbol;Acc:MGI:1927186]	-	mRNA	overlapping	0	4.35626	7.46119	4.34578	6.38531	6.92456	ENSMUST00000031793
Ntrk1	3	87778244	87795162	-	NaN	Ntrk1-201	neurotrophic tyrosine kinase, receptor, type 1 [Source:MGI Symbol;Acc:MGI:97383]	-	mRNA	overlapping	0	-5.1405	-4.90993	-5.26059	-0.156335	-0.945039	ENSMUST00000029712
Nts	10	102481760	102490418	-	NaN	Nts-201	neurotensin [Source:MGI Symbol;Acc:MGI:1328351]	-	mRNA	overlapping	0	-5.1405	1.34319	-5.26059	3.45093	-0.722647	ENSMUST00000020040
Nub1	5	24685815	24710555	+	NaN	Nub1-201	negative regulator of ubiquitin-like proteins 1 [Source:MGI Symbol;Acc:MGI:1889001]	+	mRNA	overlapping	0	6.72593	7.55894	6.86887	8.05767	8.37374	ENSMUST00000068825
Nudt13	14	20294690	20317575	+	NaN	Nudt13-201	nudix (nucleoside diphosphate linked moiety X)-type motif 13 [Source:MGI Symbol;Acc:MGI:1914975]	+	mRNA	overlapping	0	2.4753	3.05246	2.42178	2.31029	2.95	ENSMUST00000022343
Nudt9	5	104046306	104065379	+	NaN					Not found	0	4.9528	6.3546	5.08892	7.01734	6.93925
Nup98	7	102134204	102210120	-	NaN	Nup98-201	nucleoporin 98 [Source:MGI Symbol;Acc:MGI:109404]	-	mRNA	overlapping	0	5.79579	5.89773	5.83284	6.46748	6.478	ENSMUST00000070165
Nupr1	7	126623249	126627010	-	NaN					Not found	0	2.24534	4.08492	1.91156	5.55638	3.64471
Oaf	9	43221278	43239816	-	NaN	Oaf-201	OAF homolog (Drosophila) [Source:MGI Symbol;Acc:MGI:94852]	-	mRNA	overlapping	0	1.86943	2.02142	1.76886	4.5981	4.41249	ENSMUST00000034512
Oas1a	5	120896256	120907521	-	NaN	Oas1a-001	2'-5' oligoadenylate synthetase 1A [Source:MGI Symbol;Acc:MGI:2180860]	-	mRNA	overlapping	0	2.97913	7.35552	2.96833	7.39066	6.26838	ENSMUST00000080322
Oas1b	5	120812635	120824158	+	NaN	Oas1b-201	2'-5' oligoadenylate synthetase 1B [Source:MGI Symbol;Acc:MGI:97430]	+	mRNA	overlapping	0	1.22083	4.82039	0.853448	4.79455	4.26153	ENSMUST00000086377
Oas1c	5	120800194	120812514	-	NaN	Oas1c-001	2'-5' oligoadenylate synthetase 1C [Source:MGI Symbol;Acc:MGI:2149633]	-	mRNA	overlapping	0	1.51115	3.69726	1.27125	2.91753	2.41313	ENSMUST00000117193
Oas1g	5	120876142	120887613	-	NaN					Not found	0	-0.381334	6.33393	-1.11141	5.96244	4.20239
Oas2	5	120730333	120749853	-	NaN	Oas2-001	2'-5' oligoadenylate synthetase 2 [Source:MGI Symbol;Acc:MGI:2180852]	-	mRNA	overlapping	0	1.86927	7.25608	1.7613	5.54704	5.58948	ENSMUST00000053909
Oas3	5	120753098	120777661	-	NaN	Oas3-001	2'-5' oligoadenylate synthetase 3 [Source:MGI Symbol;Acc:MGI:2180850]	-	mRNA	overlapping	0	3.12204	9.39062	3.0708	8.97832	8.57784	ENSMUST00000044833
Oasl1	5	114923240	114937915	+	NaN					Not found	0	-0.0238648	10.3046	0.62598	10.2526	8.63935
Oasl2	5	114896936	114912234	+	NaN	Oasl2-001	2'-5' oligoadenylate synthetase-like 2 [Source:MGI Symbol;Acc:MGI:1344390]	+	mRNA	overlapping	0	2.98366	9.67573	2.98418	9.12059	8.79191	ENSMUST00000031542
Ocln	13	100496507	100552718	-	NaN					Not found	0	-2.48849	-0.886523	-1.94762	0.586378	2.42401
Ocstamp	2	165393760	165400405	-	NaN	Ocstamp-001	osteoclast stimulatory transmembrane protein [Source:MGI Symbol;Acc:MGI:1921864]	-	mRNA	overlapping	0	6.20763	7.55154	6.14983	7.3064	6.38096	ENSMUST00000029213
Ogfr	2	180589245	180595836	+	NaN	Ogfr-001	opioid growth factor receptor [Source:MGI Symbol;Acc:MGI:1919325]	+	mRNA	overlapping	0	5.60491	7.89305	5.59293	7.54645	7.48968	ENSMUST00000029087
Ogfrl1	1	23366424	23383175	-	NaN	Ogfrl1-201	opioid growth factor receptor-like 1 [Source:MGI Symbol;Acc:MGI:1917405]	-	mRNA	overlapping	0	5.70594	6.03155	5.79113	7.09619	6.84593	ENSMUST00000027343
Oit3	10	59422958	59441778	-	NaN	Oit3-001	oncoprotein induced transcript 3 [Source:MGI Symbol;Acc:MGI:1201782]	-	mRNA	overlapping	0	-0.292335	2.55485	-0.131488	3.61277	3.21594	ENSMUST00000009798
Olfml2a	2	38931978	38963753	+	NaN	Olfml2a-001	olfactomedin-like 2A [Source:MGI Symbol;Acc:MGI:2444741]	+	mRNA	overlapping	0	-3.69601	0.188265	-4.39211	3.7287	-2.03	ENSMUST00000057279
Olfr1033	2	86034765	86044808	+	NaN	Olfr1033-201	olfactory receptor 1033 [Source:MGI Symbol;Acc:MGI:3030867]	+	mRNA	overlapping	0	-5.0645	-3.24897	-4.31611	-4.81605	-4.68201	ENSMUST00000062360
Olfr110	17	37492468	37499674	+	NaN	Olfr110-001	olfactory receptor 110 [Source:MGI Symbol;Acc:MGI:2177493]	+	mRNA	overlapping	0	-1.59781	-0.137773	-1.48462	0.0863781	-1.94504	ENSMUST00000168318
Olfr111	17	37529957	37530997	+	NaN	Olfr111-001	olfactory receptor 111 [Source:MGI Symbol;Acc:MGI:2177494]	+	mRNA	overlapping	0	-0.783798	0.299461	-0.15364	0.142391	0.224886	ENSMUST00000097325
Olfr175-ps1	16	58823781	58826761	-	NaN	Olfr175-ps1-201	olfactory receptor 175, pseudogene 1 [Source:MGI Symbol;Acc:MGI:3030009]	-	mRNA	overlapping	0	-5.1405	-0.0721509	-4.68459	1.30418	-1.83384	ENSMUST00000079955
Olfr920	9	38752796	38756863	+	NaN	Olfr920-201	olfactory receptor 920 [Source:MGI Symbol;Acc:MGI:3030754]	+	mRNA	overlapping	0	-1.18483	0.528325	-0.947623	0.549614	1.65493	ENSMUST00000074740
Olfr99	17	37279501	37280418	-	NaN	Olfr99-001	olfactory receptor 99 [Source:MGI Symbol;Acc:MGI:2177482]	-	mRNA	overlapping	0	-5.1405	-4.98593	-5.26059	-4.89205	-4.68201	ENSMUST00000077585
Olr1	6	129485246	129507165	-	NaN	Olr1-001	oxidized low density lipoprotein (lectin-like) receptor 1 [Source:MGI Symbol;Acc:MGI:1261434]	-	mRNA	overlapping	0	6.39854	8.17436	6.52356	7.32716	8.9063	ENSMUST00000032265
Oosp1	19	11667460	11691150	-	NaN	Oosp1-001	oocyte secreted protein 1 [Source:MGI Symbol;Acc:MGI:2149290]	-	mRNA	overlapping	0	-3.69601	-3.54145	-4.39211	-2.7866	-2.20807	ENSMUST00000048214
Oprd1	4	132110726	132144486	-	NaN	Oprd1-001	opioid receptor, delta 1 [Source:MGI Symbol;Acc:MGI:97438]	-	mRNA	overlapping	0	-0.748604	2.18827	-0.816105	2.51657	2.1418	ENSMUST00000056336
Optn	2	5020642	5064051	-	NaN					Not found	0	3.18831	3.76311	3.37124	3.39529	4.65732
Orm1	4	63344560	63348163	+	NaN	Orm1-001	orosomucoid 1 [Source:MGI Symbol;Acc:MGI:97443]	+	mRNA	overlapping	0	-3.98849	1.81194	-3.31611	1.52674	0.589797	ENSMUST00000030044
Orm2	4	63362449	63365878	+	NaN	Orm2-001	orosomucoid 2 [Source:MGI Symbol;Acc:MGI:97444]	+	mRNA	overlapping	0	-5.1405	-2.012	-5.26059	-2.04389	-4.03	ENSMUST00000075341
Orm3	4	63356162	63359511	+	NaN	Orm3-001	orosomucoid 3 [Source:MGI Symbol;Acc:MGI:97445]	+	mRNA	overlapping	0	-5.1405	-3.04145	-5.26059	-1.65508	-2.36904	ENSMUST00000006687
Osbpl5	7	143688762	143756985	-	NaN					Not found	0	0.784953	0.866241	0.735539	1.03292	2.30919
Osgin2	4	15997121	16013888	-	NaN	Osgin2-001	oxidative stress induced growth inhibitor family member 2 [Source:MGI Symbol;Acc:MGI:2384798]	-	mRNA	overlapping	0	4.74059	5.81737	4.9891	6.13537	6.82725	ENSMUST00000037198
Osm	11	4236420	4241026	+	NaN	Osm-001	oncostatin M [Source:MGI Symbol;Acc:MGI:104749]	+	mRNA	overlapping	0	4.28664	5.65815	4.40905	6.26436	6.85667	ENSMUST00000075221
Otud1	2	19658062	19660590	+	NaN	Otud1-001	OTU domain containing 1 [Source:MGI Symbol;Acc:MGI:1918448]	+	mRNA	overlapping	0	0.76837	3.2102	0.74918	1.91099	2.38807	ENSMUST00000052168
Otud5	X	7841364	7876626	+	NaN					Not found	0	6.41631	7.0057	6.43202	7.41398	7.18303
Otud7b	3	96104527	96161129	+	NaN	Otud7b-001	OTU domain containing 7B [Source:MGI Symbol;Acc:MGI:2654703]	+	mRNA	overlapping	0	4.99238	5.19455	5.06105	6.09655	6.16879	ENSMUST00000090785
P2rx1	11	72999103	73015200	+	NaN	P2rx1-001	purinergic receptor P2X, ligand-gated ion channel, 1 [Source:MGI Symbol;Acc:MGI:1098235]	+	mRNA	overlapping	0	2.38743	2.91058	2.34804	1.95369	2.53544	ENSMUST00000021141
P2rx3	2	84998583	85037462	-	NaN					Not found	0	-4.0645	-3.90993	-4.10859	-3.07908	3.19095
P2rx4	5	122707584	122729738	+	NaN	P2rx4-001	purinergic receptor P2X, ligand-gated ion channel 4 [Source:MGI Symbol;Acc:MGI:1338859]	+	mRNA	overlapping	0	6.39938	8.12527	6.47813	7.08511	6.22107	ENSMUST00000031429
P2rx6	16	17561885	17577800	+	NaN					Not found	0	-3.98849	-1.44325	-5.18459	1.49985	-0.369038
P2ry1	3	61002795	61008979	+	NaN	P2ry1-201	purinergic receptor P2Y, G-protein coupled 1 [Source:MGI Symbol;Acc:MGI:105049]	+	mRNA	overlapping	0	4.16622	4.22304	3.86803	4.12876	3.86658	ENSMUST00000029331
P2ry14	3	59114626	59130624	-	NaN	P2ry14-201	purinergic receptor P2Y, G-protein coupled, 14 [Source:MGI Symbol;Acc:MGI:2155705]	-	mRNA	overlapping	0	6.35611	8.2153	6.31194	6.52025	7.48097	ENSMUST00000065220
P2ry2	7	100996572	101011991	-	NaN	P2ry2-201	purinergic receptor P2Y, G-protein coupled 2 [Source:MGI Symbol;Acc:MGI:105107]	-	mRNA	overlapping	0	3.51641	3.99259	3.28694	4.00412	3.88301	ENSMUST00000037540
P4ha1	10	59323296	59373304	+	NaN	P4ha1-001	procollagen-proline, 2-oxoglutarate 4-dioxygenase (proline 4-hydroxylase), alpha 1 polypeptide [Source:MGI Symbol;Acc:MGI:97463]	+	mRNA	overlapping	0	5.55871	6.28031	5.64616	5.68826	7.09683	ENSMUST00000009789
P4ha2	11	54100095	54131665	+	NaN					Not found	0	-1.59781	-0.208783	-3.31611	0.164438	3.78475
Pabpc1	15	36595661	36608973	-	NaN	Pabpc1-001	poly(A) binding protein, cytoplasmic 1 [Source:MGI Symbol;Acc:MGI:1349722]	-	mRNA	overlapping	0	9.7784	9.79542	9.77938	11.0102	10.0564	ENSMUST00000001809
Pacsin3	2	91255954	91264679	+	NaN					Not found	0	-3.40353	-2.83393	-5.10859	-0.201637	-0.224489
Padi2	4	140906344	140952586	+	NaN	Padi2-001	peptidyl arginine deiminase, type II [Source:MGI Symbol;Acc:MGI:1338892]	+	mRNA	overlapping	0	1.99042	2.24237	2.08239	1.74591	5.30809	ENSMUST00000030765
Pafah1b3	7	25295049	25297986	-	NaN	Pafah1b3-001	platelet-activating factor acetylhydrolase, isoform 1b, subunit 3 [Source:MGI Symbol;Acc:MGI:108414]	-	mRNA	overlapping	0	3.31978	3.66774	3.39493	4.79903	4.62355	ENSMUST00000005583
Papd7	13	69497959	69533839	-	NaN	Papd7-001	PAP associated domain containing 7 [Source:MGI Symbol;Acc:MGI:2682295]	-	mRNA	overlapping	0	4.83099	6.42978	4.88067	5.78498	5.44794	ENSMUST00000044081
Parp10	15	76231174	76243441	-	NaN					Not found	0	4.35299	7.48736	4.43564	7.05168	7.21174
Parp11	6	127446840	127494241	+	NaN					Not found	0	3.99857	6.62709	4.19786	6.12996	6.26069
Parp12	6	39086410	39118349	-	NaN	Parp12-001	poly (ADP-ribose) polymerase family, member 12 [Source:MGI Symbol;Acc:MGI:2143990]	-	mRNA	overlapping	0	4.99131	8.51475	5.02802	8.12339	7.84799	ENSMUST00000038398
Parp14	16	35832874	35871544	-	NaN	Parp14-001	poly (ADP-ribose) polymerase family, member 14 [Source:MGI Symbol;Acc:MGI:1919489]	-	mRNA	overlapping	0	6.44527	9.92991	6.48351	9.37437	9.69271	ENSMUST00000042665
Parp3	9	106470322	106476949	-	NaN	Parp3-001	poly (ADP-ribose) polymerase family, member 3 [Source:MGI Symbol;Acc:MGI:1891258]	-	mRNA	overlapping	0	5.22667	6.64822	5.20506	6.87437	5.889	ENSMUST00000067218
Parp8	13	116854824	117025516	-	NaN	Parp8-201	poly (ADP-ribose) polymerase family, member 8 [Source:MGI Symbol;Acc:MGI:1098713]	-	mRNA	overlapping	0	3.72349	4.61392	3.73191	4.05431	4.37388	ENSMUST00000022239
Parp9	16	35938470	35972605	+	NaN	Parp9-001	poly (ADP-ribose) polymerase family, member 9 [Source:MGI Symbol;Acc:MGI:1933117]	+	mRNA	overlapping	0	5.15226	7.77924	5.3247	7.75401	7.64797	ENSMUST00000114878
Pax4	6	28442334	28449353	-	NaN	Pax4-001	paired box gene 4 [Source:MGI Symbol;Acc:MGI:97488]	-	mRNA	overlapping	0	-5.1405	-0.497719	-5.26059	-0.156335	-4.68201	ENSMUST00000031718
Pcdh7	5	57718021	58129351	+	NaN	Pcdh7-202	protocadherin 7 [Source:MGI Symbol;Acc:MGI:1860487]	+	mRNA	overlapping	0	5.08685	6.06644	4.79365	5.22071	4.28803	ENSMUST00000094783
Pcgf5	19	36379067	36456192	+	NaN	Pcgf5-202	polycomb group ring finger 5 [Source:MGI Symbol;Acc:MGI:1923505]	+	mRNA	overlapping	0	4.18878	5.3836	4.3071	5.03054	5.866	ENSMUST00000071267
Pcnx	12	81860030	82000924	+	NaN	Pcnx-201	pecanex homolog (Drosophila) [Source:MGI Symbol;Acc:MGI:1891924]	+	mRNA	overlapping	0	4.90937	5.5263	4.88779	5.25376	5.83465	ENSMUST00000021567
Pcp4	16	96467606	96525793	+	NaN	Pcp4-001	Purkinje cell protein 4 [Source:MGI Symbol;Acc:MGI:97509]	+	mRNA	overlapping	0	-4.27201	3.99982	-3.60859	4.01136	-4.606	ENSMUST00000061739
Pcsk1	13	75089826	75132498	+	NaN	Pcsk1-001	proprotein convertase subtilisin/kexin type 1 [Source:MGI Symbol;Acc:MGI:97511]	+	mRNA	overlapping	0	-5.1405	-4.98593	-5.26059	-4.02356	-0.224489	ENSMUST00000022075
Pdcd1lg2	19	29410919	29471157	+	NaN	Pdcd1lg2-001	programmed cell death 1 ligand 2 [Source:MGI Symbol;Acc:MGI:1930125]	+	mRNA	overlapping	0	5.71814	8.31918	5.9512	8.12898	7.5599	ENSMUST00000112576
Pde10a	17	8525372	8986648	+	NaN					Not found	0	-2.48849	0.352501	-1.57018	2.05173	1.7168
Pde11a	2	75989141	76338774	-	NaN					Not found	0	-5.0645	2.73911	-4.60859	4.29742	1.73666
Pde4b	4	102087543	102607259	+	NaN					Not found	0	5.78448	6.17002	5.86562	6.89774	7.71141
Pde5a	3	122729158	122859374	+	NaN	Pde5a-201	phosphodiesterase 5A, cGMP-specific [Source:MGI Symbol;Acc:MGI:2651499]	+	mRNA	overlapping	0	0.994759	1.36704	0.821957	1.03268	2.00841	ENSMUST00000066728
Pde6c	19	38132781	38183947	+	NaN	Pde6c-201	phosphodiesterase 6C, cGMP specific, cone, alpha prime [Source:MGI Symbol;Acc:MGI:105956]	+	mRNA	overlapping	0	-5.1405	-0.208783	-5.26059	1.61858	-1.28408	ENSMUST00000025956
Pde7b	10	20398004	20725078	-	NaN	Pde7b-001	phosphodiesterase 7B [Source:MGI Symbol;Acc:MGI:1352752]	-	mRNA	overlapping	0	0.0337031	4.50064	-0.227811	1.75978	2.52267	ENSMUST00000020165
Pde8b	13	95024454	95250336	-	NaN	Pde8b-001	phosphodiesterase 8B [Source:MGI Symbol;Acc:MGI:2443999]	-	mRNA	overlapping	0	1.29951	3.01281	1.56964	3.82177	3.06238	ENSMUST00000162412
Pdgfc	3	81036416	81214040	+	NaN	Pdgfc-001	platelet-derived growth factor, C polypeptide [Source:MGI Symbol;Acc:MGI:1859631]	+	mRNA	overlapping	0	-0.901031	2.62401	-0.86266	0.735598	-1.01882	ENSMUST00000029652
Pdlim1	19	40222241	40271616	-	NaN	Pdlim1-201	PDZ and LIM domain 1 (elfin) [Source:MGI Symbol;Acc:MGI:1860611]	-	mRNA	overlapping	0	2.77981	4.1206	2.79147	6.32317	5.44799	ENSMUST00000068439
Pdlim4	11	54054928	54069014	-	NaN	Pdlim4-001	PDZ and LIM domain 4 [Source:MGI Symbol;Acc:MGI:1353470]	-	mRNA	overlapping	0	1.36895	3.46655	1.47166	3.73548	5.57742	ENSMUST00000018755
Pdpn	4	143267431	143299564	-	NaN	Pdpn-001	podoplanin [Source:MGI Symbol;Acc:MGI:103098]	-	mRNA	overlapping	0	4.57362	7.25327	4.60448	2.95904	4.32581	ENSMUST00000030317
Pdzk1	3	96829284	96870926	+	NaN					Not found	0	-5.1405	-4.98593	-5.26059	-4.89205	-3.81352
Pear1	3	87747890	87824306	-	NaN					Not found	0	-1.2838	0.0435118	-1.33514	-0.0144388	3.19084
Pecam1	11	106654217	106750628	-	NaN					Not found	0	3.21842	5.08333	2.93514	5.57167	5.37987
Peli1	11	21091291	21150323	+	NaN	Peli1-001	pellino 1 [Source:MGI Symbol;Acc:MGI:1914495]	+	mRNA	overlapping	0	4.11974	6.88812	4.3504	6.51354	5.30762	ENSMUST00000093290
Per1	11	69095217	69109960	+	NaN					Not found	0	4.19811	4.63362	4.37882	4.67405	5.44707
Per2	1	91415984	91459330	-	NaN	Per2-201	period homolog 2 (Drosophila) [Source:MGI Symbol;Acc:MGI:1195265]	-	mRNA	overlapping	0	3.27963	3.5818	3.21912	2.03461	3.877	ENSMUST00000069620
Pex26	6	121183667	121198837	+	NaN					Not found	0	3.84522	3.93656	3.86275	4.18921	3.24332
Pfkfb3	2	11471430	11502101	-	NaN					Not found	0	5.49063	5.70976	5.57742	5.26847	7.15934
Pgf	12	85166639	85177296	-	NaN	Pgf-201	placental growth factor [Source:MGI Symbol;Acc:MGI:105095]	-	mRNA	overlapping	0	0.180874	3.31931	1.12725	3.01731	1.28057	ENSMUST00000004913
Pgm2	4	99929414	99987294	+	NaN	Pgm2-001	phosphoglucomutase 2 [Source:MGI Symbol;Acc:MGI:97565]	+	mRNA	overlapping	0	5.07847	5.67993	5.0085	6.62993	6.90557	ENSMUST00000058351
Pgm5	19	24683016	24861855	-	NaN	Pgm5-001	phosphoglucomutase 5 [Source:MGI Symbol;Acc:MGI:1925668]	-	mRNA	overlapping	0	-5.1405	0.624008	-5.26059	2.23501	-1.57656	ENSMUST00000047666
Pgs1	11	117986292	118024011	+	NaN	Pgs1-001	phosphatidylglycerophosphate synthase 1 [Source:MGI Symbol;Acc:MGI:1921701]	+	mRNA	overlapping	0	6.06135	7.05882	5.97467	7.29778	6.95139	ENSMUST00000132676
Phactr1	13	42680623	43138526	+	NaN					Not found	0	-2.98849	-0.748969	-3.31611	-2.44756	-0.726337
Phc1	6	122317731	122340561	-	NaN					Not found	0	2.4796	2.76083	2.58434	3.27948	3.95983
Phc2	4	128654702	128752881	+	NaN	Phc2-201	polyhomeotic-like 2 (Drosophila) [Source:MGI Symbol;Acc:MGI:1860454]	+	mRNA	overlapping	0	5.83733	6.83436	6.02709	6.27618	6.88222	ENSMUST00000030588
Phf1	17	26933127	26937890	+	NaN	Phf1-201	PHD finger protein 1 [Source:MGI Symbol;Acc:MGI:98647]	+	mRNA	overlapping	0	3.20904	3.54703	3.20363	3.51785	4.21731	ENSMUST00000073724
Phf13	4	151989633	151996258	-	NaN	Phf13-001	PHD finger protein 13 [Source:MGI Symbol;Acc:MGI:2446217]	-	mRNA	overlapping	0	3.40329	3.59477	3.46961	4.26633	4.17907	ENSMUST00000055688
Phf15	11	51813455	51857653	-	NaN	Phf15-001	PHD finger protein 15 [Source:MGI Symbol;Acc:MGI:1924151]	-	mRNA	overlapping	0	3.39088	3.6396	3.42922	4.41341	4.99475	ENSMUST00000020655
Phf21a	2	92093117	92364666	+	NaN	Phf21a-201	PHD finger protein 21A [Source:MGI Symbol;Acc:MGI:2384756]	+	mRNA	overlapping	0	4.23772	4.33834	4.2989	4.74067	5.23205	ENSMUST00000044036
Phldb1	9	44686304	44735198	-	NaN					Not found	0	3.7754	4.21104	3.86916	5.76568	5.55214
Phldb3	7	24611328	24629288	+	NaN	Phldb3-201	pleckstrin homology-like domain, family B, member 3 [Source:MGI Symbol;Acc:MGI:3642959]	+	mRNA	overlapping	0	0.667948	1.1307	0.716266	1.33005	1.49083	ENSMUST00000073325
Phlpp1	1	106171752	106394250	+	NaN	Phlpp1-001	PH domain and leucine rich repeat protein phosphatase 1 [Source:MGI Symbol;Acc:MGI:2138327]	+	mRNA	overlapping	0	3.97142	5.853	3.94555	4.30452	4.75118	ENSMUST00000061047
Phyhd1	2	30266203	30301080	+	NaN					Not found	0	2.20847	2.54544	2.32002	3.35224	2.98175
Pi4k2a	19	42090435	42122218	+	NaN	Pi4k2a-201	phosphatidylinositol 4-kinase type 2 alpha [Source:MGI Symbol;Acc:MGI:1934031]	+	mRNA	overlapping	0	6.16763	7.51311	6.26508	7.92304	7.89619	ENSMUST00000066778
Pik3ap1	19	41274218	41385070	-	NaN	Pik3ap1-201	phosphoinositide-3-kinase adaptor protein 1 [Source:MGI Symbol;Acc:MGI:1933177]	-	mRNA	overlapping	0	6.23656	7.36708	6.31572	5.57407	6.66072	ENSMUST00000059672
Pik3r1	13	101680761	101768217	-	NaN	Pik3r1-202	phosphatidylinositol 3-kinase, regulatory subunit, polypeptide 1 (p85 alpha) [Source:MGI Symbol;Acc:MGI:97583]	-	mRNA	overlapping	0	6.44181	7.0046	6.59156	7.91655	8.03331	ENSMUST00000055518
Pik3r5	11	68432121	68497849	+	NaN	Pik3r5-001	phosphoinositide-3-kinase, regulatory subunit 5, p101 [Source:MGI Symbol;Acc:MGI:2443588]	+	mRNA	overlapping	0	7.25375	7.9446	7.37726	9.00424	8.97277	ENSMUST00000021283
Pim1	17	29490812	29495445	+	NaN	Pim1-201	proviral integration site 1 [Source:MGI Symbol;Acc:MGI:97584]	+	mRNA	overlapping	0	7.64554	8.38869	7.61583	8.15356	8.75446	ENSMUST00000024811
Pim2	X	7878262	7883432	+	NaN					Not found	0	1.98806	2.24691	2.06806	2.48356	5.72939
Pim3	15	88862186	88865718	+	NaN	Pim3-201	proviral integration site 3 [Source:MGI Symbol;Acc:MGI:1355297]	+	mRNA	overlapping	0	4.51625	5.03667	4.43938	5.0503	5.73115	ENSMUST00000042818
Piwil4	9	14696230	14740733	-	NaN					Not found	0	-2.19601	0.270795	-1.96589	-1.54389	-1.07057
Pkib	10	57631981	57741112	+	NaN					Not found	0	5.67472	6.29824	5.90126	7.69791	7.39997
Pkig	2	163658386	163726158	+	NaN	Pkig-201	protein kinase inhibitor, gamma [Source:MGI Symbol;Acc:MGI:1343086]	+	mRNA	overlapping	0	3.57975	4.03777	3.52883	3.25991	3.53337	ENSMUST00000164399
Pkp2	16	16213318	16272712	+	NaN	Pkp2-001	plakophilin 2 [Source:MGI Symbol;Acc:MGI:1914701]	+	mRNA	overlapping	0	1.52718	2.56198	1.80835	2.23501	2.84937	ENSMUST00000039408
Pla1a	16	38396119	38433145	-	NaN	Pla1a-201	phospholipase A1 member A [Source:MGI Symbol;Acc:MGI:1934677]	-	mRNA	overlapping	0	1.10084	4.7164	1.68448	6.70522	4.63784	ENSMUST00000002926
Pla2g16	19	7557459	7588545	+	NaN	Pla2g16-001	phospholipase A2, group XVI [Source:MGI Symbol;Acc:MGI:2179715]	+	mRNA	overlapping	0	2.75893	5.59325	2.66365	4.72011	6.97845	ENSMUST00000025925
Pla2g4a	1	149829618	149961290	-	NaN	Pla2g4a-001	phospholipase A2, group IVA (cytosolic, calcium-dependent) [Source:MGI Symbol;Acc:MGI:1195256]	-	mRNA	overlapping	0	4.83945	5.58768	4.82739	3.60127	5.46906	ENSMUST00000070200
Pla2g4f	2	120299957	120314165	-	NaN					Not found	0	-1.9663	-0.35104	-1.06486	1.82973	-0.282074
Pla2g5	4	138799244	138863482	-	NaN	Pla2g5-007	phospholipase A2, group V [Source:MGI Symbol;Acc:MGI:101899]	-	mRNA	overlapping	0	-5.0645	-3.17297	-5.26059	-0.357609	-0.626324	ENSMUST00000102513
Plac8	5	100553725	100572245	-	NaN	Plac8-001	placenta-specific 8 [Source:MGI Symbol;Acc:MGI:2445289]	-	mRNA	overlapping	0	4.66673	7.62142	4.61625	6.95189	7.76115	ENSMUST00000031264
Plag1	4	3900996	3938423	-	NaN					Not found	0	1.05441	1.36129	1.0204	3.23259	3.06445
Plagl1	10	13090691	13131694	+	NaN					Not found	0	-1.67382	3.78276	-1.05432	4.29189	1.85739
Plagl2	2	153227759	153241426	-	NaN	Plagl2-001	pleiomorphic adenoma gene-like 2 [Source:MGI Symbol;Acc:MGI:1933165]	-	mRNA	overlapping	0	5.92263	6.48397	5.93525	7.78352	7.44189	ENSMUST00000056924
Plat	8	22757744	22782847	+	NaN	Plat-201	plasminogen activator, tissue [Source:MGI Symbol;Acc:MGI:97610]	+	mRNA	overlapping	0	-4.5645	1.04351	-4.31611	1.54488	3.50542	ENSMUST00000033941
Plaur	7	24462500	24475873	+	NaN	Plaur-201	plasminogen activator, urokinase receptor [Source:MGI Symbol;Acc:MGI:97612]	+	mRNA	overlapping	0	8.52443	9.9298	8.54975	8.99588	9.05323	ENSMUST00000002284
Plcl2	17	50509547	50688493	+	NaN	Plcl2-201	phospholipase C-like 2 [Source:MGI Symbol;Acc:MGI:1352756]	+	mRNA	overlapping	0	5.55725	5.83032	5.51269	5.08619	5.9524	ENSMUST00000043938
Pld3	7	27532000	27553218	-	NaN	Pld3-002	phospholipase D family, member 3 [Source:MGI Symbol;Acc:MGI:1333782]	-	mRNA	overlapping	0	7.3218	7.9797	7.25517	6.562	7.23514	ENSMUST00000117611
Plek2	12	78888691	78906964	-	NaN	Plek2-001	pleckstrin 2 [Source:MGI Symbol;Acc:MGI:1351466]	-	mRNA	overlapping	0	0.992593	2.09116	1.60474	3.91742	2.18978	ENSMUST00000021544
Plekha2	8	25039144	25102194	-	NaN	Plekha2-001	pleckstrin homology domain-containing, family A (phosphoinositide binding specific) member 2 [Source:MGI Symbol;Acc:MGI:1928144]	-	mRNA	overlapping	0	7.2013	7.6806	7.29582	8.4103	8.14507	ENSMUST00000064883
Plekha3	2	76675281	76696828	+	NaN	Plekha3-001	pleckstrin homology domain-containing, family A (phosphoinositide binding specific) member 3 [Source:MGI Symbol;Acc:MGI:1932515]	+	mRNA	overlapping	0	5.12223	5.39263	5.07839	6.43292	5.40272	ENSMUST00000111920
Plekha4	7	45526330	45554229	+	NaN	Plekha4-201	pleckstrin homology domain containing, family A (phosphoinositide binding specific) member 4 [Source:MGI Symbol;Acc:MGI:1916467]	+	mRNA	overlapping	0	-2.53505	1.68621	-2.54394	1.58278	-0.362307	ENSMUST00000051810
Plekhf1	7	38220654	38227994	-	NaN	Plekhf1-201	pleckstrin homology domain containing, family F (with FYVE domain) member 1 [Source:MGI Symbol;Acc:MGI:1919537]	-	mRNA	overlapping	0	3.18056	4.88375	3.34288	6.32948	5.33958	ENSMUST00000098513
Plekhg1	10	3740364	3967303	+	NaN	Plekhg1-001	pleckstrin homology domain containing, family G (with RhoGef domain) member 1 [Source:MGI Symbol;Acc:MGI:2676551]	+	mRNA	overlapping	0	5.1534	5.85485	5.17257	5.05269	5.29331	ENSMUST00000120274
Plekhn1	4	156221456	156228542	-	NaN	Plekhn1-201	pleckstrin homology domain containing, family N member 1 [Source:MGI Symbol;Acc:MGI:2387630]	-	mRNA	overlapping	0	2.92428	5.80598	2.96853	5.82465	5.43546	ENSMUST00000105571
Plk2	13	110395044	110400844	+	NaN	Plk2-201	polo-like kinase 2 (Drosophila) [Source:MGI Symbol;Acc:MGI:1099790]	+	mRNA	overlapping	0	6.35382	9.21185	6.47791	9.56521	9.52493	ENSMUST00000022212
Plod2	9	92542223	92608428	+	NaN	Plod2-001	procollagen lysine, 2-oxoglutarate 5-dioxygenase 2 [Source:MGI Symbol;Acc:MGI:1347007]	+	mRNA	overlapping	0	0.112568	1.89392	0.685771	4.34468	3.20308	ENSMUST00000070522
Plod3	5	136987019	136996648	+	NaN	Plod3-001	procollagen-lysine, 2-oxoglutarate 5-dioxygenase 3 [Source:MGI Symbol;Acc:MGI:1347008]	+	mRNA	overlapping	0	6.23587	7.30421	6.2156	6.75005	6.4498	ENSMUST00000004968
Pltp	2	164839518	164857711	-	NaN	Pltp-001	phospholipid transfer protein [Source:MGI Symbol;Acc:MGI:103151]	-	mRNA	overlapping	0	5.22249	6.23058	4.73576	6.27371	5.40077	ENSMUST00000059954
Pmepa1	2	173224458	173276533	-	NaN	Pmepa1-001	prostate transmembrane protein, androgen induced 1 [Source:MGI Symbol;Acc:MGI:1929600]	-	mRNA	overlapping	0	3.51454	6.52849	3.65153	6.82446	6.09455	ENSMUST00000036248
Pml	9	58218076	58249786	-	NaN	Pml-001	promyelocytic leukemia [Source:MGI Symbol;Acc:MGI:104662]	-	mRNA	overlapping	0	4.81903	7.46572	4.73442	7.76494	7.51641	ENSMUST00000085673
Pmvk	3	89459118	89469013	+	NaN	Pmvk-001	phosphomevalonate kinase [Source:MGI Symbol;Acc:MGI:1915853]	+	mRNA	overlapping	0	4.47783	4.55848	4.4118	5.31574	5.2743	ENSMUST00000029564
Pnp	14	50944302	50965237	+	NaN					Not found	0	6.53235	8.8327	6.52071	8.57714	7.84157
Pnp2	14	50955992	50964749	+	NaN	Pnp2-001	purine-nucleoside phosphorylase 2 [Source:MGI Symbol;Acc:MGI:3712328]	+	mRNA	overlapping	0	1.09553	2.87874	0.9095	2.62617	2.07716	ENSMUST00000095925
Pnpla2	7	141455198	141460743	+	NaN	Pnpla2-001	patatin-like phospholipase domain containing 2 [Source:MGI Symbol;Acc:MGI:1914103]	+	mRNA	overlapping	0	5.23915	5.79627	5.28659	6.24103	6.30322	ENSMUST00000164016
Pnpla6	8	3515384	3544266	+	NaN	Pnpla6-201	patatin-like phospholipase domain containing 6 [Source:MGI Symbol;Acc:MGI:1354723]	+	mRNA	overlapping	0	3.75568	4.07192	3.93711	4.80127	4.60025	ENSMUST00000004681
Pnrc1	4	33245423	33290163	-	NaN					Not found	0	5.25325	5.75349	5.26316	6.08262	6.38958
Polr2g	19	8793129	8798557	-	NaN	Polr2g-201	polymerase (RNA) II (DNA directed) polypeptide G [Source:MGI Symbol;Acc:MGI:1914960]	-	mRNA	overlapping	0	5.29799	6.25522	5.27744	7.12462	6.14404	ENSMUST00000096261
Popdc3	10	45178098	45318452	+	NaN					Not found	0	-5.0645	-4.04145	-4.60859	0.393349	-2.53
Pou3f1	4	124657646	124660655	+	NaN	Pou3f1-001	POU domain, class 3, transcription factor 1 [Source:MGI Symbol;Acc:MGI:101896]	+	mRNA	overlapping	0	-5.1405	2.36239	-5.26059	0.523694	0.143255	ENSMUST00000053491
Ppap2b	4	105157347	105232764	+	NaN	Ppap2b-001	phosphatidic acid phosphatase type 2B [Source:MGI Symbol;Acc:MGI:1915166]	+	mRNA	overlapping	0	2.35694	5.73101	2.26635	5.22025	5.78598	ENSMUST00000064139
Ppard	17	28232754	28301469	+	NaN	Ppard-001	peroxisome proliferator activator receptor delta [Source:MGI Symbol;Acc:MGI:101884]	+	mRNA	overlapping	0	4.93456	5.29425	5.06381	5.92764	5.80313	ENSMUST00000002320
Ppm1k	6	57506502	57535426	-	NaN	Ppm1k-001	protein phosphatase 1K (PP2C domain containing) [Source:MGI Symbol;Acc:MGI:2442111]	-	mRNA	overlapping	0	3.13652	3.97641	3.33302	4.61073	4.86644	ENSMUST00000042766
Ppm1l	3	69316861	69560802	+	NaN	Ppm1l-001	protein phosphatase 1 (formerly 2C)-like [Source:MGI Symbol;Acc:MGI:2139740]	+	mRNA	overlapping	0	-0.342333	0.973193	-0.368696	0.406116	1.1066	ENSMUST00000029355
Ppp1r11	17	36948356	36951741	-	NaN					Not found	0	4.67694	5.2095	4.69226	5.56995	5.60263
Ppp1r14d	2	119218119	119229906	-	NaN	Ppp1r14d-002	protein phosphatase 1, regulatory (inhibitor) subunit 14D [Source:MGI Symbol;Acc:MGI:1919362]	-	mRNA	overlapping	0	-3.98849	-1.74897	-2.94762	-1.49412	-1.83384	ENSMUST00000076084
Ppp1r15a	7	45522916	45526268	-	NaN					Not found	0	3.94205	5.25971	4.19424	6.55888	6.86168
Ppp1r16a	15	76671615	76694919	+	NaN	Ppp1r16a-001	protein phosphatase 1, regulatory (inhibitor) subunit 16A [Source:MGI Symbol;Acc:MGI:1920312]	+	mRNA	overlapping	0	3.59893	3.97572	3.70198	4.36575	4.24255	ENSMUST00000037551
Ppp1r26	2	28446800	28455508	+	NaN					Not found	0	-0.329788	0.508004	-0.23449	0.301695	0.836506
Ppp2r2c	5	36868513	36955078	+	NaN	Ppp2r2c-001	protein phosphatase 2 (formerly 2A), regulatory subunit B (PR 52), gamma isoform [Source:MGI Symbol;Acc:MGI:2442660]	+	mRNA	overlapping	0	-5.1405	-4.98593	-5.26059	-4.02356	1.35181	ENSMUST00000031003
Ppp2r3a	9	101104992	101251832	-	NaN	Ppp2r3a-202	protein phosphatase 2, regulatory subunit B'', alpha [Source:MGI Symbol;Acc:MGI:2442104]	-	mRNA	overlapping	0	2.88801	4.08892	3.24532	5.25637	4.46062	ENSMUST00000075941
Ppp2r5b	19	6227765	6235872	-	NaN	Ppp2r5b-001	protein phosphatase 2, regulatory subunit B (B56), beta isoform [Source:MGI Symbol;Acc:MGI:2388480]	-	mRNA	overlapping	0	4.04196	4.40492	4.19321	5.48846	5.03789	ENSMUST00000025695
Ppp4r2	6	100833638	100868717	+	NaN	Ppp4r2-201	protein phosphatase 4, regulatory subunit 2 [Source:MGI Symbol;Acc:MGI:3027896]	+	mRNA	overlapping	0	6.3709	7.07041	6.44675	7.6557	6.18303	ENSMUST00000063854
Prdm1	10	44437177	44528501	-	NaN					Not found	0	2.68308	4.39969	3.15674	4.58393	4.94047
Prdx1	4	116685544	116700822	+	NaN	Prdx1-001	peroxiredoxin 1 [Source:MGI Symbol;Acc:MGI:99523]	+	mRNA	overlapping	0	10.8203	12.2173	11.0873	10.5526	12.2846	ENSMUST00000135573
Prdx5	19	6906697	6910106	-	NaN					Not found	0	9.22624	9.88424	9.13658	8.49275	9.07632
Prex1	2	166566342	166713832	-	NaN	Prex1-001	No description	-	mRNA	overlapping	0	8.38005	8.519	8.46777	9.00631	8.69813	ENSMUST00000036719iption=phosphatidylinositol-3,4,5-trisphosphate-dependentRac exchange factor 1 [Source:MGI Symbol;Acc:MGI:3040696]
Prg2	2	84980461	84983632	+	NaN	Prg2-001	proteoglycan 2, bone marrow [Source:MGI Symbol;Acc:MGI:103294]	+	mRNA	overlapping	0	7.48635	8.38227	6.76231	6.55444	8.1739	ENSMUST00000028467
Prg3	2	84988215	84993886	+	NaN	Prg3-001	proteoglycan 3 [Source:MGI Symbol;Acc:MGI:1858200]	+	mRNA	overlapping	0	2.59998	3.25338	2.0758	1.72699	3.82459	ENSMUST00000028466
Prima1	12	103196908	103242150	-	NaN	Prima1-001	proline rich membrane anchor 1 [Source:MGI Symbol;Acc:MGI:1926097]	-	mRNA	overlapping	0	-5.1405	-4.98593	-5.26059	-4.89205	-4.68201	ENSMUST00000074416
Prkce	17	86167785	86657919	+	NaN	Prkce-001	protein kinase C, epsilon [Source:MGI Symbol;Acc:MGI:97599]	+	mRNA	overlapping	0	2.67572	3.37904	2.56854	3.36392	3.59642	ENSMUST00000097275
Prkcq	2	11172113	11301226	+	NaN					Not found	0	0.565768	1.86109	1.07621	1.63279	4.6286
Prmt2	10	76207222	76237865	-	NaN	Prmt2-201	protein arginine N-methyltransferase 2 [Source:MGI Symbol;Acc:MGI:1316652]	-	mRNA	overlapping	0	3.37256	4.21976	3.63433	5.39114	5.38886	ENSMUST00000099571
Prnp	2	131909928	131938429	+	NaN	Prnp-001	prion protein [Source:MGI Symbol;Acc:MGI:97769]	+	mRNA	overlapping	0	2.07812	3.32089	2.26236	4.85437	5.82203	ENSMUST00000091288
Procr	2	155751117	155755471	+	NaN	Procr-001	protein C receptor, endothelial [Source:MGI Symbol;Acc:MGI:104596]	+	mRNA	overlapping	0	4.79684	7.81262	5.15691	7.86561	9.23282	ENSMUST00000029140
Pros1	16	62854307	62929346	+	NaN	Pros1-001	protein S (alpha) [Source:MGI Symbol;Acc:MGI:1095733]	+	mRNA	overlapping	0	4.29422	4.83856	4.16735	6.74273	4.21276	ENSMUST00000023629
Proz	8	13060908	13075006	+	NaN	Proz-201	protein Z, vitamin K-dependent plasma glycoprotein [Source:MGI Symbol;Acc:MGI:1860488]	+	mRNA	overlapping	0	-1.99985	-0.38804	-2.02362	-2.1754	-1.30029	ENSMUST00000033822
Prpf38a	4	108563172	108579336	-	NaN					Not found	0	5.01897	5.61984	5.02656	5.54042	5.67101
Prps1	X	140456613	140476140	+	NaN	Prps1-001	phosphoribosyl pyrophosphate synthetase 1 [Source:MGI Symbol;Acc:MGI:97775]	+	mRNA	overlapping	0	4.08956	4.46643	4.07061	4.21124	4.71194	ENSMUST00000033809
Prr13	15	102459028	102462806	+	NaN					Not found	0	6.89443	7.47996	6.97409	8.46641	8.47329
Prr5l	2	101714285	101883027	-	NaN					Not found	0	3.9238	5.14866	3.78952	4.26223	3.81561
Prrg4	2	104830741	104849876	-	NaN	Prrg4-001	proline rich Gla (G-carboxyglutamic acid) 4 (transmembrane) [Source:MGI Symbol;Acc:MGI:2442211]	-	mRNA	overlapping	0	1.04489	1.78273	1.22007	4.04124	3.42128	ENSMUST00000028593
Prss34	17	25298394	25300161	+	NaN	Prss34-201	protease, serine, 34 [Source:MGI Symbol;Acc:MGI:2681414]	+	mRNA	overlapping	0	3.95565	5.07958	3.91586	4.91616	6.58442	ENSMUST00000037453
Prss46	9	110844506	110856522	+	NaN	Prss46-001	protease, serine, 46 [Source:MGI Symbol;Acc:MGI:1921556]	+	mRNA	overlapping	0	-5.0645	-2.67297	-4.68459	-2.94756	-4.53	ENSMUST00000176403
Psen2	1	180227004	180263438	-	NaN					Not found	0	4.55103	4.60585	4.44571	4.67647	5.25616
Psg17	7	18813937	18821607	-	NaN	Psg17-001	pregnancy specific glycoprotein 17 [Source:MGI Symbol;Acc:MGI:1347250]	-	mRNA	overlapping	0	-5.1405	-4.98593	-5.26059	-3.24004	2.87181	ENSMUST00000004655
Psmb10	8	105935728	105938392	-	NaN	Psmb10-201	proteasome (prosome, macropain) subunit, beta type 10 [Source:MGI Symbol;Acc:MGI:1096380]	-	mRNA	overlapping	0	5.49165	7.88927	5.43278	6.60146	7.16357	ENSMUST00000034369
Psmb6	11	70525367	70527858	+	NaN					Not found	0	6.67275	7.26289	6.64534	7.09265	7.49903
Psmb8	17	34197721	34201454	+	NaN					Not found	0	7.27823	8.85169	7.4383	8.81821	8.80528
Psmb9	17	34181988	34187764	-	NaN	Psmb9-001	proteasome (prosome, macropain) subunit, beta type 9 (large multifunctional peptidase 2) [Source:MGI Symbol;Acc:MGI:1346526]	-	mRNA	overlapping	0	5.1304	7.2683	5.42065	7.46033	7.5582	ENSMUST00000174576
Psme1	14	55578123	55581529	+	NaN					Not found	0	6.97124	8.66679	7.07907	8.32238	8.71438
Psme2	14	55587441	55591113	-	NaN					Not found	0	7.30646	9.15458	7.45905	9.01291	9.13469
Psme4	11	30771726	30880361	+	NaN	Psme4-001	proteasome (prosome, macropain) activator subunit 4 [Source:MGI Symbol;Acc:MGI:2143994]	+	mRNA	overlapping	0	6.68536	7.31222	6.68328	7.51081	7.12884	ENSMUST00000041231
Psmf1	2	151715812	151744186	-	NaN					Not found	0	4.78472	5.21995	4.87782	5.4236	5.74936
Pstpip1	9	56089962	56128888	+	NaN	Pstpip1-001	proline-serine-threonine phosphatase-interacting protein 1 [Source:MGI Symbol;Acc:MGI:1321396]	+	mRNA	overlapping	0	6.20561	8.08454	6.19679	7.67562	5.85201	ENSMUST00000059206
Ptafr	4	132564067	132582683	+	NaN	Ptafr-001	platelet-activating factor receptor [Source:MGI Symbol;Acc:MGI:106066]	+	mRNA	overlapping	0	6.84326	8.23167	6.70788	6.85311	7.21355	ENSMUST00000070690
Ptger2	14	44988195	45003820	+	NaN	Ptger2-001	prostaglandin E receptor 2 (subtype EP2) [Source:MGI Symbol;Acc:MGI:97794]	+	mRNA	overlapping	0	2.53109	3.32585	2.01741	1.99274	2.66454	ENSMUST00000046891
Ptger3	3	157566892	157644758	+	NaN	Ptger3-001	prostaglandin E receptor 3 (subtype EP3) [Source:MGI Symbol;Acc:MGI:97795]	+	mRNA	overlapping	0	-0.237575	0.556748	-0.717907	-0.304862	1.06057	ENSMUST00000041175
Ptges	2	30889471	30929863	-	NaN					Not found	0	2.56992	4.21411	2.36687	1.71734	3.62915
Ptgis	2	167191805	167240604	-	NaN					Not found	0	-1.03505	0.154708	-0.655141	-0.994118	-0.245074
Ptgs2	1	150100124	150108010	+	NaN	Ptgs2-201	prostaglandin-endoperoxide synthase 2 [Source:MGI Symbol;Acc:MGI:97798]	+	mRNA	overlapping	0	-0.181139	5.8907	-0.58639	1.32347	8.58817	ENSMUST00000035065
Ptk2b	14	66153257	66281052	-	NaN	Ptk2b-002	PTK2 protein tyrosine kinase 2 beta [Source:MGI Symbol;Acc:MGI:104908]	-	mRNA	overlapping	0	6.48328	6.94541	6.5566	6.27882	7.64251	ENSMUST00000022622
Ptms	6	124913681	124917946	-	NaN	Ptms-001	parathymosin [Source:MGI Symbol;Acc:MGI:1916452]	-	mRNA	overlapping	0	6.71627	7.82208	6.73737	8.9013	7.51174	ENSMUST00000032216
Ptpn2	18	67665511	67724595	-	NaN					Not found	0	5.60533	5.95017	5.71612	6.0837	6.25813
Ptprcap	19	4154606	4156751	+	NaN	Ptprcap-001	protein tyrosine phosphatase, receptor type, C polypeptide-associated protein [Source:MGI Symbol;Acc:MGI:97811]	+	mRNA	overlapping	0	0.469446	0.614991	0.181071	0.700513	4.18375	ENSMUST00000061086
Ptprh	7	4548612	4604041	-	NaN					Not found	0	-3.66082	-1.44325	-3.81611	0.750382	-2.44504
Ptprm	17	66666848	67354459	-	NaN	Ptprm-201	protein tyrosine phosphatase, receptor type, M [Source:MGI Symbol;Acc:MGI:102694]	-	mRNA	overlapping	0	-5.1405	-1.84529	-4.39211	0.065468	-1.01882	ENSMUST00000037974
Pttg1	11	43420250	43426251	-	NaN	Pttg1-001	pituitary tumor-transforming gene 1 [Source:MGI Symbol;Acc:MGI:1353578]	-	mRNA	overlapping	0	3.55488	5.39675	3.54892	5.78194	5.25861	ENSMUST00000020687
Pvr	7	19903578	19921160	-	NaN	Pvr-001	poliovirus receptor [Source:MGI Symbol;Acc:MGI:107741]	-	mRNA	overlapping	0	3.49033	5.02783	3.85757	6.31894	6.10383	ENSMUST00000043517
Pvrl2	7	19716644	19749573	-	NaN	Pvrl2-201	poliovirus receptor-related 2 [Source:MGI Symbol;Acc:MGI:97822]	-	mRNA	overlapping	0	5.32771	5.90654	5.41525	7.69618	6.46453	ENSMUST00000075447
Pvrl3	16	46387706	46498525	-	NaN					Not found	0	-4.98849	-3.04145	-5.26059	-3.44756	1.06057
Pvrl4	1	171370099	171388598	+	NaN					Not found	0	0.501933	2.92737	0.60507	1.72643	2.36984
Pydc3	1	173673911	173698392	+	NaN	Pydc3-001	pyrin domain containing 3 [Source:MGI Symbol;Acc:MGI:2442822]	+	mRNA	overlapping	0	-0.911085	8.00518	-0.788464	6.62298	6.54346	ENSMUST00000085876
Pydc4	1	173566284	173599274	-	NaN					Not found	0	-4.27201	6.47811	-3.81611	4.53982	4.23316
Pyhin1	1	173630859	173647928	+	NaN	Pyhin1-201	pyrin and HIN domain family, member 1 [Source:MGI Symbol;Acc:MGI:2138243]	+	mRNA	overlapping	0	4.0862	9.78896	4.26443	8.51859	8.00301	ENSMUST00000056071
Pyy	11	102106676	102107832	-	NaN	Pyy-001	peptide YY [Source:MGI Symbol;Acc:MGI:99924]	-	mRNA	overlapping	0	-5.1405	-4.98593	-5.26059	-0.780613	-4.68201	ENSMUST00000017455
Rab10	12	3247430	3309969	-	NaN	Rab10-201	RAB10, member RAS oncogene family [Source:MGI Symbol;Acc:MGI:105066]	-	mRNA	overlapping	0	7.27546	7.65983	7.29334	8.04847	7.94645	ENSMUST00000021001
Rab11fip4	11	79591212	79698023	+	NaN	Rab11fip4-001	RAB11 family interacting protein 4 (class II) [Source:MGI Symbol;Acc:MGI:2442920]	+	mRNA	overlapping	0	1.64658	1.95761	1.70609	4.21819	4.7375	ENSMUST00000017783
Rab12	17	66494512	66519717	-	NaN	Rab12-001	RAB12, member RAS oncogene family [Source:MGI Symbol;Acc:MGI:894284]	-	mRNA	overlapping	0	5.0247	6.08052	5.06396	6.16794	5.90086	ENSMUST00000070538
Rab13	3	90213695	90226385	+	NaN	Rab13-002	RAB13, member RAS oncogene family [Source:MGI Symbol;Acc:MGI:1927232]	+	mRNA	overlapping	0	2.25568	2.54967	2.34556	3.39098	2.93677	ENSMUST00000107373
Rab15	12	76797960	76822908	-	NaN					Not found	0	0.000146016	2.83974	0.340336	1.43708	1.12644
Rab19	6	39381175	39390380	+	NaN	Rab19-001	RAB19, member RAS oncogene family [Source:MGI Symbol;Acc:MGI:103292]	+	mRNA	overlapping	0	2.1963	3.73208	2.25758	1.81053	3.04221	ENSMUST00000031986
Rab20	8	11453392	11478638	-	NaN	Rab20-201	RAB20, member RAS oncogene family [Source:MGI Symbol;Acc:MGI:102789]	-	mRNA	overlapping	0	4.46775	5.56143	4.4038	5.74298	6.29587	ENSMUST00000033900
Rab22a	2	173659760	173707343	+	NaN	Rab22a-001	RAB22A, member RAS oncogene family [Source:MGI Symbol;Acc:MGI:105072]	+	mRNA	overlapping	0	5.71101	6.07721	5.73462	6.45898	6.30792	ENSMUST00000029024
Rab27b	18	69979131	70141605	-	NaN	Rab27b-001	RAB27b, member RAS oncogene family [Source:MGI Symbol;Acc:MGI:1931295]	-	mRNA	overlapping	0	0.790477	1.61196	0.209273	0.914409	1.70304	ENSMUST00000121693
Rab30	7	92741603	92837117	+	NaN	Rab30-001	RAB30, member RAS oncogene family [Source:MGI Symbol;Acc:MGI:1923235]	+	mRNA	overlapping	0	-0.0595034	1.13475	0.198768	3.17074	0.981182	ENSMUST00000032879
Rab39b	X	75572046	75578231	-	NaN	Rab39b-001	RAB39B, member RAS oncogene family [Source:MGI Symbol;Acc:MGI:1915040]	-	mRNA	overlapping	0	-4.98849	-1.76929	-4.39211	0.322016	1.26248	ENSMUST00000033545
Rab7l1	1	131867224	131872887	+	NaN					Not found	0	4.14707	4.50501	4.08323	5.43625	4.69151
Rab8b	9	66843672	66919705	-	NaN	Rab8b-201	RAB8B, member RAS oncogene family [Source:MGI Symbol;Acc:MGI:2442982]	-	mRNA	overlapping	0	8.35939	9.05158	8.38655	9.73253	9.27138	ENSMUST00000041139
Rab9	X	166457253	166479867	-	NaN	Rab9-001	RAB9, member RAS oncogene family [Source:MGI Symbol;Acc:MGI:1890695]	-	mRNA	overlapping	0	4.06077	4.53214	4.08273	4.90017	5.06809	ENSMUST00000112091
Rabepk	2	34777556	34799912	-	NaN	Rabepk-001	Rab9 effector protein with kelch motifs [Source:MGI Symbol;Acc:MGI:2139530]	-	mRNA	overlapping	0	3.03078	3.48113	3.15992	3.80682	3.93106	ENSMUST00000145903
Rabgef1	5	130171798	130214342	+	NaN	Rabgef1-001	RAB guanine nucleotide exchange factor (GEF) 1 [Source:MGI Symbol;Acc:MGI:1929459]	+	mRNA	overlapping	0	4.8394	5.56314	4.81382	6.01567	6.20661	ENSMUST00000119797
Rabl5	5	136908150	136913244	+	NaN	Rabl5-201	RAB, member of RAS oncogene family-like 5 [Source:MGI Symbol;Acc:MGI:1914536]	+	mRNA	overlapping	0	2.84417	4.25598	2.9706	4.09913	3.89007	ENSMUST00000008131
Rac3	11	120721470	120723969	+	NaN	Rac3-001	RAS-related C3 botulinum substrate 3 [Source:MGI Symbol;Acc:MGI:2180784]	+	mRNA	overlapping	0	-1.13137	0.0927229	-1.07018	0.837365	-0.401308	ENSMUST00000018156
Rai14	15	10568979	10714631	-	NaN	Rai14-202	retinoic acid induced 14 [Source:MGI Symbol;Acc:MGI:1922896]	-	mRNA	overlapping	0	6.03508	7.16536	6.25336	8.30198	7.6176	ENSMUST00000169385
Ralgds	2	28513125	28553081	+	NaN					Not found	0	6.94731	8.02886	6.78105	7.52219	7.84508
Rap1b	10	117814471	117845935	-	NaN	Rap1b-201	RAS related protein 1b [Source:MGI Symbol;Acc:MGI:894315]	-	mRNA	overlapping	0	8.39956	9.25073	8.43176	9.37209	8.83236	ENSMUST00000064667
Rapgef2	3	79062516	79181340	-	NaN					Not found	0	4.64285	6.9489	4.5928	6.47636	6.81369
Rasa4	5	136083916	136111860	+	NaN	Rasa4-001	RAS p21 protein activator 4 [Source:MGI Symbol;Acc:MGI:1858600]	+	mRNA	overlapping	0	4.05719	7.82129	4.04539	7.94919	7.93969	ENSMUST00000042135
Rasgef1b	5	99217426	99252927	-	NaN	Rasgef1b-001	RasGEF domain family, member 1B [Source:MGI Symbol;Acc:MGI:2443755]	-	mRNA	overlapping	0	5.53107	7.09917	5.94871	4.90471	5.62226	ENSMUST00000031276
Rasip1	7	45627488	45639093	+	NaN	Rasip1-001	Ras interacting protein 1 [Source:MGI Symbol;Acc:MGI:1917153]	+	mRNA	overlapping	0	-0.966297	-0.161784	-1.54395	0.778042	0.821085	ENSMUST00000057927
Rasl10b	11	83409137	83421039	+	NaN					Not found	0	-3.98849	-2.24897	-4.60859	2.52972	0.775511
Rbbp8	18	11633276	11743207	+	NaN	Rbbp8-202	retinoblastoma binding protein 8 [Source:MGI Symbol;Acc:MGI:2442995]	+	mRNA	overlapping	0	5.45596	5.60346	5.56669	6.19218	6.24176	ENSMUST00000115861
Rbm43	2	51924448	51935163	-	NaN	Rbm43-002	RNA binding motif protein 43 [Source:MGI Symbol;Acc:MGI:1918934]	-	mRNA	overlapping	0	4.19028	5.05274	4.21381	4.4765	4.60334	ENSMUST00000102768
Rbms2	10	128129470	128180297	-	NaN	Rbms2-202	RNA binding motif, single stranded interacting protein 2 [Source:MGI Symbol;Acc:MGI:1861776]	-	mRNA	overlapping	0	3.40968	4.34579	3.32111	5.29021	4.31368	ENSMUST00000099139
Rbp4	19	38116620	38125321	-	NaN	Rbp4-201	retinol binding protein 4, plasma [Source:MGI Symbol;Acc:MGI:97879]	-	mRNA	overlapping	0	-2.53505	6.59523	-1.79391	6.38297	4.02644	ENSMUST00000025951
Rbpms2	9	65629648	65660528	+	NaN	Rbpms2-202	RNA binding protein with multiple splicing 2 [Source:MGI Symbol;Acc:MGI:1919223]	+	mRNA	overlapping	0	1.22333	2.16249	1.4095	2.65579	3.03887	ENSMUST00000169003
Rcbtb1	14	59201209	59237265	+	NaN					Not found	0	3.75978	4.53076	4.01265	4.4116	4.40685
Rcn1	2	105386291	105399319	-	NaN	Rcn1-001	reticulocalbin 1 [Source:MGI Symbol;Acc:MGI:104559]	-	mRNA	overlapping	0	2.85385	3.36176	2.75824	2.68938	4.41718	ENSMUST00000006128
Rel	11	23741514	23770970	-	NaN	Rel-001	reticuloendotheliosis oncogene [Source:MGI Symbol;Acc:MGI:97897]	-	mRNA	overlapping	0	5.3877	6.08468	5.71452	6.61648	6.47772	ENSMUST00000102864
Relb	7	19606217	19629438	-	NaN	Relb-001	avian reticuloendotheliosis viral (v-rel) oncogene related B [Source:MGI Symbol;Acc:MGI:103289]	-	mRNA	overlapping	0	6.01227	6.35694	6.16556	7.1352	7.14251	ENSMUST00000094762
Repin1	6	48593883	48599082	+	NaN					Not found	0	2.79611	3.11994	2.67236	3.80984	3.36629
Retnla	16	48842552	48844461	+	NaN	Retnla-201	resistin like alpha [Source:MGI Symbol;Acc:MGI:1888504]	+	mRNA	overlapping	0	0.258934	4.74844	-0.378871	8.33937	8.9019	ENSMUST00000023329
Rffl	11	82802449	82871210	-	NaN					Not found	0	4.98379	5.11771	4.87267	4.94263	5.83028
Rftn1	17	49992257	50190674	-	NaN	Rftn1-001	raftlin lipid raft linker 1 [Source:MGI Symbol;Acc:MGI:1923688]	-	mRNA	overlapping	0	6.53794	7.44376	6.69219	7.99212	8.06517	ENSMUST00000044503
Rfx5	3	94954075	94961561	+	NaN					Not found	0	4.09963	4.45112	4.16594	4.68968	5.05043
Rgl1	1	152516759	152766351	-	NaN					Not found	0	5.80976	7.50535	5.59063	7.44079	7.36784
Rgl3	9	21971527	21989453	-	NaN	Rgl3-201	ral guanine nucleotide dissociation stimulator-like 3 [Source:MGI Symbol;Acc:MGI:1918996]	-	mRNA	overlapping	0	-1.25878	-1.08801	-1.46589	0.0636208	0.44272	ENSMUST00000045726
Rgs1	1	144243972	144249242	-	NaN					Not found	0	5.37468	8.2453	5.65216	8.37955	9.58951
Rgs16	1	153740349	153745468	+	NaN	Rgs16-001	regulator of G-protein signaling 16 [Source:MGI Symbol;Acc:MGI:108407]	+	mRNA	overlapping	0	0.331629	2.11177	0.433153	-0.317299	3.8545	ENSMUST00000027748
Rhbdd2	5	135632618	135646448	+	NaN					Not found	0	3.33007	3.78039	3.36794	4.03967	3.56701
Rhbdf1	11	32209585	32222300	-	NaN	Rhbdf1-006	rhomboid family 1 (Drosophila) [Source:MGI Symbol;Acc:MGI:104328]	-	mRNA	overlapping	0	-0.682982	-0.650771	-0.912428	1.22458	1.43203	ENSMUST00000020524
Rhbdf2	11	116598165	116627019	-	NaN					Not found	0	6.302	7.19287	6.18417	6.84598	7.42012
Rhbdl3	11	80300912	80355955	+	NaN	Rhbdl3-001	rhomboid, veinlet-like 3 (Drosophila) [Source:MGI Symbol;Acc:MGI:2179276]	+	mRNA	overlapping	0	-5.1405	-2.54145	-3.81611	-0.166442	2.07396	ENSMUST00000017836
Rhob	12	8497763	8499985	-	NaN	Rhob-201	ras homolog gene family, member B [Source:MGI Symbol;Acc:MGI:107949]	-	mRNA	overlapping	0	4.94741	6.80579	4.90977	7.28646	6.9482	ENSMUST00000067384
Rhobtb1	10	69151434	69291791	+	NaN					Not found	0	3.11713	3.80803	3.08914	3.64565	3.62226
Rhoc	3	104789011	104794459	+	NaN	Rhoc-001	ras homolog gene family, member C [Source:MGI Symbol;Acc:MGI:106028]	+	mRNA	overlapping	0	4.88775	6.71921	5.06837	6.652	6.44606	ENSMUST00000002303
Rhog	7	102239123	102250123	-	NaN	Rhog-001	ras homolog gene family, member G [Source:MGI Symbol;Acc:MGI:1928370]	-	mRNA	overlapping	0	6.83367	7.08624	6.8078	7.4482	7.41598	ENSMUST00000098230
Rhoh	5	65863569	65896700	+	NaN	Rhoh-201	ras homolog gene family, member H [Source:MGI Symbol;Acc:MGI:1921984]	+	mRNA	overlapping	0	4.04113	4.38123	4.1492	3.15956	4.98785	ENSMUST00000031106
Rhov	2	119269201	119271272	-	NaN	Rhov-001	ras homolog gene family, member V [Source:MGI Symbol;Acc:MGI:2444227]	-	mRNA	overlapping	0	-0.355101	3.63146	0.444368	2.4181	3.58834	ENSMUST00000037360
Ribc1	X	152004582	152016295	-	NaN	Ribc1-001	RIB43A domain with coiled-coils 1 [Source:MGI Symbol;Acc:MGI:1913861]	-	mRNA	overlapping	0	-0.283799	0.1597	-0.483437	0.110175	0.16077	ENSMUST00000026288
Rilpl1	5	124493082	124531391	-	NaN	Rilpl1-201	Rab interacting lysosomal protein-like 1 [Source:MGI Symbol;Acc:MGI:1922945]	-	mRNA	overlapping	0	-0.944763	2.65725	-0.678043	0.514348	1.27019	ENSMUST00000062153
Rims3	4	120854816	120896579	+	NaN					Not found	0	0.131305	0.637325	0.081644	2.07252	1.43537
Ripk2	4	16122733	16163647	-	NaN	Ripk2-001	receptor (TNFRSF)-interacting serine-threonine kinase 2 [Source:MGI Symbol;Acc:MGI:1891456]	-	mRNA	overlapping	0	5.19044	7.20522	5.20212	7.2956	7.67245	ENSMUST00000037035
Rnaset2b	17	6978860	7011299	+	NaN					Not found	0	0.805863	3.2553	0.365597	2.03352	1.34932
Rnf11	4	109451098	109484728	-	NaN					Not found	0	5.30236	5.59847	5.34353	5.94646	5.66732
Rnf114	2	167492645	167516173	+	NaN					Not found	0	5.95331	7.90831	6.11777	8.02272	8.00113
Rnf115	3	96727611	96791155	+	NaN	Rnf115-201	ring finger protein 115 [Source:MGI Symbol;Acc:MGI:1915095]	+	mRNA	overlapping	0	6.4987	6.73181	6.5771	7.07512	7.25287	ENSMUST00000029740
Rnf135	11	80183851	80199757	+	NaN	Rnf135-001	ring finger protein 135 [Source:MGI Symbol;Acc:MGI:1919206]	+	mRNA	overlapping	0	3.06937	4.42888	3.15208	4.34428	4.11583	ENSMUST00000017839
Rnf152	1	105276917	105356710	-	NaN	Rnf152-201	ring finger protein 152 [Source:MGI Symbol;Acc:MGI:2443787]	-	mRNA	overlapping	0	1.63902	2.14652	1.80533	3.77428	2.08681	ENSMUST00000058688
Rnf180	13	105149352	105271039	-	NaN	Rnf180-201	ring finger protein 180 [Source:MGI Symbol;Acc:MGI:1919066]	-	mRNA	overlapping	0	2.36857	2.78544	2.38806	3.44441	3.36781	ENSMUST00000069686
Rnf19b	4	129058271	129085886	+	NaN					Not found	0	6.70759	9.27763	6.70607	10.1009	10.4956
Rnf24	2	131298064	131352892	-	NaN					Not found	0	3.82511	4.41619	3.90757	4.55446	5.27864
Rnf25	1	74593748	74601397	-	NaN	Rnf25-001	ring finger protein 25 [Source:MGI Symbol;Acc:MGI:1890215]	-	mRNA	overlapping	0	3.66717	4.44646	3.71289	4.4434	4.14944	ENSMUST00000027357
Rnf31	14	55591708	55603693	+	NaN	Rnf31-001	ring finger protein 31 [Source:MGI Symbol;Acc:MGI:1934704]	+	mRNA	overlapping	0	4.61822	6.4618	4.61823	6.51557	6.66413	ENSMUST00000019443
Rnf34	5	122850188	122868945	+	NaN	Rnf34-201	ring finger protein 34 [Source:MGI Symbol;Acc:MGI:2153340]	+	mRNA	overlapping	0	4.64247	6.21667	4.72074	5.85614	5.58287	ENSMUST00000031434
Rnls	19	33137747	33392295	-	NaN	Rnls-201	renalase, FAD-dependent amine oxidase [Source:MGI Symbol;Acc:MGI:1915045]	-	mRNA	overlapping	0	0.13843	0.464163	-0.181932	0.934873	0.0771577	ENSMUST00000163093
Rnpepl1	1	92910783	92924384	+	NaN					Not found	0	6.01387	6.80697	5.99033	6.98058	6.41316
Robo3	9	37415669	37433163	-	NaN					Not found	0	-2.53505	0.247893	-1.80123	-0.500154	0.951085
Rora	9	68653786	69388246	+	NaN	Rora-001	RAR-related orphan receptor alpha [Source:MGI Symbol;Acc:MGI:104661]	+	mRNA	overlapping	0	2.20605	2.89706	2.35047	3.42985	4.28826	ENSMUST00000034766
Rpgrip1l	8	91217030	91313262	-	NaN	Rpgrip1l-001	Rpgrip1-like [Source:MGI Symbol;Acc:MGI:1920563]	-	mRNA	overlapping	0	2.52615	2.74772	2.65543	2.92317	3.43275	ENSMUST00000047783
Rps5	7	12922290	12926686	+	NaN	Rps5-001	ribosomal protein S5 [Source:MGI Symbol;Acc:MGI:1097682]	+	mRNA	overlapping	0	8.7428	8.8384	8.70733	8.92776	9.08361	ENSMUST00000004554
Rragd	4	32983037	33022180	+	NaN	Rragd-001	Ras-related GTP binding D [Source:MGI Symbol;Acc:MGI:1098604]	+	mRNA	overlapping	0	1.24988	1.51975	1.28158	2.54684	2.1956	ENSMUST00000098190
Rs1	X	160768013	160799663	+	NaN	Rs1-001	retinoschisis (X-linked, juvenile) 1 (human) [Source:MGI Symbol;Acc:MGI:1336189]	+	mRNA	overlapping	0	-0.631371	0.538485	-0.360659	1.06362	-0.333843	ENSMUST00000033650
Rsad2	12	26442753	26456452	-	NaN	Rsad2-001	radical S-adenosyl methionine domain containing 2 [Source:MGI Symbol;Acc:MGI:1929628]	-	mRNA	overlapping	0	1.48386	11.9538	1.92731	9.94988	10.4727	ENSMUST00000020970
Rsbn1	3	103914120	103966636	+	NaN					Not found	0	4.83078	5.16266	4.8706	5.79951	4.6949
Rtp4	16	23609919	23614222	+	NaN	Rtp4-201	receptor transporter protein 4 [Source:MGI Symbol;Acc:MGI:1915025]	+	mRNA	overlapping	0	1.19439	7.72562	0.788621	6.44531	6.27457	ENSMUST00000038423
Rundc3b	5	8490334	8622952	-	NaN	Rundc3b-001	RUN domain containing 3B [Source:MGI Symbol;Acc:MGI:2685286]	-	mRNA	overlapping	0	-2.66657	-1.54145	-2.52362	-1.3626	0.876889	ENSMUST00000047485
Runx3	4	135120652	135177990	+	NaN	Runx3-001	runt related transcription factor 3 [Source:MGI Symbol;Acc:MGI:102672]	+	mRNA	overlapping	0	5.19976	5.69584	5.40323	6.41538	7.18681	ENSMUST00000056977
Rybp	6	100228566	100287441	-	NaN	Rybp-201	RING1 and YY1 binding protein [Source:MGI Symbol;Acc:MGI:1929059]	-	mRNA	overlapping	0	5.05948	5.09826	5.01924	5.57728	5.2725	ENSMUST00000101118
S100a11	3	93520488	93526287	+	NaN	S100a11-001	S100 calcium binding protein A11 (calgizzarin) [Source:MGI Symbol;Acc:MGI:1338798]	+	mRNA	overlapping	0	8.76753	8.88879	8.79174	9.6759	9.0149	ENSMUST00000029515
S1pr1	3	115710433	115715055	-	NaN	S1pr1-201	sphingosine-1-phosphate receptor 1 [Source:MGI Symbol;Acc:MGI:1096355]	-	mRNA	overlapping	0	-0.0595034	1.34923	0.356043	0.560841	1.62955	ENSMUST00000055676
S1pr2	9	20965952	20976793	-	NaN	S1pr2-201	sphingosine-1-phosphate receptor 2 [Source:MGI Symbol;Acc:MGI:99569]	-	mRNA	overlapping	0	4.53426	6.09099	4.45103	4.4396	5.15067	ENSMUST00000054197
S1pr3	13	51408618	51422797	+	NaN	S1pr3-201	sphingosine-1-phosphate receptor 3 [Source:MGI Symbol;Acc:MGI:1339365]	+	mRNA	overlapping	0	3.29205	4.68963	3.62241	6.26725	5.85976	ENSMUST00000087978
Saa3	7	46711998	46715676	-	NaN	Saa3-201	serum amyloid A 3 [Source:MGI Symbol;Acc:MGI:98223]	-	mRNA	overlapping	0	2.47373	4.28302	2.49663	3.21855	4.78353	ENSMUST00000006956
Samd14	11	95009879	95026087	+	NaN	Samd14-001	sterile alpha motif domain containing 14 [Source:MGI Symbol;Acc:MGI:2384945]	+	mRNA	overlapping	0	-0.26083	1.03003	0.100867	1.3254	1.68757	ENSMUST00000055947
Samd4b	7	28399549	28598144	-	NaN	Samd4b-201	sterile alpha motif domain containing 4B [Source:MGI Symbol;Acc:MGI:2448542]	-	mRNA	overlapping	0	5.46107	5.70756	5.44352	6.16564	6.49123	ENSMUST00000040531
Samd8	14	21750531	21798725	+	NaN					Not found	0	5.23145	5.48778	5.27338	5.4448	6.38855
Samd9l	6	3372257	3399571	-	NaN	Samd9l-001	sterile alpha motif domain containing 9-like [Source:MGI Symbol;Acc:MGI:1343184]	-	mRNA	overlapping	0	6.60773	8.62089	6.50352	7.49072	7.91282	ENSMUST00000120087
Samhd1	2	157097533	157135265	-	NaN	Samhd1-001	SAM domain and HD domain, 1 [Source:MGI Symbol;Acc:MGI:1927468]	-	mRNA	overlapping	0	9.31589	10.5922	9.29449	10.3027	10.3529	ENSMUST00000057725
Sap30	8	57482707	57487860	-	NaN	Sap30-001	sin3 associated polypeptide [Source:MGI Symbol;Acc:MGI:1929129]	-	mRNA	overlapping	0	3.71937	5.82862	3.75539	5.31887	5.14228	ENSMUST00000034022
Sat1	X	155213132	155216449	-	NaN	Sat1-001	spermidine/spermine N1-acetyl transferase 1 [Source:MGI Symbol;Acc:MGI:98233]	-	mRNA	overlapping	0	7.00989	7.57319	6.93668	7.53732	7.68135	ENSMUST00000026318
Satb1	17	51736187	51833290	-	NaN					Not found	0	1.70282	1.86644	1.53757	2.72643	6.87093
Sbds	5	130245731	130255530	-	NaN	Sbds-001	Shwachman-Bodian-Diamond syndrome homolog (human) [Source:MGI Symbol;Acc:MGI:1913961]	-	mRNA	overlapping	0	5.77574	6.8737	5.9122	7.4634	6.93347	ENSMUST00000026387
Sbf2	7	110308013	110614922	-	NaN	Sbf2-001	SET binding factor 2 [Source:MGI Symbol;Acc:MGI:1921831]	-	mRNA	overlapping	0	5.68673	5.87424	5.72671	6.46145	5.93736	ENSMUST00000164759
Scarb2	5	92443873	92505608	-	NaN	Scarb2-201	scavenger receptor class B, member 2 [Source:MGI Symbol;Acc:MGI:1196458]	-	mRNA	overlapping	0	6.27386	6.69604	6.1943	6.63608	6.42356	ENSMUST00000031377
Scarf1	11	75513540	75526582	+	NaN	Scarf1-001	scavenger receptor class F, member 1 [Source:MGI Symbol;Acc:MGI:2449455]	+	mRNA	overlapping	0	2.64428	5.36527	2.9302	2.74233	5.42099	ENSMUST00000042808
Schip1	3	68064942	68626482	+	NaN					Not found	0	2.26812	4.48565	2.2905	3.59282	2.82281
Scly	1	91298338	91321075	+	NaN	Scly-001	selenocysteine lyase [Source:MGI Symbol;Acc:MGI:1355310]	+	mRNA	overlapping	0	4.18461	4.33467	4.21037	3.94968	4.99697	ENSMUST00000027532
Scn2a1	2	65620857	65767447	+	NaN	Scn2a1-001	sodium channel, voltage-gated, type II, alpha 1 [Source:MGI Symbol;Acc:MGI:98248]	+	mRNA	overlapping	0	-5.1405	-3.04145	-5.26059	-4.89205	-4.68201	ENSMUST00000028377
Sco1	11	67052670	67067070	+	NaN					Not found	0	3.77391	5.21108	3.70967	5.64034	5.21552
Scpep1	11	88924020	88955465	-	NaN	Scpep1-001	serine carboxypeptidase 1 [Source:MGI Symbol;Acc:MGI:1921867]	-	mRNA	overlapping	0	5.6326	7.1693	5.74805	6.45431	7.47701	ENSMUST00000000287
Sdc2	15	32920723	33034730	+	NaN	Sdc2-001	syndecan 2 [Source:MGI Symbol;Acc:MGI:1349165]	+	mRNA	overlapping	0	-1.05331	1.09681	-0.726151	-2.54389	0.302666	ENSMUST00000022871
Sdc3	4	130792537	130826319	+	NaN	Sdc3-001	syndecan 3 [Source:MGI Symbol;Acc:MGI:1349163]	+	mRNA	overlapping	0	8.36429	9.94478	8.31903	9.34313	8.96398	ENSMUST00000070478
Sdc4	2	164424247	164443887	-	NaN					Not found	0	3.47161	8.25979	3.59537	8.39316	6.255
Sdcbp	4	6365650	6408423	+	NaN					Not found	0	8.77176	9.59252	8.68828	8.58923	8.74309
Sdcbp2	2	151572622	151590005	+	NaN	Sdcbp2-001	syndecan binding protein (syntenin) 2 [Source:MGI Symbol;Acc:MGI:2385156]	+	mRNA	overlapping	0	0.272306	2.97168	0.378979	4.95463	4.74263	ENSMUST00000028950
Sdf2	11	78245746	78255496	+	NaN	Sdf2-001	stromal cell derived factor 2 [Source:MGI Symbol;Acc:MGI:108019]	+	mRNA	overlapping	0	4.69769	4.80325	4.68527	5.40267	5.56474	ENSMUST00000002133
Sdpr	1	51289126	51302959	+	NaN	Sdpr-201	serum deprivation response [Source:MGI Symbol;Acc:MGI:99513]	+	mRNA	overlapping	0	0.220959	1.26129	0.126743	0.78488	1.48084	ENSMUST00000051572
Sdsl	5	120458186	120472810	-	NaN					Not found	0	-4.27201	-1.254	-2.41243	-0.786599	-1.01882
Sec14l2	11	4097039	4123415	-	NaN					Not found	0	-0.562619	0.673078	-0.816105	0.985561	0.721911
Sec24b	3	129982759	130061553	-	NaN					Not found	0	6.67416	6.9022	6.75502	7.0816	6.78758
Secisbp2l	2	125736986	125782870	-	NaN	Secisbp2l-001	SECIS binding protein 2-like [Source:MGI Symbol;Acc:MGI:1917604]	-	mRNA	overlapping	0	6.20149	6.34904	6.2542	6.55485	7.13729	ENSMUST00000053699
Sectm1a	11	121067407	121081220	-	NaN	Sectm1a-001	secreted and transmembrane 1A [Source:MGI Symbol;Acc:MGI:2384805]	-	mRNA	overlapping	0	-2.03505	2.41699	-3.02362	-1.41812	0.698689	ENSMUST00000026162
Sele	1	164048234	164057677	+	NaN	Sele-201	selectin, endothelial cell [Source:MGI Symbol;Acc:MGI:98278]	+	mRNA	overlapping	0	-5.1405	-2.88049	-4.68459	0.978311	-1.13932	ENSMUST00000027874
Selm	11	3514684	3517351	+	NaN					Not found	0	0.0761475	1.5219	-0.58639	2.02026	2.63867
Selp	1	164115264	164150026	+	NaN	Selp-001	selectin, platelet [Source:MGI Symbol;Acc:MGI:98280]	+	mRNA	overlapping	0	0.0337032	1.31309	-0.187411	1.30435	1.59869	ENSMUST00000162746
Sema3a	5	13396784	13602565	+	NaN					Not found	0	-2.32753	-0.190076	-2.46589	1.30286	-4.53
Sema3c	5	17574281	17730268	+	NaN	Sema3c-001	sema domain, immunoglobulin domain (Ig), short basic domain, secreted, (semaphorin) 3C [Source:MGI Symbol;Acc:MGI:107557]	+	mRNA	overlapping	0	-2.69601	0.889868	-1.85469	-0.175403	-0.576556	ENSMUST00000030568
Sema4b	7	80186841	80226394	+	NaN	Sema4b-001	sema domain, immunoglobulin domain (Ig), transmembrane domain (TM) and short cytoplasmic domain, (semaphorin) 4B [Source:MGI Symbol;Acc:MGI:107559]	+	mRNA	overlapping	0	4.09698	4.9204	4.11734	5.6142	4.60376	ENSMUST00000032754
Sema4c	1	36548642	36558349	-	NaN	Sema4c-001	sema domain, immunoglobulin domain (Ig), transmembrane domain (TM) and short cytoplasmic domain, (semaphorin) 4C [Source:MGI Symbol;Acc:MGI:109252]	-	mRNA	overlapping	0	1.7618	3.16024	1.88005	4.39621	4.87031	ENSMUST00000114991
Sema4f	6	82911885	82939769	-	NaN	Sema4f-001	sema domain, immunoglobulin domain (Ig), TM domain, and short cytoplasmic domain [Source:MGI Symbol;Acc:MGI:1340055]	-	mRNA	overlapping	0	-0.923852	1.26314	-0.193725	2.01596	2.26564	ENSMUST00000000641
Sema7a	9	57940113	57962864	+	NaN	Sema7a-201	sema domain, immunoglobulin domain (Ig), and GPI membrane anchor, (semaphorin) 7A [Source:MGI Symbol;Acc:MGI:1306826]	+	mRNA	overlapping	0	5.46032	6.71006	5.5154	9.5237	9.70465	ENSMUST00000043059
Sept8	11	53519257	53549565	+	NaN					Not found	0	4.89386	5.83172	4.86911	5.39017	4.53337
Sepw1	7	15917208	15922402	-	NaN	Sepw1-001	selenoprotein W, muscle 1 [Source:MGI Symbol;Acc:MGI:1100878]	-	mRNA	overlapping	0	4.35111	7.50598	4.18928	8.07069	7.11275	ENSMUST00000044355
Serpina3b	12	104127996	104139545	+	NaN	Serpina3b-001	serine (or cysteine) peptidase inhibitor, clade A, member 3B [Source:MGI Symbol;Acc:MGI:2182835]	+	mRNA	overlapping	0	-2.32753	1.15112	-3.52362	0.544409	1.18365	ENSMUST00000085052
Serpina3f	12	104214544	104221129	+	NaN	Serpina3f-201	serine (or cysteine) peptidase inhibitor, clade A, member 3F [Source:MGI Symbol;Acc:MGI:2182838]	+	mRNA	overlapping	0	0.0964685	4.04105	0.333499	6.21748	7.43537	ENSMUST00000167049
Serpina3g	12	104236245	104241939	+	NaN					Not found	0	5.31344	7.80107	5.54163	9.17513	9.51893
Serpina3i	12	104263122	104269372	+	NaN	Serpina3i-001	serine (or cysteine) peptidase inhibitor, clade A, member 3I [Source:MGI Symbol;Acc:MGI:2182841]	+	mRNA	overlapping	0	-3.69601	0.486191	-2.94762	3.04849	1.67097	ENSMUST00000109958
Serpina5	12	104101113	104106137	+	NaN	Serpina5-001	serine (or cysteine) peptidase inhibitor, clade A, member 5 [Source:MGI Symbol;Acc:MGI:107817]	+	mRNA	overlapping	0	-5.1405	-4.90993	-5.26059	0.2801	-1.01882	ENSMUST00000021495
Serpinb2	1	107511423	107535478	+	NaN					Not found	0	2.8632	4.54571	3.54723	3.08012	6.07148
Serpinb6a	13	33917918	34002794	-	NaN	Serpinb6a-201	serine (or cysteine) peptidase inhibitor, clade B, member 6a [Source:MGI Symbol;Acc:MGI:103123]	-	mRNA	overlapping	0	4.36447	4.67035	4.49154	5.75946	5.64335	ENSMUST00000076532
Serpinb9	13	33003250	33017957	+	NaN	Serpinb9-001	serine (or cysteine) peptidase inhibitor, clade B, member 9 [Source:MGI Symbol;Acc:MGI:106603]	+	mRNA	overlapping	0	6.93144	8.57096	7.2456	8.86587	10.4017	ENSMUST00000063191
Serpine1	5	137061504	137072272	-	NaN	Serpine1-201	serine (or cysteine) peptidase inhibitor, clade E, member 1 [Source:MGI Symbol;Acc:MGI:97608]	-	mRNA	overlapping	0	1.57389	3.97942	1.68389	5.70393	6.79616	ENSMUST00000041388
Serpine2	1	79794197	79858696	-	NaN	Serpine2-001	serine (or cysteine) peptidase inhibitor, clade E, member 2 [Source:MGI Symbol;Acc:MGI:101780]	-	mRNA	overlapping	0	1.4193	2.81223	1.27323	3.88902	5.62774	ENSMUST00000027467
Serpinf1	11	75409769	75422701	-	NaN	Serpinf1-001	serine (or cysteine) peptidase inhibitor, clade F, member 1 [Source:MGI Symbol;Acc:MGI:108080]	-	mRNA	overlapping	0	-0.505602	-0.0284195	-0.878871	-0.434532	-0.284075	ENSMUST00000000769
Serping1	2	84765387	84775444	-	NaN					Not found	0	-5.1405	0.165363	-2.04394	-0.323599	0.842415
Serpini1	3	75557547	75643495	+	NaN	Serpini1-001	serine (or cysteine) peptidase inhibitor, clade I, member 1 [Source:MGI Symbol;Acc:MGI:1194506]	+	mRNA	overlapping	0	-1.99985	0.10125	-1.46589	-0.333154	0.297316	ENSMUST00000029423
Sertad1	7	27486910	27490316	+	NaN	Sertad1-001	SERTA domain containing 1 [Source:MGI Symbol;Acc:MGI:1913438]	+	mRNA	overlapping	0	4.53557	5.62005	4.61438	5.87926	5.40688	ENSMUST00000008528
Sertad3	7	27473768	27477359	+	NaN	Sertad3-201	SERTA domain containing 3 [Source:MGI Symbol;Acc:MGI:2180697]	+	mRNA	overlapping	0	2.87088	3.50582	2.82703	3.96717	3.29257	ENSMUST00000068641
Setbp1	18	78750380	79109391	-	NaN	Setbp1-001	SET binding protein 1 [Source:MGI Symbol;Acc:MGI:1933199]	-	mRNA	overlapping	0	-2.82753	-2.43025	-3.02362	0.859178	2.74018	ENSMUST00000025430
Setd4	16	93583457	93604063	-	NaN					Not found	0	1.4184	3.29476	1.88771	3.43732	2.19076
Setdb2	14	59402009	59440884	-	NaN	Setdb2-001	SET domain, bifurcated 2 [Source:MGI Symbol;Acc:MGI:2685139]	-	mRNA	overlapping	0	4.00035	5.05649	4.1315	4.80149	5.0049	ENSMUST00000161459
Sfi1	11	3131850	3193463	-	NaN					Not found	0	3.97655	4.0443	4.01885	4.81964	4.7919
Sfmbt1	14	30714849	30822713	+	NaN					Not found	0	4.85318	5.38516	4.98615	5.38853	5.90357
Sfmbt2	2	10370510	10595253	+	NaN					Not found	0	0.470565	1.6418	0.587035	1.86636	2.85657
Sfn	4	133600556	133602168	-	NaN	Sfn-001	stratifin [Source:MGI Symbol;Acc:MGI:1891831]	-	mRNA	overlapping	0	1.28399	1.48393	1.09823	0.498835	1.48395	ENSMUST00000057311
Sgcb	5	73632749	73647713	-	NaN	Sgcb-201	sarcoglycan, beta (dystrophin-associated glycoprotein) [Source:MGI Symbol;Acc:MGI:1346523]	-	mRNA	overlapping	0	2.25649	4.14645	2.63897	2.88562	3.11024	ENSMUST00000081170
Sgk1	10	21882184	21999903	+	NaN					Not found	0	4.78837	6.49514	4.50745	4.43357	5.86047
Sgpl1	10	61098642	61147703	-	NaN					Not found	0	7.94464	8.56656	7.94667	7.88556	8.42792
Sh2b2	5	136218149	136244903	-	NaN	Sh2b2-201	SH2B adaptor protein 2 [Source:MGI Symbol;Acc:MGI:1345171]	-	mRNA	overlapping	0	3.23522	3.92779	3.29315	2.99516	4.19183	ENSMUST00000005188
Sh2d1a	X	42502453	42523697	+	NaN	Sh2d1a-003	SH2 domain protein 1A [Source:MGI Symbol;Acc:MGI:1328352]	+	mRNA	overlapping	0	-5.1405	-4.98593	-5.26059	-4.24004	-1.65256	ENSMUST00000129855
Sh2d2a	3	87846755	87855722	+	NaN	Sh2d2a-202	SH2 domain protein 2A [Source:MGI Symbol;Acc:MGI:1351596]	+	mRNA	overlapping	0	-4.5645	-4.40993	-4.60859	-0.15009	4.94021	ENSMUST00000107581
Sh3bgrl	X	109095365	109197873	+	NaN					Not found	0	8.53499	9.23073	8.72712	9.04321	8.15016
Sh3bp2	5	34525838	34563638	+	NaN					Not found	0	6.37128	7.51554	6.36695	6.82551	7.08402
Sh3bp4	1	89070415	89155068	+	NaN	Sh3bp4-001	SH3-domain binding protein 4 [Source:MGI Symbol;Acc:MGI:2138297]	+	mRNA	overlapping	0	3.81392	4.36605	4.0636	4.50962	5.02609	ENSMUST00000066279
Sh3d19	3	86084434	86130522	+	NaN	Sh3d19-201	SH3 domain protein D19 [Source:MGI Symbol;Acc:MGI:1350923]	+	mRNA	overlapping	0	1.2931	2.024	1.45056	1.75483	1.43203	ENSMUST00000107664
Sh3glb1	3	144688844	144720323	-	NaN	Sh3glb1-201	SH3-domain GRB2-like B1 (endophilin) [Source:MGI Symbol;Acc:MGI:1859730]	-	mRNA	overlapping	0	7.04398	7.79836	7.11224	7.8137	8.09922	ENSMUST00000163279
Sh3pxd2a	19	47260174	47464411	-	NaN	Sh3pxd2a-201	SH3 and PX domains 2A [Source:MGI Symbol;Acc:MGI:1298393]	-	mRNA	overlapping	0	1.39135	2.08989	1.65381	2.91469	3.25859	ENSMUST00000081619
Sh3rf1	8	61224171	61396072	+	NaN	Sh3rf1-201	SH3 domain containing ring finger 1 [Source:MGI Symbol;Acc:MGI:1913066]	+	mRNA	overlapping	0	2.26416	2.30674	2.29105	3.19845	3.5976	ENSMUST00000034060
Shf	2	122348892	122369162	-	NaN					Not found	0	-1.81857	-0.572151	-2.60859	-0.932689	-0.321076
Shisa5	9	109038565	109057724	+	NaN					Not found	0	7.4198	8.89776	7.38133	8.52571	8.55258
Shroom3	5	92683435	92965318	+	NaN					Not found	0	-1.63137	1.81194	-0.222017	4.22281	2.72871
Sidt1	16	44240180	44333196	-	NaN					Not found	0	-5.1405	-4.04145	-4.60859	-2.74004	1.95361
Siglec1	2	131069220	131086765	-	NaN	Siglec1-001	sialic acid binding Ig-like lectin 1, sialoadhesin [Source:MGI Symbol;Acc:MGI:99668]	-	mRNA	overlapping	0	0.999072	6.71527	0.935642	5.1454	4.62568	ENSMUST00000028794
Sik3	9	46012820	46224194	+	NaN	Sik3-001	SIK family kinase 3 [Source:MGI Symbol;Acc:MGI:2446296]	+	mRNA	overlapping	0	5.35527	6.36331	5.37779	6.51232	6.99793	ENSMUST00000126865
Sin3b	8	72723288	72758203	+	NaN	Sin3b-201	transcriptional regulator, SIN3B (yeast) [Source:MGI Symbol;Acc:MGI:107158]	+	mRNA	overlapping	0	6.14703	6.65375	6.16204	7.35942	7.33801	ENSMUST00000004494
Sirt2	7	28766735	28788665	+	NaN					Not found	0	5.75228	6.11574	5.75715	6.3582	6.93017
Sit1	4	43482081	43483734	-	NaN	Sit1-001	suppression inducing transmembrane adaptor 1 [Source:MGI Symbol;Acc:MGI:1889342]	-	mRNA	overlapping	0	-5.1405	-4.98593	-5.26059	-4.89205	-1.78408	ENSMUST00000030180
Six1	12	73036929	73053887	-	NaN					Not found	0	2.6455	3.38424	2.86455	5.59013	5.41218
Skap1	11	96464593	96759130	+	NaN	Skap1-008	src family associated phosphoprotein 1 [Source:MGI Symbol;Acc:MGI:1925723]	+	mRNA	overlapping	0	-4.48849	-2.54145	-3.10859	-1.83637	2.78706	ENSMUST00000100521
Skil	3	31095058	31122577	+	NaN	Skil-001	SKI-like [Source:MGI Symbol;Acc:MGI:106203]	+	mRNA	overlapping	0	6.21292	7.13776	6.26922	7.52687	7.23097	ENSMUST00000118470
Slamf1	1	171767127	171801184	+	NaN	Slamf1-001	signaling lymphocytic activation molecule family member 1 [Source:MGI Symbol;Acc:MGI:1351314]	+	mRNA	overlapping	0	0.999072	5.56431	1.31807	7.5678	7.26563	ENSMUST00000015460
Slamf6	1	171917537	171943868	+	NaN	Slamf6-201	SLAM family member 6 [Source:MGI Symbol;Acc:MGI:1353620]	+	mRNA	overlapping	0	2.46156	5.48158	2.48918	4.67199	2.08441	ENSMUST00000171330
Slamf7	1	171634925	171649007	-	NaN	Slamf7-201	SLAM family member 7 [Source:MGI Symbol;Acc:MGI:1922595]	-	mRNA	overlapping	0	4.53494	7.78892	4.76955	7.77593	8.201	ENSMUST00000111276
Slamf8	1	172581377	172590568	-	NaN	Slamf8-201	SLAM family member 8 [Source:MGI Symbol;Acc:MGI:1921998]	-	mRNA	overlapping	0	5.56868	7.66403	5.53524	5.35829	7.11051	ENSMUST00000065679
Slc13a3	2	165405028	165473230	-	NaN	Slc13a3-001	solute carrier family 13 (sodium-dependent dicarboxylate transporter), member 3 [Source:MGI Symbol;Acc:MGI:2149635]	-	mRNA	overlapping	0	0.436209	2.31021	-0.155141	2.91085	2.90441	ENSMUST00000029208
Slc14a1	18	78100091	78142119	-	NaN					Not found	0	0.653629	1.34319	1.14926	0.232678	1.51439
Slc15a3	19	10839727	10859362	+	NaN					Not found	0	7.40209	9.10421	7.62482	7.79411	8.51072
Slc16a4	3	107291230	107312115	+	NaN	Slc16a4-001	solute carrier family 16 (monocarboxylic acid transporters), member 4 [Source:MGI Symbol;Acc:MGI:2385183]	+	mRNA	overlapping	0	-4.27201	-4.04145	-5.18459	0.872559	-3.106	ENSMUST00000029502
Slc17a8	10	89574020	89621253	-	NaN	Slc17a8-001	solute carrier family 17 (sodium-dependent inorganic phosphate cotransporter), member 8 [Source:MGI Symbol;Acc:MGI:3039629]	-	mRNA	overlapping	0	-0.363345	1.77323	0.632313	1.94523	0.197662	ENSMUST00000020102
Slc18a2	19	59260878	59296012	+	NaN	Slc18a2-201	solute carrier family 18 (vesicular monoamine), member 2 [Source:MGI Symbol;Acc:MGI:106677]	+	mRNA	overlapping	0	1.1764	2.50316	0.972294	2.62179	3.53603	ENSMUST00000026084
Slc1a2	2	102658659	102790784	+	NaN	Slc1a2-001	solute carrier family 1 (glial high affinity glutamate transporter), member 2 [Source:MGI Symbol;Acc:MGI:101931]	+	mRNA	overlapping	0	-2.09781	1.03215	-3.44762	1.44175	-0.518818	ENSMUST00000080210
Slc22a4	11	53983123	54028090	-	NaN	Slc22a4-001	solute carrier family 22 (organic cation transporter), member 4 [Source:MGI Symbol;Acc:MGI:1353479]	-	mRNA	overlapping	0	2.64768	3.35822	2.78993	2.44856	4.19306	ENSMUST00000020586
Slc23a2	2	132052496	132145108	-	NaN	Slc23a2-001	solute carrier family 23 (nucleobase transporters), member 2 [Source:MGI Symbol;Acc:MGI:1859682]	-	mRNA	overlapping	0	7.12463	8.45195	7.10426	7.24884	6.7495	ENSMUST00000028815
Slc24a3	2	145167754	145642166	+	NaN	Slc24a3-001	solute carrier family 24 (sodium/potassium/calcium exchanger), member 3 [Source:MGI Symbol;Acc:MGI:2137513]	+	mRNA	overlapping	0	0.486419	1.8641	-0.0762152	0.867722	2.45108	ENSMUST00000110007
Slc24a6	5	120511168	120534024	+	NaN	Slc24a6-001	solute carrier family 24 (sodium/potassium/calcium exchanger), member 6 [Source:MGI Symbol;Acc:MGI:2180781]	+	mRNA	overlapping	0	5.70356	5.95454	5.58571	5.34404	5.48956	ENSMUST00000068326
Slc25a1	16	17925211	17928219	-	NaN	Slc25a1-001	solute carrier family 25 (mitochondrial carrier, citrate transporter), member 1 [Source:MGI Symbol;Acc:MGI:1345283]	-	mRNA	overlapping	0	4.95564	5.3193	4.90701	6.15313	6.17255	ENSMUST00000003622
Slc25a14	X	48623413	48662294	+	NaN					Not found	0	1.4208	1.81853	1.42311	2.25978	2.24843
Slc25a21	12	56712634	57197472	-	NaN	Slc25a21-001	solute carrier family 25 (mitochondrial oxodicarboxylate carrier), member 21 [Source:MGI Symbol;Acc:MGI:2445059]	-	mRNA	overlapping	0	-5.1405	-3.83393	-5.26059	-4.81605	-4.68201	ENSMUST00000044634
Slc25a22	7	141429739	141437892	-	NaN					Not found	0	4.51279	6.68442	4.4135	6.76745	6.23872
Slc25a47	12	108851129	108856814	+	NaN	Slc25a47-201	solute carrier family 25, member 47 [Source:MGI Symbol;Acc:MGI:2144766]	+	mRNA	overlapping	0	-0.740566	-0.637773	-0.979893	0.599696	-0.576556	ENSMUST00000057026
Slc28a2	2	122426477	122461137	+	NaN	Slc28a2-001	solute carrier family 28 (sodium-coupled nucleoside transporter), member 2 [Source:MGI Symbol;Acc:MGI:1913105]	+	mRNA	overlapping	0	0.588599	4.63788	0.295091	1.91099	3.17433	ENSMUST00000110525
Slc28a3	13	58545399	58610877	-	NaN					Not found	0	-0.668372	1.92046	-0.714635	2.14177	0.556837
Slc30a1	1	191906767	191913247	+	NaN	Slc30a1-001	solute carrier family 30 (zinc transporter), member 1 [Source:MGI Symbol;Acc:MGI:1345281]	+	mRNA	overlapping	0	3.96373	5.54574	3.8749	4.51982	4.45208	ENSMUST00000044954
Slc30a4	2	122681233	122702663	-	NaN					Not found	0	6.18669	8.22011	6.48667	7.74577	7.70218
Slc31a1	4	62360727	62391769	+	NaN	Slc31a1-001	solute carrier family 31, member 1 [Source:MGI Symbol;Acc:MGI:1333843]	+	mRNA	overlapping	0	5.92142	6.32449	5.88044	5.78719	6.57694	ENSMUST00000084526
Slc31a2	4	62262562	62298411	+	NaN					Not found	0	6.18864	7.51502	6.07284	6.5223	6.35939
Slc33a1	3	63933507	63964768	-	NaN					Not found	0	5.50631	5.86082	5.66279	6.63742	6.31299
Slc37a1	17	31295483	31350696	+	NaN	Slc37a1-202	solute carrier family 37 (glycerol-3-phosphate transporter), member 1 [Source:MGI Symbol;Acc:MGI:2446181]	+	mRNA	overlapping	0	3.36816	3.5986	3.41156	5.56587	4.51288	ENSMUST00000171233
Slc37a2	9	37229149	37255738	-	NaN	Slc37a2-001	solute carrier family 37 (glycerol-3-phosphate transporter), member 2 [Source:MGI Symbol;Acc:MGI:1929693]	-	mRNA	overlapping	0	4.77398	4.99505	4.59241	4.87844	4.98069	ENSMUST00000115068
Slc38a6	12	73286779	73354049	+	NaN	Slc38a6-001	solute carrier family 38, member 6 [Source:MGI Symbol;Acc:MGI:3648156]	+	mRNA	overlapping	0	3.20125	3.76403	3.24534	3.59311	4.0282	ENSMUST00000140523
Slc39a2	14	51892889	51896745	+	NaN					Not found	0	2.07562	4.91212	1.99205	5.05504	4.83297
Slc39a8	3	135825279	135888572	+	NaN					Not found	0	0.867555	2.37802	0.927647	4.37086	1.90132
Slc44a5	3	153973436	154271722	+	NaN	Slc44a5-001	solute carrier family 44, member 5 [Source:MGI Symbol;Acc:MGI:3035141]	+	mRNA	overlapping	0	-3.48849	0.0435119	-5.18459	-0.572349	-3.36904	ENSMUST00000089948
Slc46a1	11	78465697	78471945	+	NaN	Slc46a1-001	solute carrier family 46, member 1 [Source:MGI Symbol;Acc:MGI:1098733]	+	mRNA	overlapping	0	-0.355101	-0.133492	-0.360659	0.303687	-1.86904	ENSMUST00000001126
Slc4a11	2	130684113	130697519	-	NaN	Slc4a11-001	solute carrier family 4, sodium bicarbonate transporter-like, member 11 [Source:MGI Symbol;Acc:MGI:2138987]	-	mRNA	overlapping	0	0.201195	1.72619	0.598227	0.137399	2.20431	ENSMUST00000099362
Slc6a15	10	103367808	103419378	+	NaN	Slc6a15-201	solute carrier family 6 (neurotransmitter transporter), member 15 [Source:MGI Symbol;Acc:MGI:2143484]	+	mRNA	overlapping	0	-3.77201	-1.12924	-3.81611	0.469409	-2.23752	ENSMUST00000074204
Slc6a19	13	73679745	73704865	-	NaN					Not found	0	-2.29234	2.13144	-3.89211	-1.42537	1.83566
Slc6a20a	9	123636122	123678885	-	NaN	Slc6a20a-001	solute carrier family 6 (neurotransmitter transporter), member 20A [Source:MGI Symbol;Acc:MGI:2143217]	-	mRNA	overlapping	0	-1.40353	-0.939981	-1.71791	0.0138529	-0.364543	ENSMUST00000040960
Slc6a4	11	76998603	77032340	+	NaN					Not found	0	3.09928	4.95975	3.03307	3.50546	2.14069
Slc6a8	X	73673150	73682502	+	NaN	Slc6a8-001	solute carrier family 6 (neurotransmitter transporter, creatine), member 8 [Source:MGI Symbol;Acc:MGI:2147834]	+	mRNA	overlapping	0	3.27526	5.47191	3.28623	4.10342	4.76113	ENSMUST00000033752
Slc6a9	4	117834506	117875198	+	NaN					Not found	0	-0.0533115	0.986191	-0.58639	0.960128	2.66954
Slc7a11	3	50364936	50443613	-	NaN	Slc7a11-001	solute carrier family 7 (cationic amino acid transporter, y+ system), member 11 [Source:MGI Symbol;Acc:MGI:1347355]	-	mRNA	overlapping	0	8.29402	9.13507	8.42372	8.32099	8.88229	ENSMUST00000029297
Slc7a14	3	31202910	31310378	-	NaN	Slc7a14-001	solute carrier family 7 (cationic amino acid transporter, y+ system), member 14 [Source:MGI Symbol;Acc:MGI:3040688]	-	mRNA	overlapping	0	0.652761	0.844569	0.717836	1.41951	1.46717	ENSMUST00000091259
Slc7a2	8	40862396	40922308	+	NaN					Not found	0	7.36762	11.0934	7.08886	10.0135	10.4462
Slc7a3	X	101079210	101086020	-	NaN					Not found	0	-2.98849	-0.0138094	-3.10859	2.7028	1.00506
Slc7a4	16	17572018	17576998	-	NaN					Not found	0	-0.707373	0.0435119	-1.33514	2.17862	0.0844075
Slc7a8	14	54722216	54781886	-	NaN	Slc7a8-201	solute carrier family 7 (cationic amino acid transporter, y+ system), member 8 [Source:MGI Symbol;Acc:MGI:1355323]	-	mRNA	overlapping	0	6.04224	8.49938	6.01183	6.69227	6.98149	ENSMUST00000022787
Slc9a3r1	11	115163341	115181181	+	NaN	Slc9a3r1-001	solute carrier family 9 (sodium/hydrogen exchanger), member 3 regulator 1 [Source:MGI Symbol;Acc:MGI:1349482]	+	mRNA	overlapping	0	6.10077	6.62354	6.07284	7.20225	7.36102	ENSMUST00000021077
Slco3a1	7	74275419	74554780	-	NaN					Not found	0	4.68637	6.75391	4.98195	6.59245	6.81284
Slco4a1	2	180456245	180474867	+	NaN	Slco4a1-001	solute carrier organic anion transporter family, member 4a1 [Source:MGI Symbol;Acc:MGI:1351866]	+	mRNA	overlapping	0	3.58252	4.08258	3.55579	3.49223	5.00604	ENSMUST00000038259
Slfn1	11	83116849	83122670	+	NaN	Slfn1-001	schlafen 1 [Source:MGI Symbol;Acc:MGI:1313259]	+	mRNA	overlapping	0	4.84365	8.78465	4.68168	8.30102	7.39974	ENSMUST00000037994
Slfn10-ps	11	83028130	83040042	-	NaN	Slfn10-ps-001	schlafen 10, pseudogene [Source:MGI Symbol;Acc:MGI:3512288]	-	mRNA	overlapping	0	3.00303	4.83892	2.92575	5.18794	4.70936	ENSMUST00000100716
Slfn2	11	83065112	83070678	+	NaN	Slfn2-001	schlafen 2 [Source:MGI Symbol;Acc:MGI:1313258]	+	mRNA	overlapping	0	7.96462	9.9931	7.91543	9.62701	9.18297	ENSMUST00000038038
Slfn3	11	83191330	83215154	+	NaN	Slfn3-001	schlafen 3 [Source:MGI Symbol;Acc:MGI:1329005]	+	mRNA	overlapping	0	3.37697	4.53239	3.30588	3.51336	3.93115	ENSMUST00000019130
Slfn4	11	83175186	83190221	+	NaN	Slfn4-001	schlafen 4 [Source:MGI Symbol;Acc:MGI:1329010]	+	mRNA	overlapping	0	3.16004	9.96924	3.23287	8.48409	7.99308	ENSMUST00000000208
Slfn5	11	82951349	82962941	+	NaN					Not found	0	3.84245	9.67537	4.31678	9.40643	8.96287
Slfn8	11	83002158	83020810	-	NaN	Slfn8-001	schlafen 8 [Source:MGI Symbol;Acc:MGI:2672859]	-	mRNA	overlapping	0	2.53094	8.18743	2.66764	6.4288	6.61716	ENSMUST00000038141
Slfn9	11	82979629	82991830	-	NaN	Slfn9-001	schlafen 9 [Source:MGI Symbol;Acc:MGI:2445121]	-	mRNA	overlapping	0	4.50174	5.80363	4.58655	5.04148	5.29138	ENSMUST00000038211
Slpi	2	164354070	164389095	-	NaN					Not found	0	4.74138	6.46113	4.51137	4.20669	4.48095
Smad7	18	75367529	75395935	+	NaN	Smad7-001	MAD homolog 7 (Drosophila) [Source:MGI Symbol;Acc:MGI:1100518]	+	mRNA	overlapping	0	1.99214	2.83443	1.92643	1.85887	3.08196	ENSMUST00000026999
Smap2	4	120968317	121017247	-	NaN	Smap2-001	stromal membrane-associated GTPase-activating protein 2 [Source:MGI Symbol;Acc:MGI:1917030]	-	mRNA	overlapping	0	7.00283	7.67247	7.02109	8.19464	7.93347	ENSMUST00000043200
Smg7	1	152836996	152902646	-	NaN	Smg7-203	Smg-7 homolog, nonsense mediated mRNA decay factor (C. elegans) [Source:MGI Symbol;Acc:MGI:2682334]	-	mRNA	overlapping	0	5.94632	6.70147	5.98597	6.82334	6.85811	ENSMUST00000111836
Smox	2	131491496	131525922	+	NaN					Not found	0	4.33962	6.28816	4.66184	4.80574	6.80371
Sms	X	157443855	157492287	-	NaN	Sms-001	spermine synthase [Source:MGI Symbol;Acc:MGI:109490]	-	mRNA	overlapping	0	5.64232	5.76684	5.61346	6.40174	5.15081	ENSMUST00000112529
Smurf1	5	144876495	144965847	-	NaN					Not found	0	6.1926	6.85476	6.24702	7.13869	6.77943
Snai1	2	167538195	167542814	+	NaN	Snai1-001	snail homolog 1 (Drosophila) [Source:MGI Symbol;Acc:MGI:98330]	+	mRNA	overlapping	0	-5.0645	-3.24897	-4.31611	-2.2866	-0.362307	ENSMUST00000052631
Snca	6	60731573	60829855	-	NaN	Snca-202	synuclein, alpha [Source:MGI Symbol;Acc:MGI:1277151]	-	mRNA	overlapping	0	-1.69601	0.394759	-1.11995	-0.539605	0.249209	ENSMUST00000163779
Sncg	14	34370274	34374789	-	NaN	Sncg-001	synuclein, gamma [Source:MGI Symbol;Acc:MGI:1298397]	-	mRNA	overlapping	0	-5.1405	-4.98593	-5.26059	-4.24004	-4.606	ENSMUST00000023826
Snd1	6	28475139	28935162	+	NaN					Not found	0	7.41283	7.58351	7.48553	8.22312	7.77689
Snn	16	11066298	11074983	+	NaN	Snn-201	stannin [Source:MGI Symbol;Acc:MGI:1276549]	+	mRNA	overlapping	0	3.56952	5.42755	3.89737	6.97897	7.44541	ENSMUST00000089011
Snrnp35	5	124483134	124491124	+	NaN	Snrnp35-001	small nuclear ribonucleoprotein 35 (U11/U12) [Source:MGI Symbol;Acc:MGI:1923417]	+	mRNA	overlapping	0	3.33997	3.9878	3.38317	4.40453	3.68734	ENSMUST00000031349
Snx20	8	88626828	88636128	-	NaN	Snx20-201	sorting nexin 20 [Source:MGI Symbol;Acc:MGI:1918857]	-	mRNA	overlapping	0	6.03441	6.33995	6.04198	6.47573	6.2764	ENSMUST00000034087
Snx29	16	11322972	11403836	+	NaN	Snx29-201	sorting nexin 29 [Source:MGI Symbol;Acc:MGI:1921728]	+	mRNA	overlapping	0	0.286879	0.849229	0.429821	1.27391	0.302666	ENSMUST00000115814
Snx29	16	11405648	11755472	+	NaN	Snx29-001	sorting nexin 29 [Source:MGI Symbol;Acc:MGI:1921728]	+	mRNA	overlapping	0	1.36032	1.7411	1.40051	1.64156	1.43537	ENSMUST00000096273
Soat2	15	102150526	102163474	+	NaN	Soat2-001	sterol O-acyltransferase 2 [Source:MGI Symbol;Acc:MGI:1332226]	+	mRNA	overlapping	0	-0.130513	2.47354	0.112885	0.0410768	2.053	ENSMUST00000023806
Socs1	16	10783808	10785536	-	NaN	Socs1-201	suppressor of cytokine signaling 1 [Source:MGI Symbol;Acc:MGI:1354910]	-	mRNA	overlapping	0	4.30472	7.19084	4.26194	6.92031	7.15568	ENSMUST00000038099
Socs3	11	117966079	117970047	-	NaN					Not found	0	5.3437	8.33745	5.34551	8.73394	8.51905
Sod3	5	52363946	52371405	+	NaN	Sod3-201	superoxide dismutase 3, extracellular [Source:MGI Symbol;Acc:MGI:103181]	+	mRNA	overlapping	0	-0.43554	2.10858	-1.02112	-0.386365	0.197662	ENSMUST00000101208
Sp100	1	85649988	85709998	+	NaN					Not found	0	5.75335	8.82552	5.83847	8.75823	8.39236
Sp110	1	85576899	85598817	-	NaN	Sp110-001	Sp110 nuclear body protein [Source:MGI Symbol;Acc:MGI:1923364]	-	mRNA	overlapping	0	5.42014	8.17179	5.50042	8.04294	7.67824	ENSMUST00000093508
Sp140	1	85600378	85645037	+	NaN					Not found	0	5.05033	7.50433	5.24582	8.21129	7.84571
Spa17	9	37603295	37613720	-	NaN	Spa17-201	sperm autoantigenic protein 17 [Source:MGI Symbol;Acc:MGI:1333778]	-	mRNA	overlapping	0	-1.53505	0.10125	-0.854689	-0.049273	-0.726337	ENSMUST00000002013
Spaca5	X	21068406	21077963	+	NaN	Spaca5-001	sperm acrosome associated 5 [Source:MGI Symbol;Acc:MGI:2685564]	+	mRNA	overlapping	0	-5.1405	-4.98593	-5.26059	-1.83637	-4.606	ENSMUST00000040437
Spef2	15	9578193	9748868	-	NaN					Not found	0	-0.18206	0.96556	0.373584	1.82853	0.44564
Sphk1	11	116530925	116536674	+	NaN					Not found	0	2.57643	3.92703	2.58893	4.06708	3.88362
Sphk2	7	45709467	45718002	-	NaN	Sphk2-001	sphingosine kinase 2 [Source:MGI Symbol;Acc:MGI:1861380]	-	mRNA	overlapping	0	5.11875	6.33638	5.10772	5.92255	5.60939	ENSMUST00000107737
Spp1	5	104435118	104441050	+	NaN	Spp1-001	secreted phosphoprotein 1 [Source:MGI Symbol;Acc:MGI:98389]	+	mRNA	overlapping	0	9.05583	9.63238	9.14786	8.60054	9.38483	ENSMUST00000031243
Sprr1a	3	92483952	92485895	-	NaN	Sprr1a-001	small proline-rich protein 1A [Source:MGI Symbol;Acc:MGI:106660]	-	mRNA	overlapping	0	-5.1405	-4.98593	-5.26059	0.318128	-3.53	ENSMUST00000054599
Spsb1	4	149896283	149955043	-	NaN	Spsb1-001	splA/ryanodine receptor domain and SOCS box containing 1 [Source:MGI Symbol;Acc:MGI:1921896]	-	mRNA	overlapping	0	2.39874	4.80985	2.62023	6.07995	6.06873	ENSMUST00000038562
Spty2d1	7	46990396	47008411	-	NaN	Spty2d1-001	SPT2, Suppressor of Ty, domain containing 1 (S. cerevisiae) [Source:MGI Symbol;Acc:MGI:2142062]	-	mRNA	overlapping	0	5.15261	5.91401	5.1342	5.83554	6.28014	ENSMUST00000061639
Sqstm1	11	50199366	50210827	-	NaN					Not found	0	7.51783	8.94565	7.60961	9.03163	10.1522
Src	2	157418444	157471862	+	NaN					Not found	0	3.89129	7.44894	3.8864	6.9936	5.77244
Srgn	10	62493833	62527451	-	NaN	Srgn-001	serglycin [Source:MGI Symbol;Acc:MGI:97756]	-	mRNA	overlapping	0	7.826	9.9238	7.92101	10.7578	10.8471	ENSMUST00000160987
Srpx2	X	133908426	133932446	+	NaN	Srpx2-201	sushi-repeat-containing protein, X-linked 2 [Source:MGI Symbol;Acc:MGI:1916042]	+	mRNA	overlapping	0	-3.32753	-0.943252	-2.54395	-2.65508	0.993219	ENSMUST00000113303
Srxn1	2	152105516	152111376	+	NaN					Not found	0	7.40726	7.55598	7.50254	7.06817	8.11233
Ssh1	5	113937094	113993894	-	NaN	Ssh1-001	slingshot homolog 1 (Drosophila) [Source:MGI Symbol;Acc:MGI:2686240]	-	mRNA	overlapping	0	4.92767	5.46255	4.99178	6.44474	6.41165	ENSMUST00000159592
St3gal1	15	67102875	67113992	-	NaN	St3gal1-201	ST3 beta-galactoside alpha-2,3-sialyltransferase 1 [Source:MGI Symbol;Acc:MGI:98304]	-	mRNA	overlapping	0	7.03227	7.5389	7.03387	7.17552	7.49669	ENSMUST00000092640
St8sia1	6	142821545	142964452	-	NaN	St8sia1-001	ST8 alpha-N-acetyl-neuraminide alpha-2,8-sialyltransferase 1 [Source:MGI Symbol;Acc:MGI:106011]	-	mRNA	overlapping	0	1.60348	3.76314	1.11068	3.99275	3.55206	ENSMUST00000032421
St8sia4	1	95587684	95667594	-	NaN	St8sia4-201	ST8 alpha-N-acetyl-neuraminide alpha-2,8-sialyltransferase 4 [Source:MGI Symbol;Acc:MGI:106018]	-	mRNA	overlapping	0	5.48088	6.22988	5.68694	7.56045	7.19479	ENSMUST00000043336
Stard3	11	98358368	98381112	+	NaN					Not found	0	4.98553	6.86097	4.93241	6.15625	5.77259
Stat1	1	52119438	52161865	+	NaN	Stat1-201	signal transducer and activator of transcription 1 [Source:MGI Symbol;Acc:MGI:103063]	+	mRNA	overlapping	0	6.67445	9.69016	6.72908	9.65455	9.54484	ENSMUST00000070968
Stat2	10	128270576	128292849	+	NaN	Stat2-202	signal transducer and activator of transcription 2 [Source:MGI Symbol;Acc:MGI:103039]	+	mRNA	overlapping	0	5.71902	9.10227	5.92049	9.11999	8.61866	ENSMUST00000105238
Stat3	11	100885098	100939540	-	NaN					Not found	0	6.95174	7.5534	6.9774	7.69095	8.34462
Stat5a	11	100859351	100885169	+	NaN	Stat5a-001	signal transducer and activator of transcription 5A [Source:MGI Symbol;Acc:MGI:103036]	+	mRNA	overlapping	0	5.62183	6.80085	5.91116	8.68183	8.39833	ENSMUST00000004145
Stat5b	11	100780731	100850724	-	NaN	Stat5b-001	signal transducer and activator of transcription 5B [Source:MGI Symbol;Acc:MGI:103035]	-	mRNA	overlapping	0	5.57243	6.12126	5.604	7.54672	7.23811	ENSMUST00000004143
Stc2	11	31357307	31370074	-	NaN	Stc2-001	stanniocalcin 2 [Source:MGI Symbol;Acc:MGI:1316731]	-	mRNA	overlapping	0	-1.20737	0.46556	-1.49418	1.88865	2.83449	ENSMUST00000020546
Stk30	12	110807798	110840939	-	NaN	Stk30-001	serine/threonine kinase 30 [Source:MGI Symbol;Acc:MGI:1336881]	-	mRNA	overlapping	0	-3.32753	-1.95649	-3.60859	-0.114895	0.639366	ENSMUST00000070565
Stk36	1	74601445	74636894	+	NaN	Stk36-001	serine/threonine kinase 36 (fused homolog, Drosophila) [Source:MGI Symbol;Acc:MGI:1920831]	+	mRNA	overlapping	0	-1.69601	-0.430254	-1.90389	0.580078	1.15316	ENSMUST00000087183
Stk39	2	68210445	68472268	-	NaN	Stk39-001	serine/threonine kinase 39, STE20/SPS1 homolog (yeast) [Source:MGI Symbol;Acc:MGI:1858416]	-	mRNA	overlapping	0	4.98885	6.3957	5.45581	7.31351	6.32673	ENSMUST00000102715
Stk40	4	126103957	126141029	+	NaN					Not found	0	5.37889	5.89211	5.48465	6.36405	6.65888
Stoml1	9	58253164	58262523	+	NaN	Stoml1-201	stomatin-like 1 [Source:MGI Symbol;Acc:MGI:1916356]	+	mRNA	overlapping	0	3.92135	5.37068	4.06895	5.10082	4.8389	ENSMUST00000034883
Stra6	9	58063788	58153996	+	NaN					Not found	0	-5.1405	-4.98593	-5.26059	-1.74004	-2.94504
Stx11	10	12939983	12964259	-	NaN	Stx11-202	syntaxin 11 [Source:MGI Symbol;Acc:MGI:1921982]	-	mRNA	overlapping	0	4.12653	5.40944	4.1213	6.35491	7.26183	ENSMUST00000163425
Stx2	5	128984557	129008574	-	NaN	Stx2-001	syntaxin 2 [Source:MGI Symbol;Acc:MGI:108059]	-	mRNA	overlapping	0	5.39436	6.32514	5.37107	5.29474	6.2548	ENSMUST00000031378
Stx4a	7	127824294	127849019	+	NaN	Stx4a-003	syntaxin 4A (placental) [Source:MGI Symbol;Acc:MGI:893577]	+	mRNA	overlapping	0	5.73302	6.36291	5.75279	6.35561	6.66401	ENSMUST00000152310
Stx8	11	67966193	68207148	+	NaN	Stx8-001	syntaxin 8 [Source:MGI Symbol;Acc:MGI:1890156]	+	mRNA	overlapping	0	4.61003	5.17099	4.55734	4.99283	5.37837	ENSMUST00000021285
Stxbp1	2	32787602	32847239	-	NaN	Stxbp1-001	syntaxin binding protein 1 [Source:MGI Symbol;Acc:MGI:107363]	-	mRNA	overlapping	0	2.70331	4.84351	2.83015	4.51725	6.64802	ENSMUST00000050000
Stxbp3a	3	108793176	108840526	-	NaN					Not found	0	5.48486	7.38059	5.52655	6.97412	7.23202
Stxbp3b	19	9557606	9559248	-	NaN	Stxbp3b-201	syntaxin-binding protein 3B [Source:MGI Symbol;Acc:MGI:3586869]	-	mRNA	overlapping	0	0.611342	2.25154	0.669187	2.09051	2.34031	ENSMUST00000090527
Sucnr1	3	60081869	60087566	+	NaN	Sucnr1-201	succinate receptor 1 [Source:MGI Symbol;Acc:MGI:1934135]	+	mRNA	overlapping	0	-4.27201	-2.67297	-4.31611	-1.09734	0.0951474	ENSMUST00000029326
Sult6b1	17	78883938	78906992	-	NaN	Sult6b1-201	sulfotransferase family, cytosolic, 6B, member 1 [Source:MGI Symbol;Acc:MGI:1920921]	-	mRNA	overlapping	0	-5.1405	-4.90993	-5.26059	-4.81605	-4.68201	ENSMUST00000169544
Susd2	10	75636619	75644008	-	NaN	Susd2-202	sushi domain containing 2 [Source:MGI Symbol;Acc:MGI:1918983]	-	mRNA	overlapping	0	-1.58482	-0.36121	-1.57018	-0.804862	-0.00917223	ENSMUST00000095541
Syf2	4	134930898	134937548	+	NaN	Syf2-001	SYF2 homolog, RNA splicing factor (S. cerevisiae) [Source:MGI Symbol;Acc:MGI:1915842]	+	mRNA	overlapping	0	5.61543	6.14543	5.62653	6.12985	6.03393	ENSMUST00000030622
Syngr2	11	117809668	117814283	+	NaN	Syngr2-001	synaptogyrin 2 [Source:MGI Symbol;Acc:MGI:1328324]	+	mRNA	overlapping	0	8.3919	9.29358	8.56378	9.51325	9.24377	ENSMUST00000026649
Synpo2	3	123076519	123236149	-	NaN					Not found	0	-1.13827	1.55583	-1.36266	3.12409	3.99343
Sys1	2	164456964	164479638	+	NaN					Not found	0	4.79925	5.36503	4.65613	6.11092	5.59533
Syt13	2	92915098	92956058	+	NaN	Syt13-001	synaptotagmin XIII [Source:MGI Symbol;Acc:MGI:1933945]	+	mRNA	overlapping	0	-0.227694	1.65952	-0.496586	1.28232	1.57807	ENSMUST00000028648
Syt17	7	118381856	118443552	-	NaN	Syt17-201	synaptotagmin XVII [Source:MGI Symbol;Acc:MGI:104966]	-	mRNA	overlapping	0	-5.1405	-4.33393	-5.26059	-2.94756	-0.176322	ENSMUST00000081574
Sytl3	17	6673458	6738042	+	NaN					Not found	0	-2.53505	-1.44325	-3.44762	0.0138529	4.72711
Tac1	6	7555071	7562973	+	NaN	Tac1-201	tachykinin 1 [Source:MGI Symbol;Acc:MGI:98474]	+	mRNA	overlapping	0	-5.1405	-4.98593	-5.26059	-4.81605	-4.68201	ENSMUST00000090679
Tacr2	10	62252438	62265990	+	NaN	Tacr2-201	tachykinin receptor 2 [Source:MGI Symbol;Acc:MGI:98477]	+	mRNA	overlapping	0	-5.1405	-1.43025	-5.26059	-1.94756	-4.53	ENSMUST00000020278
Tagap	17	7926000	7934897	+	NaN	Tagap-001	T cell activation Rho GTPase activating protein [Source:MGI Symbol;Acc:MGI:3615484]	+	mRNA	overlapping	0	4.07685	4.30669	4.01286	5.19461	5.6515	ENSMUST00000036370
Tanc2	11	105589986	105929304	+	NaN					Not found	0	2.33905	3.89341	2.66377	2.54459	3.37986
Tank	2	61578585	61654171	+	NaN	Tank-001	TRAF family member-associated Nf-kappa B activator [Source:MGI Symbol;Acc:MGI:107676]	+	mRNA	overlapping	0	6.27145	6.98512	6.37653	7.08148	7.1563	ENSMUST00000112502
Tap1	17	34187553	34197225	+	NaN	Tap1-001	transporter 1, ATP-binding cassette, sub-family B (MDR/TAP) [Source:MGI Symbol;Acc:MGI:98483]	+	mRNA	overlapping	0	6.05455	8.89481	6.29538	8.661	8.95462	ENSMUST00000170086
Tap2	17	34203527	34216321	+	NaN	Tap2-001	transporter 2, ATP-binding cassette, sub-family B (MDR/TAP) [Source:MGI Symbol;Acc:MGI:98484]	+	mRNA	overlapping	0	6.08944	7.77819	6.26695	7.39662	7.94903	ENSMUST00000025197
Tapbp	17	33915899	33929288	+	NaN					Not found	0	7.53547	10.5055	7.55633	9.89868	9.91059
Tapbpl	6	125223933	125231860	-	NaN	Tapbpl-001	TAP binding protein-like [Source:MGI Symbol;Acc:MGI:2384853]	-	mRNA	overlapping	0	4.1371	6.44001	4.23719	6.17172	6.76937	ENSMUST00000043422
Tarbp2	15	102518192	102523676	+	NaN					Not found	0	4.64955	4.89561	4.65707	5.83944	5.19782
Tarm1	7	3489079	3502465	-	NaN	Tarm1-201	T cell-interacting, activating receptor on myeloid cells 1 [Source:MGI Symbol;Acc:MGI:2442280]	-	mRNA	overlapping	0	6.23661	7.56549	6.0982	5.79992	6.83343	ENSMUST00000065703
Tax1bp1	6	52713729	52766780	+	NaN	Tax1bp1-001	Tax1 (human T cell leukemia virus type I) binding protein 1 [Source:MGI Symbol;Acc:MGI:1289308]	+	mRNA	overlapping	0	7.40275	7.82939	7.38631	8.32839	8.4267	ENSMUST00000080723
Tbc1d13	2	30133746	30152013	+	NaN	Tbc1d13-001	TBC1 domain family, member 13 [Source:MGI Symbol;Acc:MGI:2385326]	+	mRNA	overlapping	0	6.56893	7.77713	6.52203	7.97415	6.85612	ENSMUST00000044556
Tbc1d9	8	83165352	83272934	+	NaN					Not found	0	5.71474	6.68349	5.87383	5.87393	5.96122
Tbk1	10	121546455	121586794	-	NaN	Tbk1-201	TANK-binding kinase 1 [Source:MGI Symbol;Acc:MGI:1929658]	-	mRNA	overlapping	0	6.11679	7.0178	6.16704	6.73008	6.83991	ENSMUST00000020316
Tbrg1	9	37649182	37657312	-	NaN	Tbrg1-001	transforming growth factor beta regulated gene 1 [Source:MGI Symbol;Acc:MGI:1100877]	-	mRNA	overlapping	0	5.72341	6.84732	5.78951	6.8495	6.62625	ENSMUST00000117654
Tcf4	18	69344146	69687967	+	NaN					Not found	0	4.57111	5.17957	4.74709	5.42667	5.59807
Tcirg1	19	3896050	3907133	-	NaN	Tcirg1-001	T cell, immune regulator 1, ATPase, H+ transporting, lysosomal V0 protein A3 [Source:MGI Symbol;Acc:MGI:1350931]	-	mRNA	overlapping	0	8.06209	9.37257	8.09827	8.01322	8.29923	ENSMUST00000001801
Tctex1d2	16	32419702	32429099	+	NaN	Tctex1d2-001	Tctex1 domain containing 2 [Source:MGI Symbol;Acc:MGI:1913311]	+	mRNA	overlapping	0	2.97635	3.54662	2.94858	2.72041	3.10731	ENSMUST00000014220
Tdrd7	4	45965334	46034761	+	NaN	Tdrd7-001	tudor domain containing 7 [Source:MGI Symbol;Acc:MGI:2140279]	+	mRNA	overlapping	0	4.96502	6.84831	5.01407	6.783	6.61465	ENSMUST00000107777
Tekt2	4	126322121	126325688	-	NaN	Tekt2-001	tektin 2 [Source:MGI Symbol;Acc:MGI:1346335]	-	mRNA	overlapping	0	-3.82753	-1.58003	-3.44762	-0.751404	-1.2761	ENSMUST00000102616
Tesc	5	118027743	118061878	+	NaN	Tesc-001	tescalcin [Source:MGI Symbol;Acc:MGI:1930803]	+	mRNA	overlapping	0	0.546567	1.11951	0.134831	0.374365	1.46717	ENSMUST00000031304
Tespa1	10	130322852	130362642	+	NaN	Tespa1-201	thymocyte expressed, positive selection associated 1 [Source:MGI Symbol;Acc:MGI:1914846]	+	mRNA	overlapping	0	-0.820799	-0.332524	-0.518632	0.0673105	1.72662	ENSMUST00000042586
Tet1	10	62804570	62899118	-	NaN					Not found	0	0.953973	1.45135	1.32794	0.7801	1.43574
Tex15	8	33516738	33585582	+	NaN					Not found	0	-0.820799	0.60125	-0.692142	-0.458923	-0.0471097
Tex9	9	72458055	72491959	-	NaN	Tex9-201	testis expressed gene 9 [Source:MGI Symbol;Acc:MGI:1201610]	-	mRNA	overlapping	0	1.12862	2.11989	1.35233	1.35795	2.10002	ENSMUST00000085358
Tgif1	17	70844205	70853546	-	NaN					Not found	0	4.82707	6.05744	4.97734	5.42798	6.10823
Tgm2	2	158116402	158146436	-	NaN	Tgm2-001	transglutaminase 2, C polypeptide [Source:MGI Symbol;Acc:MGI:98731]	-	mRNA	overlapping	0	6.6212	9.28232	6.25552	8.46593	11.0237	ENSMUST00000103122
Tgm4	9	123034739	123067561	+	NaN					Not found	0	-5.1405	-4.98593	-5.18459	-4.89205	-4.68201
Tgtp1	11	48985327	48994172	-	NaN					Not found	0	-2.69601	2.17691	-2.70491	3.38599	6.31391
Tgtp2	11	49057194	49064206	-	NaN					Not found	0	-4.98849	5.13351	-1.86266	4.25391	6.11483
Thbs4	13	92751590	92794818	-	NaN	Thbs4-001	thrombospondin 4 [Source:MGI Symbol;Acc:MGI:1101779]	-	mRNA	overlapping	0	-3.82753	3.97911	-1.61995	5.37748	-2.62632	ENSMUST00000022213
Thra	11	98740638	98769006	+	NaN					Not found	0	1.98166	3.8039	1.92218	2.86539	3.87889
Thrb	14	17660960	18038088	+	NaN	Thrb-201	thyroid hormone receptor beta [Source:MGI Symbol;Acc:MGI:98743]	+	mRNA	overlapping	0	-2.32753	-0.184328	-1.93866	3.23457	2.03174	ENSMUST00000091471
Ticam1	17	56269319	56276786	-	NaN	Ticam1-001	toll-like receptor adaptor molecule 1 [Source:MGI Symbol;Acc:MGI:2147032]	-	mRNA	overlapping	0	4.70585	5.46325	4.73056	5.47831	5.93283	ENSMUST00000058136
Tigit	16	43648861	43664184	-	NaN	Tigit-201	T cell immunoreceptor with Ig and ITIM domains [Source:MGI Symbol;Acc:MGI:3642260]	-	mRNA	overlapping	0	-2.09781	-1.69123	-1.99418	0.159596	2.24411	ENSMUST00000096065
Timd2	11	46668960	46707061	-	NaN					Not found	0	-5.1405	-3.24897	-5.18459	1.77658	0.616159
Timp3	10	86300372	86349506	+	NaN	Timp3-001	tissue inhibitor of metalloproteinase 3 [Source:MGI Symbol;Acc:MGI:98754]	+	mRNA	overlapping	0	1.70954	3.48117	1.42218	3.27079	3.35785	ENSMUST00000020234
Tiparp	3	65528410	65555145	+	NaN	Tiparp-001	TCDD-inducible poly(ADP-ribose) polymerase [Source:MGI Symbol;Acc:MGI:2159210]	+	mRNA	overlapping	0	5.41023	7.27503	5.6079	6.68307	6.57553	ENSMUST00000047906
Tjp1	7	65296165	65371239	-	NaN	Tjp1-001	tight junction protein 1 [Source:MGI Symbol;Acc:MGI:98759]	-	mRNA	overlapping	0	1.34573	3.52533	2.08056	3.2486	3.83608	ENSMUST00000102592
Tlcd2	11	75461715	75470899	+	NaN					Not found	0	2.14505	3.16855	2.15488	2.20556	2.69399
Tle2	10	81574561	81590845	+	NaN					Not found	0	1.31955	2.4507	1.3266	2.39802	2.04741
Tle6	10	81590904	81601073	-	NaN					Not found	0	0.571625	1.59525	0.907608	1.90381	1.33778
Tlk2	11	105178807	105283959	+	NaN	Tlk2-001	tousled-like kinase 2 (Arabidopsis) [Source:MGI Symbol;Acc:MGI:1346023]	+	mRNA	overlapping	0	5.15299	6.22022	5.13444	6.16153	6.34201	ENSMUST00000106939
Tlr3	8	45395665	45410608	-	NaN					Not found	0	1.39394	5.58641	1.56008	3.08587	2.85057
Tlr7	X	167304929	167330558	-	NaN					Not found	0	4.14509	6.46919	4.22016	4.32342	4.91378
Tlr9	9	106222598	106226876	+	NaN	Tlr9-201	toll-like receptor 9 [Source:MGI Symbol;Acc:MGI:1932389]	+	mRNA	overlapping	0	3.24201	4.92345	3.21236	3.60174	3.98266	ENSMUST00000062241
Tlx2	6	83068317	83070293	-	NaN	Tlx2-001	T cell leukemia, homeobox 2 [Source:MGI Symbol;Acc:MGI:1350935]	-	mRNA	overlapping	0	-1.2838	-0.691231	-0.940891	2.2684	-2.94504	ENSMUST00000089641
Tm4sf19	16	32400506	32408227	+	NaN	Tm4sf19-201	transmembrane 4 L six family member 19 [Source:MGI Symbol;Acc:MGI:3645933]	+	mRNA	overlapping	0	2.66379	5.10733	2.75625	3.60381	4.68379	ENSMUST00000115149
Tmbim4	10	120201590	120224917	+	NaN					Not found	0	5.17184	6.24474	5.27113	5.58035	6.27617
Tmcc3	10	94311949	94590956	+	NaN					Not found	0	4.79392	5.51584	4.78347	5.44905	5.61274
Tmco3	8	13288013	13322924	+	NaN	Tmco3-201	transmembrane and coiled-coil domains 3 [Source:MGI Symbol;Acc:MGI:2444946]	+	mRNA	overlapping	0	4.01152	6.15969	4.0031	6.31413	5.46072	ENSMUST00000045229
Tmco4	4	138972888	139059171	+	NaN					Not found	0	4.47146	4.99529	4.43061	5.16233	5.34779
Tmeff1	4	48585174	48663131	+	NaN	Tmeff1-001	transmembrane protein with EGF-like and two follistatin-like domains 1 [Source:MGI Symbol;Acc:MGI:1926810]	+	mRNA	overlapping	0	1.66111	2.9241	1.99282	-0.31417	2.99834	ENSMUST00000030032
Tmem104	11	115187487	115247023	+	NaN	Tmem104-001	transmembrane protein 104 [Source:MGI Symbol;Acc:MGI:2444222]	+	mRNA	overlapping	0	4.70954	5.70277	4.60159	5.39173	6.10023	ENSMUST00000100235
Tmem106a	11	101582242	101591788	+	NaN	Tmem106a-001	transmembrane protein 106A [Source:MGI Symbol;Acc:MGI:1922056]	+	mRNA	overlapping	0	5.17487	7.35493	5.07861	7.04181	6.4538	ENSMUST00000039581
Tmem120a	5	135735485	135744271	-	NaN	Tmem120a-001	transmembrane protein 120A [Source:MGI Symbol;Acc:MGI:2686991]	-	mRNA	overlapping	0	4.46836	4.98145	4.53226	5.60898	5.3589	ENSMUST00000043378
Tmem131	1	36792191	36939527	-	NaN	Tmem131-201	transmembrane protein 131 [Source:MGI Symbol;Acc:MGI:1927110]	-	mRNA	overlapping	0	7.36609	8.07105	7.60749	9.15142	8.66952	ENSMUST00000027290
Tmem140	6	34863146	34874946	+	NaN	Tmem140-001	transmembrane protein 140 [Source:MGI Symbol;Acc:MGI:1915737]	+	mRNA	overlapping	0	2.48792	6.08658	2.40608	4.86406	6.21396	ENSMUST00000074949
Tmem158	9	123259058	123260789	-	NaN	Tmem158-201	transmembrane protein 158 [Source:MGI Symbol;Acc:MGI:1919559]	-	mRNA	overlapping	0	-0.783798	0.780478	-0.597403	2.65549	0.49356	ENSMUST00000068140
Tmem159	7	120102376	120120992	+	NaN					Not found	0	3.79814	4.28735	3.7584	4.93576	4.52797
Tmem163	1	127486546	127678096	-	NaN	Tmem163-004	transmembrane protein 163 [Source:MGI Symbol;Acc:MGI:1919410]	-	mRNA	overlapping	0	-3.48849	-3.04145	-4.39211	-4.31605	0.516377	ENSMUST00000027585
Tmem171	13	98686235	98694834	-	NaN	Tmem171-001	transmembrane protein 171 [Source:MGI Symbol;Acc:MGI:2685751]	-	mRNA	overlapping	0	1.11257	4.79337	0.569639	3.43677	2.03182	ENSMUST00000064347
Tmem184b	15	79360684	79403303	-	NaN	Tmem184b-201	transmembrane protein 184b [Source:MGI Symbol;Acc:MGI:2445179]	-	mRNA	overlapping	0	5.85921	7.61674	5.7819	7.61393	7.1613	ENSMUST00000074991
Tmem192	8	64947185	64969034	+	NaN	Tmem192-201	transmembrane protein 192 [Source:MGI Symbol;Acc:MGI:1920317]	+	mRNA	overlapping	0	4.17504	5.32267	4.14183	4.91005	5.02924	ENSMUST00000026595
Tmem2	19	21778342	21858327	+	NaN	Tmem2-202	transmembrane protein 2 [Source:MGI Symbol;Acc:MGI:1890373]	+	mRNA	overlapping	0	4.53793	5.54905	4.45206	4.87514	6.34342	ENSMUST00000096194
Tmem200b	4	131921771	131923140	+	NaN	Tmem200b-201	transmembrane protein 200B [Source:MGI Symbol;Acc:MGI:3646343]	+	mRNA	overlapping	0	-5.1405	-3.04145	-5.26059	-0.0406725	0.842415	ENSMUST00000094666
Tmem219	7	126886171	126922917	-	NaN					Not found	0	4.72883	6.15689	4.79763	5.42923	5.34769
Tmem221	8	71554303	71558871	-	NaN	Tmem221-201	transmembrane protein 221 [Source:MGI Symbol;Acc:MGI:3525074]	-	mRNA	overlapping	0	-0.845793	1.08449	-0.722842	0.26836	0.0698344	ENSMUST00000052072
Tmem229b	12	78961795	79007627	-	NaN	Tmem229b-004	transmembrane protein 229B [Source:MGI Symbol;Acc:MGI:2444389]	-	mRNA	overlapping	0	5.69818	6.42511	5.72219	5.16573	5.6721	ENSMUST00000174697
Tmem26	10	68723746	68782654	+	NaN	Tmem26-201	transmembrane protein 26 [Source:MGI Symbol;Acc:MGI:2143537]	+	mRNA	overlapping	0	-2.11105	2.35053	-2.30123	0.788951	0.10806	ENSMUST00000080995
Tmem35	X	134295225	134305969	+	NaN	Tmem35-001	transmembrane protein 35 [Source:MGI Symbol;Acc:MGI:1914814]	+	mRNA	overlapping	0	-5.1405	-4.90993	-5.26059	-0.478263	-1.54136	ENSMUST00000037687
Tmem63b	17	45660171	45686905	-	NaN					Not found	0	4.03597	4.68954	4.14624	5.41348	5.69891
Tmem65	15	58782269	58823530	-	NaN	Tmem65-001	transmembrane protein 65 [Source:MGI Symbol;Acc:MGI:1922118]	-	mRNA	overlapping	0	5.89001	6.40084	5.98625	6.43237	5.40552	ENSMUST00000072113
Tmem67	4	12039355	12090020	-	NaN					Not found	0	1.73246	4.52677	2.16163	3.16533	3.98638
Tmem9	1	136008219	136035030	+	NaN	Tmem9-201	transmembrane protein 9 [Source:MGI Symbol;Acc:MGI:1913491]	+	mRNA	overlapping	0	0.655074	0.762215	0.121129	0.668447	1.6586	ENSMUST00000165125
Tmod3	9	75497796	75559657	-	NaN	Tmod3-201	tropomodulin 3 [Source:MGI Symbol;Acc:MGI:1355315]	-	mRNA	overlapping	0	7.12529	7.66211	7.18751	7.95964	7.21098	ENSMUST00000072232
Tmtc2	10	105187663	105574451	-	NaN					Not found	0	3.28739	3.68899	3.46766	5.90841	5.95425
Tmub1	5	24445458	24447854	-	NaN	Tmub1-001	transmembrane and ubiquitin-like domain containing 1 [Source:MGI Symbol;Acc:MGI:1923764]	-	mRNA	overlapping	0	2.84402	3.24549	2.91052	3.51413	3.44973	ENSMUST00000030799
Tnf	17	35199381	35202007	-	NaN	Tnf-001	tumor necrosis factor [Source:MGI Symbol;Acc:MGI:104798]	-	mRNA	overlapping	0	6.45995	6.87115	6.64971	6.49918	8.73231	ENSMUST00000025263
Tnfaip2	12	111442469	111455018	+	NaN	Tnfaip2-001	tumor necrosis factor, alpha-induced protein 2 [Source:MGI Symbol;Acc:MGI:104960]	+	mRNA	overlapping	0	8.32158	8.7781	8.45255	8.5003	9.0075	ENSMUST00000102745
Tnfaip3	10	19000910	19015657	-	NaN					Not found	0	6.54216	7.88583	6.5809	8.34898	8.69594
Tnfrsf11b	15	54250619	54278484	-	NaN	Tnfrsf11b-201	tumor necrosis factor receptor superfamily, member 11b (osteoprotegerin) [Source:MGI Symbol;Acc:MGI:109587]	-	mRNA	overlapping	0	-0.594543	2.64968	-0.61709	5.17504	3.59412	ENSMUST00000079772
Tnfrsf13b	11	61126755	61149372	+	NaN	Tnfrsf13b-001	tumor necrosis factor receptor superfamily, member 13b [Source:MGI Symbol;Acc:MGI:1889411]	+	mRNA	overlapping	0	5.80848	6.56941	5.89722	7.16288	5.19109	ENSMUST00000010286
Tnfrsf14	4	154922210	154928563	-	NaN					Not found	0	3.0262	3.73325	2.86084	2.00362	4.09858
Tnfrsf1b	4	145213463	145246870	-	NaN	Tnfrsf1b-001	tumor necrosis factor receptor superfamily, member 1b [Source:MGI Symbol;Acc:MGI:1314883]	-	mRNA	overlapping	0	8.16509	9.35598	7.88371	7.77787	8.54713	ENSMUST00000030336
Tnfrsf23	7	143665809	143685872	-	NaN	Tnfrsf23-002	tumor necrosis factor receptor superfamily, member 23 [Source:MGI Symbol;Acc:MGI:1930269]	-	mRNA	overlapping	0	3.21211	4.38685	2.92163	3.92342	4.41091	ENSMUST00000035742
Tnfrsf26	7	143607685	143627845	-	NaN	Tnfrsf26-201	tumor necrosis factor receptor superfamily, member 26 [Source:MGI Symbol;Acc:MGI:2651928]	-	mRNA	overlapping	0	4.00915	5.08296	3.7718	4.04024	5.58149	ENSMUST00000055723
Tnfrsf8	4	145267137	145315164	-	NaN					Not found	0	0.937381	1.7659	0.576212	2.68064	4.62728
Tnfrsf9	4	150914562	150946102	+	NaN					Not found	0	6.13801	7.10914	6.30108	7.94728	8.22707
Tnfsf10	3	27317028	27342427	+	NaN					Not found	0	0.702278	5.58841	0.341469	4.45139	5.71547
Tnfsf13b	8	10006843	10035441	+	NaN	Tnfsf13b-201	tumor necrosis factor (ligand) superfamily, member 13b [Source:MGI Symbol;Acc:MGI:1344376]	+	mRNA	overlapping	0	-0.666566	0.119513	-0.692142	-0.175403	-1.2761	ENSMUST00000033892
Tnfsf14	17	57189492	57194189	-	NaN	Tnfsf14-201	tumor necrosis factor (ligand) superfamily, member 14 [Source:MGI Symbol;Acc:MGI:1355317]	-	mRNA	overlapping	0	2.14855	2.44558	2.03498	0.943117	2.79012	ENSMUST00000005976
Tnfsf15	4	63727084	63745113	-	NaN	Tnfsf15-001	tumor necrosis factor (ligand) superfamily, member 15 [Source:MGI Symbol;Acc:MGI:2180140]	-	mRNA	overlapping	0	6.24658	6.62979	6.22198	8.40611	7.49364	ENSMUST00000062246
Tnfsf18	1	161494655	161505290	+	NaN	Tnfsf18-001	tumor necrosis factor (ligand) superfamily, member 18 [Source:MGI Symbol;Acc:MGI:2673064]	+	mRNA	overlapping	0	-0.944763	1.5837	-0.149155	-1.44756	-0.290112	ENSMUST00000086084
Tnfsf4	1	161395409	161418410	+	NaN	Tnfsf4-001	tumor necrosis factor (ligand) superfamily, member 4 [Source:MGI Symbol;Acc:MGI:104511]	+	mRNA	overlapping	0	5.0974	6.02948	5.36489	7.38824	7.32499	ENSMUST00000028024
Tnfsf9	17	57105385	57107757	+	NaN	Tnfsf9-201	tumor necrosis factor (ligand) superfamily, member 9 [Source:MGI Symbol;Acc:MGI:1101058]	+	mRNA	overlapping	0	1.05887	1.86544	1.59079	3.64999	4.48755	ENSMUST00000039490
Tnik	3	28263214	28675858	+	NaN					Not found	0	0.469446	1.12401	0.681071	1.14322	2.38079
Tnip1	11	54910785	54962917	-	NaN					Not found	0	6.83087	7.09014	6.84727	7.56202	7.585
Tnks1bp1	2	85048022	85073048	+	NaN					Not found	0	2.58136	3.42472	2.69746	3.90768	4.88249
Tnn	1	160085036	160153580	-	NaN	Tnn-001	tenascin N [Source:MGI Symbol;Acc:MGI:2665790]	-	mRNA	overlapping	0	-2.98849	1.1869	-2.20491	4.69118	-4.68201	ENSMUST00000039178
Tnni1	1	135783065	135810989	+	NaN					Not found	0	-5.1405	-4.98593	-5.18459	-1.83637	0.327979
Tnp2	16	10787936	10788655	-	NaN	Tnp2-201	transition protein 2 [Source:MGI Symbol;Acc:MGI:98785]	-	mRNA	overlapping	0	-5.0645	-1.512	-4.68459	-1.07012	-0.401308	ENSMUST00000051297
Tns3	11	8431652	8664535	-	NaN	Tns3-001	tensin 3 [Source:MGI Symbol;Acc:MGI:2443012]	-	mRNA	overlapping	0	6.41584	7.80445	6.20538	6.82159	6.60085	ENSMUST00000020695
Tor1aip1	1	156004599	156036480	-	NaN	Tor1aip1-201	torsin A interacting protein 1 [Source:MGI Symbol;Acc:MGI:3582693]	-	mRNA	overlapping	0	6.8605	8.53977	6.88104	8.3064	8.15685	ENSMUST00000097527
Tor1aip2	1	156035403	156068861	+	NaN	Tor1aip2-002	torsin A interacting protein 2 [Source:MGI Symbol;Acc:MGI:3582695]	+	mRNA	overlapping	0	6.2611	8.60861	6.28099	8.87195	8.52127	ENSMUST00000111757
Tor3a	1	156653617	156674356	-	NaN	Tor3a-001	torsin family 3, member A [Source:MGI Symbol;Acc:MGI:1353652]	-	mRNA	overlapping	0	5.9754	8.5345	6.00506	7.75037	7.54657	ENSMUST00000079625
Tpst1	5	130073326	130135729	+	NaN	Tpst1-002	protein-tyrosine sulfotransferase 1 [Source:MGI Symbol;Acc:MGI:1298231]	+	mRNA	overlapping	0	3.59927	5.44265	3.50206	4.02076	3.97774	ENSMUST00000118993
Traf1	2	34941750	34961772	-	NaN					Not found	0	6.27557	7.34592	6.46735	8.72161	8.72671
Traf3ip2	10	39612934	39655307	+	NaN	Traf3ip2-001	TRAF3 interacting protein 2 [Source:MGI Symbol;Acc:MGI:2143599]	+	mRNA	overlapping	0	1.50868	2.85454	1.9937	3.63499	3.79853	ENSMUST00000019987
Traf6	2	101678429	101701669	+	NaN					Not found	0	5.84892	6.59096	5.88645	7.25193	7.1562
Trafd1	5	121371725	121385632	-	NaN	Trafd1-001	TRAF type zinc finger domain containing 1 [Source:MGI Symbol;Acc:MGI:1923551]	-	mRNA	overlapping	0	6.16171	8.43596	6.23546	7.88874	8.33887	ENSMUST00000042312
Trat1	16	48734690	48771956	-	NaN	Trat1-201	T cell receptor associated transmembrane adaptor 1 [Source:MGI Symbol;Acc:MGI:1924897]	-	mRNA	overlapping	0	-5.1405	-4.98593	-5.26059	-0.836367	3.83303	ENSMUST00000170861
Treml1	17	48359916	48367174	+	NaN	Treml1-201	triggering receptor expressed on myeloid cells-like 1 [Source:MGI Symbol;Acc:MGI:1918576]	+	mRNA	overlapping	0	-0.236581	0.933706	-0.324609	-0.248548	0.532059	ENSMUST00000024792
Treml2	17	48300038	48312534	+	NaN	Treml2-201	triggering receptor expressed on myeloid cells-like 2 [Source:MGI Symbol;Acc:MGI:2147038]	+	mRNA	overlapping	0	6.33899	7.30451	6.59596	7.52601	6.57157	ENSMUST00000170941
Trex1	9	109057933	109060338	-	NaN					Not found	0	4.62599	7.86898	4.6833	8.06558	7.41433
Trib2	12	15791727	15816877	-	NaN					Not found	0	-3.98849	-3.24897	-3.60859	1.02759	0.809738
Trib3	2	152337422	152344032	-	NaN	Trib3-001	tribbles homolog 3 (Drosophila) [Source:MGI Symbol;Acc:MGI:1345675]	-	mRNA	overlapping	0	1.81886	4.45299	1.96866	2.89258	3.96558	ENSMUST00000040312
Trim12a	7	104299894	104315466	-	NaN					Not found	0	3.45707	5.33165	3.70558	4.91898	5.27684
Trim12c	7	104338754	104353362	-	NaN	Trim12c-001	tripartite motif-containing 12C [Source:MGI Symbol;Acc:MGI:4821183]	-	mRNA	overlapping	0	4.93909	6.48501	5.13239	6.33314	6.45194	ENSMUST00000059037
Trim14	4	46493781	46536141	-	NaN					Not found	0	4.15109	5.25838	4.36006	5.19932	4.89206
Trim21	7	102557922	102565469	-	NaN	Trim21-201	tripartite motif-containing 21 [Source:MGI Symbol;Acc:MGI:106657]	-	mRNA	overlapping	0	3.62083	6.25579	3.66299	5.90014	5.67876	ENSMUST00000033264
Trim25	11	88999376	89020293	+	NaN	Trim25-001	tripartite motif-containing 25 [Source:MGI Symbol;Acc:MGI:102749]	+	mRNA	overlapping	0	6.39519	8.94837	6.39245	8.96418	8.37722	ENSMUST00000107896
Trim26	17	36837134	36859398	+	NaN					Not found	0	5.14529	6.28815	5.34118	6.42505	6.11684
Trim30a	7	104409025	104465193	-	NaN	Trim30a-001	tripartite motif-containing 30A [Source:MGI Symbol;Acc:MGI:98178]	-	mRNA	overlapping	0	5.79762	9.15401	5.95436	8.95166	8.7525	ENSMUST00000076922
Trim30b	7	104355382	104369884	-	NaN	Trim30b-001	tripartite motif-containing 30B [Source:MGI Symbol;Acc:MGI:4821256]	-	mRNA	overlapping	0	2.16125	6.14364	2.2348	4.69874	4.79383	ENSMUST00000145982
Trim30d	7	104470014	104507849	-	NaN	Trim30d-001	tripartite motif-containing 30D [Source:MGI Symbol;Acc:MGI:3035181]	-	mRNA	overlapping	0	3.87745	7.90332	4.15249	7.71839	7.60739	ENSMUST00000071069
Trim34a	7	104244457	104340693	+	NaN					Not found	0	2.87536	5.53128	2.98756	5.3193	5.08955
Trim35	14	66297031	66311424	+	NaN	Trim35-001	tripartite motif-containing 35 [Source:MGI Symbol;Acc:MGI:1914104]	+	mRNA	overlapping	0	6.3432	6.88467	6.49436	8.00806	7.43702	ENSMUST00000022623
Trim43b	9	89084624	89092835	-	NaN	Trim43b-201	tripartite motif-containing 43B [Source:MGI Symbol;Acc:MGI:3648996]	-	mRNA	overlapping	0	-2.32753	-2.08801	-3.02362	0.287597	-0.576556	ENSMUST00000167113
Trim56	5	137105644	137116209	-	NaN					Not found	0	5.24016	5.93591	5.24405	5.78978	6.27766
Trim6	7	104218793	104235152	+	NaN					Not found	0	1.20133	2.92609	1.36687	3.10708	2.85801
Trim72	7	128003989	128011393	+	NaN					Not found	0	-0.792335	0.805293	-0.357668	0.344918	-1.2761
Triobp	15	78947724	79005867	+	NaN	Triobp-002	TRIO and F-actin binding protein [Source:MGI Symbol;Acc:MGI:1349410]	+	mRNA	overlapping	0	5.95338	6.3867	5.9072	6.77921	6.83465	ENSMUST00000109689
Trip6	5	137309899	137314241	-	NaN	Trip6-201	thyroid hormone receptor interactor 6 [Source:MGI Symbol;Acc:MGI:1343458]	-	mRNA	overlapping	0	0.220432	0.639521	0.120104	0.684658	0.492195	ENSMUST00000024119
Trpm4	7	45303155	45333780	-	NaN	Trpm4-201	transient receptor potential cation channel, subfamily M, member 4 [Source:MGI Symbol;Acc:MGI:1915917]	-	mRNA	overlapping	0	3.4933	3.63547	3.55755	3.56013	4.14534	ENSMUST00000042194
Tsc22d3	X	140539528	140600659	-	NaN					Not found	0	3.73102	4.21478	3.80172	4.02527	4.47268
Tspan13	12	36014557	36042500	-	NaN					Not found	0	2.4029	3.09476	2.45606	3.51497	5.24888
Tspan15	10	62185396	62231218	-	NaN	Tspan15-201	tetraspanin 15 [Source:MGI Symbol;Acc:MGI:1917673]	-	mRNA	overlapping	0	-2.82753	-1.88049	-3.10859	-2.04389	-3.53	ENSMUST00000047883
Tspan9	6	127961396	128143594	-	NaN					Not found	0	-0.820799	0.566922	-0.868696	0.971251	5.33428
Tspo	15	83563573	83574201	+	NaN	Tspo-201	translocator protein [Source:MGI Symbol;Acc:MGI:88222]	+	mRNA	overlapping	0	6.94416	8.62144	7.02719	9.07123	8.49359	ENSMUST00000047419
Tsta3	15	75924684	75929730	-	NaN	Tsta3-201	tissue specific transplantation antigen P35B [Source:MGI Symbol;Acc:MGI:98857]	-	mRNA	overlapping	0	4.66599	5.05063	4.57839	5.67912	5.17386	ENSMUST00000023231
Ttc12	9	49436963	49486225	-	NaN	Ttc12-001	tetratricopeptide repeat domain 12 [Source:MGI Symbol;Acc:MGI:2444588]	-	mRNA	overlapping	0	2.21984	2.57745	2.45833	3.0495	3.07725	ENSMUST00000055096
Ttc26	6	38381469	38427647	+	NaN	Ttc26-001	tetratricopeptide repeat domain 26 [Source:MGI Symbol;Acc:MGI:2444853]	+	mRNA	overlapping	0	-2.63827	-0.672968	-1.94762	-0.0113539	0.445641	ENSMUST00000162554
Ttc30b	2	75935863	75938462	-	NaN	Ttc30b-001	tetratricopeptide repeat domain 30B [Source:MGI Symbol;Acc:MGI:1919671]	-	mRNA	overlapping	0	-0.363345	-0.0414506	-0.132944	0.560841	0.677341	ENSMUST00000099996
Ttc39b	4	83220300	83324255	-	NaN	Ttc39b-001	tetratricopeptide repeat domain 39B [Source:MGI Symbol;Acc:MGI:1917113]	-	mRNA	overlapping	0	5.7563	5.99375	5.93973	5.29174	6.23475	ENSMUST00000102823
Ttc39c	18	12599926	12737050	+	NaN	Ttc39c-004	tetratricopeptide repeat domain 39C [Source:MGI Symbol;Acc:MGI:1919997]	+	mRNA	overlapping	0	4.1609	4.68024	4.00351	4.98008	6.08792	ENSMUST00000169401
Ttc9	12	81631369	81664941	+	NaN	Ttc9-201	tetratricopeptide repeat domain 9 [Source:MGI Symbol;Acc:MGI:1916730]	+	mRNA	overlapping	0	-2.53505	2.62829	-1.52362	3.45642	0.984987	ENSMUST00000036116
Ttc9c	19	8809075	8819333	-	NaN	Ttc9c-001	tetratricopeptide repeat domain 9C [Source:MGI Symbol;Acc:MGI:1917637]	-	mRNA	overlapping	0	5.51123	5.88199	5.60711	6.16457	6.27085	ENSMUST00000096751
Ttll11	2	35751241	35979913	-	NaN					Not found	0	0.190282	2.92719	0.312589	1.12392	2.87095
Tuba8	6	121210734	121226854	+	NaN	Tuba8-001	tubulin, alpha 8 [Source:MGI Symbol;Acc:MGI:1858225]	+	mRNA	overlapping	0	2.48988	4.80529	2.53552	6.08246	4.07461	ENSMUST00000032233
Tubb1	2	174450695	174457882	+	NaN	Tubb1-001	tubulin, beta 1 class VI [Source:MGI Symbol;Acc:MGI:107814]	+	mRNA	overlapping	0	0.0983447	1.87972	-0.368696	0.679951	0.38486	ENSMUST00000016399
Tubb3	8	123411424	123422015	+	NaN	Tubb3-001	tubulin, beta 3 class III [Source:MGI Symbol;Acc:MGI:107813]	+	mRNA	overlapping	0	-1.24257	-0.282288	-1.5974	0.166044	0.929057	ENSMUST00000071134
Txk	5	72695978	72752773	-	NaN	Txk-201	TXK tyrosine kinase [Source:MGI Symbol;Acc:MGI:102960]	-	mRNA	overlapping	0	-2.29234	-0.666237	-2.20491	-1.30486	3.78121	ENSMUST00000113604
Txn1	4	57943373	57956411	-	NaN	Txn1-001	thioredoxin 1 [Source:MGI Symbol;Acc:MGI:98874]	-	mRNA	overlapping	0	8.45785	9.00779	8.41434	9.32511	9.57219	ENSMUST00000030051
Txndc17	11	72207547	72210015	+	NaN	Txndc17-001	thioredoxin domain containing 17 [Source:MGI Symbol;Acc:MGI:1289248]	+	mRNA	overlapping	0	6.56579	7.49793	6.65527	8.1745	8.31836	ENSMUST00000021158
Tyk2	9	21104069	21127346	-	NaN	Tyk2-201	tyrosine kinase 2 [Source:MGI Symbol;Acc:MGI:1929470]	-	mRNA	overlapping	0	6.98818	7.41381	7.06993	7.80834	7.49563	ENSMUST00000001036
Uba7	9	107975505	107984060	+	NaN					Not found	0	4.93307	8.16958	5.11686	7.58871	7.43879
Ubap1	4	41348996	41390525	+	NaN	Ubap1-001	ubiquitin-associated protein 1 [Source:MGI Symbol;Acc:MGI:2149543]	+	mRNA	overlapping	0	5.44565	5.88334	5.51029	5.8155	6.30287	ENSMUST00000072866
Ubb	11	62551171	62553213	+	NaN	Ubb-001	ubiquitin B [Source:MGI Symbol;Acc:MGI:98888]	+	mRNA	overlapping	0	7.94387	8.46579	7.91313	8.75102	8.84222	ENSMUST00000019649
Ubc	5	125385965	125390202	-	NaN					Not found	0	6.07926	7.23664	6.13554	7.44452	7.63545
Ubd	17	37193892	37196095	+	NaN	Ubd-001	ubiquitin D [Source:MGI Symbol;Acc:MGI:1344410]	+	mRNA	overlapping	0	-5.1405	-0.753996	-5.26059	-0.918116	3.34619	ENSMUST00000038844
Ube2l6	2	84798828	84810335	+	NaN					Not found	0	4.03234	8.16053	4.02703	8.42169	7.88441
Ube2v1	2	167607638	167632095	-	NaN	Ube2v1-001	ubiquitin-conjugating enzyme E2 variant 1 [Source:MGI Symbol;Acc:MGI:1913839]	-	mRNA	overlapping	0	6.86624	7.25831	6.88666	7.85774	7.59651	ENSMUST00000109207
Ubl7	9	57910986	57929968	+	NaN	Ubl7-201	ubiquitin-like 7 (bone marrow stromal cell-derived) [Source:MGI Symbol;Acc:MGI:1916709]	+	mRNA	overlapping	0	4.79846	5.40901	4.81147	6.2497	6.19363	ENSMUST00000163329
Ubr4	4	139352609	139489588	+	NaN					Not found	0	7.65597	8.53958	7.68984	8.68625	8.79287
Uhrf1bp1	17	27856490	27900040	+	NaN	Uhrf1bp1-001	UHRF1 (ICBP90) binding protein 1 [Source:MGI Symbol;Acc:MGI:3041238]	+	mRNA	overlapping	0	4.39858	4.51809	4.44285	4.55559	5.1544	ENSMUST00000114849
Unc13a	8	71624417	71671757	-	NaN	Unc13a-001	unc-13 homolog A (C. elegans) [Source:MGI Symbol;Acc:MGI:3051532]	-	mRNA	overlapping	0	-2.03505	-0.76929	-1.32366	-0.347727	1.64574	ENSMUST00000030170
Unc13d	11	116062095	116077961	-	NaN					Not found	0	5.37483	5.8225	5.42535	6.09856	6.12461
Unc5cl	17	48454901	48539714	+	NaN					Not found	0	-5.1405	-4.83393	-5.18459	-4.81605	0.844933
Unc93a	17	13108617	13131791	-	NaN	Unc93a-001	unc-93 homolog A (C. elegans) [Source:MGI Symbol;Acc:MGI:1933250]	-	mRNA	overlapping	0	-3.48849	-2.74897	-3.15514	-3.24004	-0.576556	ENSMUST00000084966
Upp1	11	9118103	9136170	+	NaN					Not found	0	6.11409	6.74928	5.96264	5.09686	6.52519
Usp18	6	121245906	121270916	+	NaN	Usp18-201	ubiquitin specific peptidase 18 [Source:MGI Symbol;Acc:MGI:1344364]	+	mRNA	overlapping	0	2.8335	9.49336	3.0579	9.32316	8.30218	ENSMUST00000032198
Usp22	11	61151785	61175055	-	NaN	Usp22-001	ubiquitin specific peptidase 22 [Source:MGI Symbol;Acc:MGI:2144157]	-	mRNA	overlapping	0	5.95916	6.30701	5.99043	7.46702	6.02695	ENSMUST00000041683
Usp25	16	77014069	77116779	+	NaN	Usp25-201	ubiquitin specific peptidase 25 [Source:MGI Symbol;Acc:MGI:1353655]	+	mRNA	overlapping	0	6.75382	8.26777	6.7912	7.75251	7.76957	ENSMUST00000023580
Usp40	1	87945121	88008551	-	NaN	Usp40-201	ubiquitin specific peptidase 40 [Source:MGI Symbol;Acc:MGI:2443184]	-	mRNA	overlapping	0	4.09788	5.12928	4.12735	5.11921	5.03457	ENSMUST00000040783
Usp6nl	2	6322667	6446390	+	NaN	Usp6nl-001	USP6 N-terminal like [Source:MGI Symbol;Acc:MGI:2138893]	+	mRNA	overlapping	0	3.73027	4.62641	3.82091	4.46085	4.65282	ENSMUST00000114937
Vamp3	4	151047300	151057963	-	NaN					Not found	0	6.3776	6.87836	6.35024	7.10132	6.39094
Vangl2	1	172000960	172028444	-	NaN	Vangl2-003	vang-like 2 (van gogh, Drosophila) [Source:MGI Symbol;Acc:MGI:2135272]	-	mRNA	overlapping	0	-0.783798	0.193709	-0.958983	-0.0185727	-0.626324	ENSMUST00000111263
Vasn	16	4639941	4650802	+	NaN	Vasn-001	vasorin [Source:MGI Symbol;Acc:MGI:2177651]	+	mRNA	overlapping	0	-0.249615	2.20343	0.00582275	1.81446	4.22989	ENSMUST00000038770
Vcam1	3	116110020	116129688	-	NaN	Vcam1-201	vascular cell adhesion molecule 1 [Source:MGI Symbol;Acc:MGI:98926]	-	mRNA	overlapping	0	3.96189	5.22217	4.03693	4.62136	4.40221	ENSMUST00000029574
Vcpip1	1	9718622	9748382	-	NaN	Vcpip1-001	valosin containing protein (p97)/p47 complex interacting protein 1 [Source:MGI Symbol;Acc:MGI:1917925]	-	mRNA	overlapping	0	6.04506	7.02481	6.09552	6.83034	6.70926	ENSMUST00000057438
Vegfa	17	46016993	46032377	-	NaN					Not found	0	3.6533	5.32323	3.37763	3.96901	7.32359
Vegfc	8	54077532	54186454	+	NaN	Vegfc-201	vascular endothelial growth factor C [Source:MGI Symbol;Acc:MGI:109124]	+	mRNA	overlapping	0	-2.24257	-0.549004	-1.60859	1.08638	-0.679782	ENSMUST00000033919
Vim	2	13573927	13582826	+	NaN					Not found	0	10.3562	11.1281	10.3996	12.0665	11.7185
Vldlr	19	27216484	27254231	+	NaN					Not found	0	-1.82753	0.184155	-2.78666	-0.543886	1.85347
Vrk3	7	44748413	44777515	+	NaN	Vrk3-001	vaccinia related kinase 3 [Source:MGI Symbol;Acc:MGI:2182465]	+	mRNA	overlapping	0	4.92061	5.02205	4.87592	5.25341	5.47906	ENSMUST00000002275
Vwa5a	9	38718268	38743337	+	NaN	Vwa5a-001	von Willebrand factor A domain containing 5A [Source:MGI Symbol;Acc:MGI:1915026]	+	mRNA	overlapping	0	7.09692	8.53409	7.16533	9.18844	9.11442	ENSMUST00000001544
Vwf	6	125546774	125686679	+	NaN					Not found	0	4.30485	5.39452	4.23201	3.83171	5.2487
Wars	12	108860030	108894174	-	NaN	Wars-001	tryptophanyl-tRNA synthetase [Source:MGI Symbol;Acc:MGI:104630]	-	mRNA	overlapping	0	6.10985	6.57016	6.09489	6.57729	7.4413	ENSMUST00000109848
Wbp2	11	116078573	116086995	-	NaN	Wbp2-001	WW domain binding protein 2 [Source:MGI Symbol;Acc:MGI:104709]	-	mRNA	overlapping	0	5.92969	6.31048	5.87283	6.53081	7.0125	ENSMUST00000074628
Wbscr27	5	134932368	134942637	+	NaN	Wbscr27-001	Williams Beuren syndrome chromosome region 27 (human) [Source:MGI Symbol;Acc:MGI:1933146]	+	mRNA	overlapping	0	1.07936	2.64546	1.2526	5.02333	3.97578	ENSMUST00000047196
Wdfy1	1	79702262	79776143	-	NaN					Not found	0	3.85203	4.90574	4.03789	6.57	6.39584
Wdfy2	14	62837690	62956886	+	NaN	Wdfy2-201	WD repeat and FYVE domain containing 2 [Source:MGI Symbol;Acc:MGI:2442811]	+	mRNA	overlapping	0	5.19353	5.48398	5.17443	4.95946	5.1172	ENSMUST00000014691
Wdr19	5	65199696	65260415	+	NaN	Wdr19-201	WD repeat domain 19 [Source:MGI Symbol;Acc:MGI:2443231]	+	mRNA	overlapping	0	1.18973	1.81696	1.49652	2.40913	2.56228	ENSMUST00000041892
Wfs1	5	36966104	36988982	-	NaN	Wfs1-001	Wolfram syndrome 1 homolog (human) [Source:MGI Symbol;Acc:MGI:1328355]	-	mRNA	overlapping	0	4.50636	6.34423	4.61476	5.81959	5.84761	ENSMUST00000043964
Whamm	7	81571292	81596836	+	NaN	Whamm-201	WAS protein homolog associated with actin, golgi membranes and microtubules [Source:MGI Symbol;Acc:MGI:2142282]	+	mRNA	overlapping	0	3.39911	4.60659	3.32037	4.0576	4.79079	ENSMUST00000165460
Whsc1l1	8	25601601	25719667	+	NaN					Not found	0	6.3391	7.01094	6.2889	6.86442	7.12424
Wnk2	13	49036303	49148014	-	NaN	Wnk2-205	WNK lysine deficient protein kinase 2 [Source:MGI Symbol;Acc:MGI:1922857]	-	mRNA	overlapping	0	0.0774346	3.7205	0.451532	1.20945	3.75999	ENSMUST00000110097
Wnt9a	11	59306928	59333552	+	NaN	Wnt9a-001	wingless-type MMTV integration site 9A [Source:MGI Symbol;Acc:MGI:2446084]	+	mRNA	overlapping	0	-4.98849	-3.54145	-5.10859	-1.44756	0.447096	ENSMUST00000000128
Wt1	2	105126529	105173616	+	NaN					Not found	0	-5.1405	-4.90993	-5.26059	-0.18709	-2.73752
Xaf1	11	72301629	72313733	+	NaN					Not found	0	2.20897	7.43412	2.48548	6.97744	7.00399
Xcl1	1	164931644	164935527	-	NaN	Xcl1-001	chemokine (C motif) ligand 1 [Source:MGI Symbol;Acc:MGI:104593]	-	mRNA	overlapping	0	-5.1405	-4.11745	-5.26059	-0.611351	3.38228	ENSMUST00000027860
Xdh	17	73883908	73950182	-	NaN	Xdh-201	xanthine dehydrogenase [Source:MGI Symbol;Acc:MGI:98973]	-	mRNA	overlapping	0	5.72817	7.62213	5.68094	7.17545	7.80617	ENSMUST00000024866
Xkr8	4	132724897	132732546	-	NaN	Xkr8-001	X Kell blood group precursor related family member 8 homolog [Source:MGI Symbol;Acc:MGI:2685877]	-	mRNA	overlapping	0	2.41835	4.79934	2.4985	3.72569	3.49752	ENSMUST00000045550
Xrn1	9	95954760	96053027	+	NaN	Xrn1-201	5'-3' exoribonuclease 1 [Source:MGI Symbol;Acc:MGI:891964]	+	mRNA	overlapping	0	4.91115	5.40781	4.93598	5.58582	5.89824	ENSMUST00000034981
Yap1	9	7931999	8004596	-	NaN	Yap1-001	yes-associated protein 1 [Source:MGI Symbol;Acc:MGI:103262]	-	mRNA	overlapping	0	-3.19601	-0.528419	-2.10859	2.51131	-0.415592	ENSMUST00000065353
Yes1	5	32611171	32687066	+	NaN	Yes1-201	Yamaguchi sarcoma viral (v-yes) oncogene homolog 1 [Source:MGI Symbol;Acc:MGI:99147]	+	mRNA	overlapping	0	1.53293	2.43855	1.97989	4.70184	3.58481	ENSMUST00000072311
Ypel5	17	72836704	72851195	+	NaN	Ypel5-201	yippee-like 5 (Drosophila) [Source:MGI Symbol;Acc:MGI:1916937]	+	mRNA	overlapping	0	5.49019	5.90409	5.48806	6.44858	6.05494	ENSMUST00000045174
Zap70	1	36761861	36782816	+	NaN	Zap70-201	zeta-chain (TCR) associated protein kinase [Source:MGI Symbol;Acc:MGI:99613]	+	mRNA	overlapping	0	-5.1405	-4.40993	-5.26059	-0.466597	4.53053	ENSMUST00000027291
Zbp1	2	173206612	173218923	-	NaN	Zbp1-001	Z-DNA binding protein 1 [Source:MGI Symbol;Acc:MGI:1927449]	-	mRNA	overlapping	0	4.04629	8.43788	4.10593	8.04516	8.34253	ENSMUST00000029018
Zbtb10	3	9250602	9285333	+	NaN	Zbtb10-001	zinc finger and BTB domain containing 10 [Source:MGI Symbol;Acc:MGI:2139883]	+	mRNA	overlapping	0	1.44486	2.25291	1.60054	4.15297	3.82701	ENSMUST00000155203
Zbtb2	10	4367074	4388108	-	NaN	Zbtb2-202	zinc finger and BTB domain containing 2 [Source:MGI Symbol;Acc:MGI:2685949]	-	mRNA	overlapping	0	3.54862	4.28068	3.46502	4.07213	4.04683	ENSMUST00000100078
Zbtb3	19	8802530	8804854	+	NaN	Zbtb3-201	zinc finger and BTB domain containing 3 [Source:MGI Symbol;Acc:MGI:1922541]	+	mRNA	overlapping	0	1.10642	1.57055	1.18752	2.16665	1.80621	ENSMUST00000172175
Zbtb32	7	30589681	30598909	-	NaN					Not found	0	-2.08482	-0.208783	-2.60859	1.1426	4.56392
Zbtb5	4	44991242	45012412	-	NaN					Not found	0	3.43103	4.02323	3.37289	4.69857	4.49095
Zc3h12c	9	52111985	52168111	-	NaN	Zc3h12c-201	zinc finger CCCH type containing 12C [Source:MGI Symbol;Acc:MGI:3026959]	-	mRNA	overlapping	0	5.35769	5.9093	5.4162	6.0216	6.62603	ENSMUST00000165519
Zc3h6	2	128967402	129018563	+	NaN	Zc3h6-001	zinc finger CCCH type containing 6 [Source:MGI Symbol;Acc:MGI:1926001]	+	mRNA	overlapping	0	1.05491	2.08493	1.17836	2.61012	1.44436	ENSMUST00000110320
Zc3hav1	6	38305286	38354603	-	NaN					Not found	0	7.07417	8.40867	7.11989	8.48403	8.54642
Zcchc18	X	136993155	136998472	+	NaN					Not found	0	-5.1405	-4.98593	-5.26059	-4.24004	2.16063
Zcchc2	1	105990406	106034074	+	NaN					Not found	0	5.37423	7.66553	5.37739	6.79006	7.1055
Zdhhc18	4	133605299	133650154	-	NaN					Not found	0	5.25147	5.69809	5.20836	4.91816	6.06293
Zeb1	18	5591860	5775467	+	NaN	Zeb1-001	zinc finger E-box binding homeobox 1 [Source:MGI Symbol;Acc:MGI:1344313]	+	mRNA	overlapping	0	3.68237	4.57115	4.00914	5.36072	5.69309	ENSMUST00000025081
Zfand2a	5	139471211	139484549	-	NaN	Zfand2a-001	zinc finger, AN1-type domain 2A [Source:MGI Symbol;Acc:MGI:2140729]	-	mRNA	overlapping	0	5.32639	6.05578	5.34114	5.93536	6.20105	ENSMUST00000079996
Zfand5	19	21272278	21282289	+	NaN	Zfand5-001	zinc finger, AN1-type domain 5 [Source:MGI Symbol;Acc:MGI:1278334]	+	mRNA	overlapping	0	6.7552	7.51901	6.89044	7.44885	7.7737	ENSMUST00000025659
Zfp219	14	52006077	52020733	-	NaN	Zfp219-201	zinc finger protein 219 [Source:MGI Symbol;Acc:MGI:1917140]	-	mRNA	overlapping	0	3.80538	4.00724	3.6487	4.88909	4.75182	ENSMUST00000067549
Zfp28	7	6383318	6396633	+	NaN	Zfp28-201	zinc finger protein 28 [Source:MGI Symbol;Acc:MGI:99175]	+	mRNA	overlapping	0	2.65164	3.09194	2.94434	2.68583	2.81848	ENSMUST00000081022
Zfp319	8	95323014	95325263	-	NaN	Zfp319-202	zinc finger protein 319 [Source:MGI Symbol;Acc:MGI:1890618]	-	mRNA	overlapping	0	0.670212	1.1869	0.459268	0.874365	0.37448	ENSMUST00000098479
Zfp319	8	95326137	95331950	-	NaN	Zfp319-201	zinc finger protein 319 [Source:MGI Symbol;Acc:MGI:1890618]	-	mRNA	overlapping	0	3.58372	4.52477	3.52593	4.39436	4.53472	ENSMUST00000057717
Zfp324	7	12965838	12974236	+	NaN					Not found	0	3.00868	3.59622	2.9253	3.56123	3.09567
Zfp334	2	165374264	165388259	-	NaN	Zfp334-001	zinc finger protein 334 [Source:MGI Symbol;Acc:MGI:2388656]	-	mRNA	overlapping	0	-1.42385	0.715413	-0.835139	1.27391	0.967175	ENSMUST00000103084
Zfp358	8	3493138	3497208	+	NaN	Zfp358-201	zinc finger protein 358 [Source:MGI Symbol;Acc:MGI:2153740]	+	mRNA	overlapping	0	2.25373	2.67072	2.15092	3.19701	3.36124	ENSMUST00000061508
Zfp36	7	28376784	28379255	-	NaN	Zfp36-001	zinc finger protein 36 [Source:MGI Symbol;Acc:MGI:99180]	-	mRNA	overlapping	0	6.05016	7.29286	6.18623	6.50014	7.24886	ENSMUST00000051241
Zfp366	13	99184823	99247037	+	NaN	Zfp366-001	zinc finger protein 366 [Source:MGI Symbol;Acc:MGI:2178429]	+	mRNA	overlapping	0	1.70011	2.90526	2.26954	3.67979	4.17207	ENSMUST00000056558
Zfp493	13	67779693	67789082	+	NaN	Zfp493-201	zinc finger protein 493 [Source:MGI Symbol;Acc:MGI:1920208]	+	mRNA	overlapping	0	0.218849	0.308769	0.212439	3.57292	0.836506	ENSMUST00000164936
Zfp507	7	35772346	35802989	-	NaN	Zfp507-001	zinc finger protein 507 [Source:MGI Symbol;Acc:MGI:1916378]	-	mRNA	overlapping	0	1.51133	2.81277	1.89124	2.38555	3.00841	ENSMUST00000061586
Zfp609	9	65692391	65827564	-	NaN	Zfp609-001	zinc finger protein 609 [Source:MGI Symbol;Acc:MGI:2674092]	-	mRNA	overlapping	0	5.18879	5.88191	5.23674	6.567	6.16035	ENSMUST00000159109
Zfp622	15	25984366	25998482	+	NaN	Zfp622-201	zinc finger protein 622 [Source:MGI Symbol;Acc:MGI:1289282]	+	mRNA	overlapping	0	4.88708	5.13904	4.94953	6.01354	5.822	ENSMUST00000061875
Zfp786	6	47819266	47830867	-	NaN	Zfp786-001	zinc finger protein 786 [Source:MGI Symbol;Acc:MGI:3026883]	-	mRNA	overlapping	0	-1.29234	-0.930254	-1.29391	-0.0406725	-0.950066	ENSMUST00000058844
Zfp821	8	109705549	109724932	+	NaN	Zfp821-201	zinc finger protein 821 [Source:MGI Symbol;Acc:MGI:1923121]	+	mRNA	overlapping	0	1.00691	1.37076	1.0251	1.98065	2.45244	ENSMUST00000034163
Zfp93	7	24270420	24276827	+	NaN					Not found	0	-0.101924	0.193709	0.098756	1.22013	1.09515
Zfp945	17	22846697	22867134	-	NaN	Zfp945-201	zinc finger protein 945 [Source:MGI Symbol;Acc:MGI:2445132]	-	mRNA	overlapping	0	2.84714	4.03579	3.2791	5.26823	4.80426	ENSMUST00000160457
Zfp961	8	71951038	71993408	+	NaN					Not found	0	3.68513	4.321	3.67612	4.91742	4.38681
Zfpm1	8	122282141	122337251	+	NaN	Zfpm1-001	zinc finger protein, multitype 1 [Source:MGI Symbol;Acc:MGI:1095400]	+	mRNA	overlapping	0	1.79821	2.72813	1.58616	2.74743	3.54938	ENSMUST00000054052
Zfyve1	12	83546941	83597147	-	NaN	Zfyve1-201	zinc finger, FYVE domain containing 1 [Source:MGI Symbol;Acc:MGI:3026685]	-	mRNA	overlapping	0	4.39823	4.58132	4.45896	5.36447	5.41247	ENSMUST00000048319
Zfyve26	12	79232347	79296282	-	NaN	Zfyve26-201	zinc finger, FYVE domain containing 26 [Source:MGI Symbol;Acc:MGI:1924767]	-	mRNA	overlapping	0	5.31524	5.60359	5.41198	6.44089	6.14108	ENSMUST00000021547
Zhx2	15	57694665	57839833	+	NaN	Zhx2-001	zinc fingers and homeoboxes 2 [Source:MGI Symbol;Acc:MGI:2683087]	+	mRNA	overlapping	0	2.4925	2.51019	2.43948	3.69469	4.5401	ENSMUST00000096430
Znfx1	2	167035793	167063015	-	NaN	Znfx1-001	zinc finger, NFX1-type containing 1 [Source:MGI Symbol;Acc:MGI:2138982]	-	mRNA	overlapping	0	6.25765	9.4987	6.30004	8.95763	8.71161	ENSMUST00000048988
Znrf3	11	5276324	5444847	-	NaN	Znrf3-001	zinc and ring finger 3 [Source:MGI Symbol;Acc:MGI:3039616]	-	mRNA	overlapping	0	0.827095	1.16536	0.791054	2.73959	1.02328	ENSMUST00000109867
Zscan29	2	121158273	121171125	-	NaN					Not found	0	4.40918	4.89067	4.44834	5.19465	5.3121
Zswim4	8	84210942	84237042	-	NaN	Zswim4-201	zinc finger, SWIM domain containing 4 [Source:MGI Symbol;Acc:MGI:2443726]	-	mRNA	overlapping	0	5.04425	5.34239	5.15658	6.18326	6.4721	ENSMUST00000039480
Zswim5	4	116877376	116989264	+	NaN	Zswim5-001	zinc finger, SWIM domain containing 5 [Source:MGI Symbol;Acc:MGI:1921714]	+	mRNA	overlapping	0	-4.98849	-0.260329	-5.26059	0.318128	-0.776105	ENSMUST00000044823
Zufsp	10	33926936	33951212	-	NaN	Zufsp-201	zinc finger with UFM1-specific peptidase domain [Source:MGI Symbol;Acc:MGI:1919830]	-	mRNA	overlapping	0	3.51091	5.6807	3.6589	5.39769	5.57704	ENSMUST00000048222
